# Supplementary material for: Diffusion on PCA-UMAP Manifold: The Impact of Data Structure Preservation to Denoise High-Dimensional Single-Cell RNA Sequencing Data
Source: Biology (Basel). 2024 Jul 9;13(7):512. doi: 10.3390/biology13070512 (PMC11274112; doi:10.3390/biology13070512)
Supplement: Supplementary file 1 [file biology-13-00512-s001.zip]

Archive with 45 entries (36 files):
- SM/
- SM/Supple_ Figures/
- SM/Supple_ Table/
- SM/.DS_Store
- __MACOSX/SM/._.DS_Store
- SM/Supple_ Sections/
- SM/Supple_ Methods/
- SM/Supple_ Figures/FIG S15 MAGIC VIM-CDH1-FN1.html
- __MACOSX/SM/Supple_ Figures/._FIG S15 MAGIC VIM-CDH1-FN1.html
- SM/Supple_ Figures/FIG S5 manifol MNIST points 3D mt pca-umap init.html
- SM/Supple_ Figures/FIG S1 3D MSD plot 500 PC.html
- __MACOSX/SM/Supple_ Figures/._FIG S1 3D MSD plot 500 PC.html
- SM/Supple_ Figures/FIG S3 images in manifols mt pca init.png
- SM/Supple_ Figures/FIG S9 UMAP MNIST POINTS.png
- SM/Supple_ Figures/FIG S13 3D PCA PHENIX.html
- SM/Supple_ Figures/FIG S11 More umap plots of 2d umap and markers.pdf
- SM/Supple_ Figures/FIG S8 2D PHATE PLOT MNIST images on embedding.png
- SM/Supple_ Figures/FIG S12 3D PCA MAGIC.html
- SM/Supple_ Figures/FIG S2 3D PCA_DIFF_MSD plot 500 PC.html
- SM/Supple_ Figures/FIG S6 PHATE plot neuronal.png
- SM/Supple_ Figures/FIG S7 2D PHATE PLOT MNIST POINTS.png
- SM/Supple_ Figures/FIG S10 UMAP MNIST imagen on embedding.png
- SM/Supple_ Figures/FIG S14 PHENIX  VIM-CDH1-FN1.html
- __MACOSX/SM/Supple_ Figures/._FIG S14 PHENIX  VIM-CDH1-FN1.html
- SM/Supple_ Figures/FIG S4 images in manifold pca-umap mt.png
- SM/Supple_ Table/S1 Table.xlsx
- SM/Supple_ Table/S3 Table.xlsx
- __MACOSX/SM/Supple_ Table/._S3 Table.xlsx
- SM/Supple_ Table/S2 Table.xlsx
- SM/Supple_ Sections/Section S10 manifolds mcf7 imputed.zip
- SM/Supple_ Sections/Section S5 Several 2D MDS PLOTS MAGIC AND sc-PHENIX.zip
- SM/Supple_ Sections/Section S4 pbmc gene gene interactions many parameters combinations.pdf
- SM/Supple_ Methods/Methods S1.pptx
- __MACOSX/
- __MACOSX/SM/
- __MACOSX/SM/Supple_ Figures/
- __MACOSX/SM/Supple_ Table/
- SM/Supple_ Sections/Section S1 sc-PHENIX as MAGIC reproducibility.pdf
- SM/Supple_ Sections/Section S11 Other aplications of sc-PHENIX.pdf
- SM/Supple_ Sections/Section S2 Laplacian Eigenmaps initialization of UMAP _.pdf
- SM/Supple_ Sections/Section S3 pbmc gene gene interactions.pdf
- SM/Supple_ Sections/Section S6 Effect of sparcity in embeddings.pdf
- SM/Supple_ Sections/Section S7  Validating Over-Imputation in MAGIC Using k-Means_ Addressing Potential Bias in Differential Expression Analysis with EMD.pdf
- SM/Supple_ Sections/Section S8 Comparative Analysis of Gene-Gene Interactions and 3D PCA Plots from sc-PHENIX and MAGIC Imputations on MCF7 MCTS Dataset.pdf
- SM/Supple_ Sections/Section S9 knn smoothing in PBMC and neuronal datasets_.pdf
