# Supplementary material for: Diffusion on PCA-UMAP Manifold: The Impact of Data Structure Preservation to Denoise High-Dimensional Single-Cell RNA Sequencing Data
Source: Biology (Basel). 2024 Jul 9;13(7):512. doi: 10.3390/biology13070512 (PMC11274112; doi:10.3390/biology13070512)
Supplement: Supplementary file 1 [file biology-13-00512-s001.zip › SM/Supple_ Table/S3 Table.xlsx]

## Sheet: REACTOME PATHWAYS
For only this pathways	Cluster 0	Cluster 1	Cluster 2	Cluster 3	Cluster 4	Cluster 5	Cluster 6	Cluster 7	Cluster 8	Cluster 9	Cluster 10
REACTOME_CELLULAR_RESPONSE_TO_STARVATION	NA	NA	NA	NA	NA	NA	7.046	7.7419	8.3488	6.6679	6.44
REACTOME_MITOPHAGY	NA	NA	NA	NA	NA	NA	NA	2.8665	2.8858	NA	NA

## Sheet: Cluster 0
EDM scores for sc-PHENIX
	0
MT-RNR2	5.66849		Gene Set	Size	Leading Edge Number	ES	NES	P Value	FDR
MT-ND4	5.30599		REACTOME_GPCR_LIGAND_BINDING	216	192	0.22352	3.7582	0	0
MT-CO2	4.49284		REACTOME_CLASS_A_1_RHODOPSIN_LIKE_RECEPTORS	152	139	0.2485	3.4852	0	0
MT-CO1	4.00646		REACTOME_AMINO_ACID_TRANSPORT_ACROSS_THE_PLASMA_MEMBRANE	24	16	0.57811	3.3486	0	0
MT-CYB	3.90315		REACTOME_SIGNALING_BY_GPCR	410	333	0.12328	2.8403	0.0019305	0.0013041
MT-ND1	3.51743		REACTOME_TRANSPORT_OF_INORGANIC_CATIONS_ANIONS_AND_AMINO_ACIDS_OLIGOPEPTIDES	82	60	0.25463	2.7256	0	0.0019707
MT-CO3	3.40293		REACTOME_PEPTIDE_LIGAND_BINDING_RECEPTORS	97	80	0.22555	2.5751	0	0.0058928
MT-ATP6	2.98223		REACTOME_COLLAGEN_CHAIN_TRIMERIZATION	34	31	0.3577	2.459	0	0.012006
FTH1	-2.31062		REACTOME_POTASSIUM_CHANNELS	54	45	0.27667	2.3932	0.0018832	0.016519
MT-ND3	2.15671		REACTOME_SIGNALING_BY_ERBB2	45	19	0.29783	2.3591	0	0.018999
MT-ND2	2.04646		REACTOME_ACTIVATION_OF_GENE_EXPRESSION_BY_SREBF_SREBP	42	15	0.30449	2.3424	0	0.019881
MT-RNR1	1.60379		REACTOME_CARDIAC_CONDUCTION	87	68	0.20621	2.325	0	0.021235
MT-ND5	1.53662		REACTOME_INTEGRIN_CELL_SURFACE_INTERACTIONS	64	52	0.23885	2.2722	0.0018832	0.029512
MTATP6P1	1.2052		REACTOME_SLC_MEDIATED_TRANSMEMBRANE_TRANSPORT	184	72	0.13959	2.2335	0.0018797	0.036783
TFF1	-1.13465		REACTOME_REGULATION_OF_CHOLESTEROL_BIOSYNTHESIS_BY_SREBP_SREBF	55	18	0.24847	2.1976	0	0.043389
IFI6	-1.08236		REACTOME_CARNITINE_METABOLISM	14	10	0.46756	2.1575	0.0019231	0.049485
TPT1	-1.06686		REACTOME_TNFS_BIND_THEIR_PHYSIOLOGICAL_RECEPTORS	21	21	0.39025	2.1552	0	0.047017
NEAT1	1.06422		REACTOME_MUSCLE_CONTRACTION	137	100	0.15472	2.1542	0.0019531	0.044759
S100A9	-1.05907		REACTOME_ECM_PROTEOGLYCANS	54	47	0.24684	2.1202	0.0019342	0.048881
CSTB	-1.02874		REACTOME_O_GLYCOSYLATION_OF_TSR_DOMAIN_CONTAINING_PROTEINS	26	22	0.35576	2.114	0	0.048372
TUBA1B	-0.999881		REACTOME_DOWNREGULATION_OF_ERBB2_SIGNALING	26	11	0.34262	2.1068	0.0063559	0.048814
ISG15	-0.944424		REACTOME_APOPTOTIC_CLEAVAGE_OF_CELLULAR_PROTEINS	36	23	-0.23908	-1.6886	0.017857	0.04917
SQSTM1	-0.884593		REACTOME_ACTIVATED_NTRK3_SIGNALS_THROUGH_RAS	5	4	-0.59416	-1.6966	0.019027	0.047544
B2M	-0.868455		REACTOME_TRAF3_DEPENDENT_IRF_ACTIVATION_PATHWAY	15	9	-0.3654	-1.7024	0.021654	0.046655
IFI27	-0.851994		REACTOME_CONVERSION_FROM_APC_C_CDC20_TO_APC_C_CDH1_IN_LATE_ANAPHASE	19	10	-0.32652	-1.7099	0.016563	0.045214
MALAT1	0.836595		REACTOME_BETA_OXIDATION_OF_LAUROYL_COA_TO_DECANOYL_COA_COA	5	4	-0.61623	-1.7214	0.028926	0.042835
SOD2	-0.831825		REACTOME_CALCINEURIN_ACTIVATES_NFAT	9	6	-0.47498	-1.725	0.022403	0.042172
S100A7	-0.775229		REACTOME_RUNX1_REGULATES_TRANSCRIPTION_OF_GENES_INVOLVED_IN_WNT_SIGNALING	5	4	-0.61014	-1.7325	0.0084034	0.040762
LCN2	-0.730979		REACTOME_ACTIVATION_OF_NIMA_KINASES_NEK9_NEK6_NEK7	7	4	-0.53515	-1.7545	0.01487	0.036817
FTL	-0.729872		REACTOME_RHOU_GTPASE_CYCLE	40	26	-0.24072	-1.7618	0.022917	0.035576
ACTG1	0.719323		REACTOME_UBIQUINOL_BIOSYNTHESIS	8	7	-0.51999	-1.7623	0.016771	0.035518
SAT1	-0.716719		REACTOME_METABOLISM_OF_WATER_SOLUBLE_VITAMINS_AND_COFACTORS	114	52	-0.14298	-1.7686	0.018672	0.034545
IFIT1	-0.705338		REACTOME_NEF_MEDIATED_CD8_DOWN_REGULATION	6	5	-0.58132	-1.7742	0.014553	0.033744
GLRX	-0.695539		REACTOME_P75_NTR_RECEPTOR_MEDIATED_SIGNALLING	91	54	-0.16264	-1.792	0.018405	0.030916
HIF1A	-0.693584		REACTOME_MYOCLONIC_EPILEPSY_OF_LAFORA	9	5	-0.48294	-1.7986	0.010267	0.030034
H2AZ1	0.685536		REACTOME_NONCANONICAL_ACTIVATION_OF_NOTCH3	8	7	-0.51775	-1.8389	0.011719	0.024475
CFB	-0.673042		REACTOME_SIGNALING_BY_NOTCH1_PEST_DOMAIN_MUTANTS_IN_CANCER	56	35	-0.21061	-1.8577	0.015748	0.022199
RRM2	-0.67018		REACTOME_NUCLEOTIDE_SALVAGE	22	18	-0.33395	-1.883	0.0060362	0.019383
SDCBP	-0.622405		REACTOME_BUTYRATE_RESPONSE_FACTOR_1_BRF1_BINDS_AND_DESTABILIZES_MRNA	17	13	-0.38426	-1.9021	0.006135	0.01761
BIRC3	-0.596287		REACTOME_ERK_MAPK_TARGETS	21	15	-0.34411	-1.9025	0.017647	0.017609
STAT1	-0.59114		REACTOME_ATTENUATION_PHASE	24	13	-0.32173	-1.9081	0.0080483	0.016996
IFITM3	-0.571374		REACTOME_NEGATIVE_REGULATION_OF_FGFR4_SIGNALING	23	13	-0.32734	-1.9223	0.008016	0.015738
IFIT3	-0.570317		REACTOME_INSULIN_RECEPTOR_RECYCLING	24	15	-0.32658	-1.9371	0.006012	0.014629
DSCAM-AS1	-0.55433		REACTOME_HSP90_CHAPERONE_CYCLE_FOR_STEROID_HORMONE_RECEPTORS_SHR_IN_THE_PRESENCE_OF_LIGAND	51	20	-0.23073	-1.9407	0.015355	0.014402
XBP1	-0.542133		REACTOME_SIGNALING_BY_FLT3_FUSION_PROTEINS	17	12	-0.38187	-1.9412	0.0057803	0.014386
PCLAF	0.540996		REACTOME_PYRUVATE_METABOLISM_AND_CITRIC_ACID_TCA_CYCLE	51	20	-0.22957	-1.9448	0.012245	0.014093
MT-ND4L	0.537804		REACTOME_SYNTHESIS_OF_BILE_ACIDS_AND_BILE_SALTS_VIA_7ALPHA_HYDROXYCHOLESTEROL	18	17	-0.38554	-1.9547	0.0096712	0.013399
SCD	0.52755		REACTOME_ACYL_CHAIN_REMODELLING_OF_PE	16	15	-0.4042	-1.9571	0.0019231	0.013241
H3-3B	-0.514206		REACTOME_FOXO_MEDIATED_TRANSCRIPTION_OF_CELL_CYCLE_GENES	16	12	-0.41945	-1.9762	0.0078895	0.012027
S100P	-0.51009		REACTOME_TICAM1_RIP1_MEDIATED_IKK_COMPLEX_RECRUITMENT	19	9	-0.37514	-1.9766	0.0079681	0.012032
KYNU	-0.501602		REACTOME_TRANSLATION_OF_REPLICASE_AND_ASSEMBLY_OF_THE_REPLICATION_TRANSCRIPTION_COMPLEX	14	12	-0.45227	-2.0315	0.0037736	0.008911
RPS2	0.495347		REACTOME_TRNA_AMINOACYLATION	24	18	-0.35571	-2.0536	0	0.0080094
HMGB2	-0.492486		REACTOME_HOMOLOGOUS_DNA_PAIRING_AND_STRAND_EXCHANGE	43	20	-0.26574	-2.0581	0.0060976	0.0078435
OAS1	-0.470368		REACTOME_ACTIVATION_OF_BAD_AND_TRANSLOCATION_TO_MITOCHONDRIA	14	11	-0.45031	-2.0583	0	0.0078539
NAMPT	-0.463794		REACTOME_SUMO_IS_TRANSFERRED_FROM_E1_TO_E2_UBE2I_UBC9	7	6	-0.6284	-2.0738	0.0038023	0.0071583
TK1	0.461819		REACTOME_RHOJ_GTPASE_CYCLE	54	35	-0.24591	-2.1225	0.0020243	0.0053143
HMGB1	-0.460159		REACTOME_ACTIVATION_OF_IRF3_IRF7_MEDIATED_BY_TBK1_IKK_EPSILON	15	10	-0.45283	-2.1301	0.002004	0.0050559
CCL20	-0.45926		REACTOME_BIOSYNTHESIS_OF_THE_N_GLYCAN_PRECURSOR_DOLICHOL_LIPID_LINKED_OLIGOSACCHARIDE_LLO_AND_TRANSFER_TO_A_NASCENT_PROTEIN	69	35	-0.21486	-2.1385	0.0040161	0.0048313
STMN1	-0.457578		REACTOME_RHO_GTPASES_ACTIVATE_ROCKS	18	13	-0.42833	-2.1389	0	0.0048356
SPTSSA	-0.453412		REACTOME_INTERLEUKIN_6_SIGNALING	10	10	-0.54974	-2.1394	0.0041408	0.0048275
PSAP	-0.450648		REACTOME_N_GLYCAN_TRIMMING_IN_THE_ER_AND_CALNEXIN_CALRETICULIN_CYCLE	34	19	-0.30911	-2.1407	0.005618	0.0048049
CTSD	-0.450451		REACTOME_INTERCONVERSION_OF_NUCLEOTIDE_DI_AND_TRIPHOSPHATES	25	11	-0.35454	-2.1544	0.0019011	0.004386
RPS21	0.449576		REACTOME_NEF_MEDIATES_DOWN_MODULATION_OF_CELL_SURFACE_RECEPTORS_BY_RECRUITING_THEM_TO_CLATHRIN_ADAPTERS	18	14	-0.42027	-2.1583	0.0020121	0.0042946
RP11-750B16.1	0.4461		REACTOME_PARASITE_INFECTION	54	26	-0.24641	-2.172	0.0019531	0.0039862
GAPDH	-0.445701		REACTOME_PLASMA_LIPOPROTEIN_CLEARANCE	33	20	-0.31566	-2.1771	0.001996	0.003869
S100A8	-0.442381		REACTOME_INLB_MEDIATED_ENTRY_OF_LISTERIA_MONOCYTOGENES_INTO_HOST_CELL	14	12	-0.49431	-2.2146	0	0.0032062
BIRC5	0.440577		REACTOME_FORMATION_OF_TUBULIN_FOLDING_INTERMEDIATES_BY_CCT_TRIC	23	13	-0.37913	-2.221	0.001992	0.0031352
OAS3	-0.436561		REACTOME_SIGNALING_BY_FGFR	73	39	-0.22321	-2.2432	0.0020576	0.0027358
SLC39A6	-0.431105		REACTOME_BASE_EXCISION_REPAIR_AP_SITE_FORMATION	17	14	-0.4497	-2.2812	0	0.0021174
PCBP1	-0.429478		REACTOME_TRANSLATION_OF_SARSCOV2_STRUCTURAL_PROTEINS	55	30	-0.26275	-2.2905	0.0020161	0.0019741
MAD2L1	-0.427744		REACTOME_ONCOGENIC_MAPK_SIGNALING	77	45	-0.21922	-2.2916	0.0019157	0.001965
UBE2T	0.425506		REACTOME_G0_AND_EARLY_G1	27	19	-0.36719	-2.3017	0	0.0018269
ATP6V1G1	-0.424285		REACTOME_METABOLISM_OF_STEROIDS	128	63	-0.17373	-2.3081	0	0.0017377
TYMS	-0.418683		REACTOME_RNA_POLYMERASE_I_TRANSCRIPTION_TERMINATION	28	21	-0.36563	-2.3144	0	0.0016537
TUBB	-0.417751		REACTOME_PROCESSING_OF_CAPPED_INTRONLESS_PRE_MRNA	26	20	-0.3913	-2.3411	0	0.0013852
MAP1LC3B	-0.415236		REACTOME_PROLONGED_ERK_ACTIVATION_EVENTS	13	10	-0.53132	-2.35	0	0.0013362
ATP1B1	-0.412946		REACTOME_RESPONSE_OF_MTB_TO_PHAGOCYTOSIS	20	14	-0.43933	-2.3524	0	0.0013283
IFI44L	-0.406905		REACTOME_MTOR_SIGNALLING	41	23	-0.30339	-2.3624	0	0.0012768
CKS2	-0.406625		REACTOME_COHESIN_LOADING_ONTO_CHROMATIN	10	8	-0.61974	-2.3773	0	0.0011747
LCP1	-0.405898		REACTOME_RNA_POLYMERASE_III_CHAIN_ELONGATION	18	16	-0.46994	-2.39	0	0.0010656
NUCKS1	0.405688		REACTOME_CRISTAE_FORMATION	28	19	-0.39176	-2.4286	0	0.00074845
RPS4X	-0.405155		REACTOME_CARGO_RECOGNITION_FOR_CLATHRIN_MEDIATED_ENDOCYTOSIS	91	63	-0.21718	-2.444	0	0.00065939
RFC3	-0.404879		REACTOME_REGULATION_OF_LIPID_METABOLISM_BY_PPARALPHA	110	73	-0.19799	-2.4459	0.0018868	0.00065327
PARP9	-0.403741		REACTOME_REGULATION_OF_TNFR1_SIGNALING	34	17	-0.35819	-2.4743	0	0.00055325
LTB	-0.401265		REACTOME_DOWNREGULATION_OF_TGF_BETA_RECEPTOR_SIGNALING	26	19	-0.41424	-2.5198	0	0.00035868
AKR1C2	-0.399552		REACTOME_INITIATION_OF_NUCLEAR_ENVELOPE_NE_REFORMATION	19	16	-0.49424	-2.5374	0	0.00032166
DHRS2	-0.397815		REACTOME_P75NTR_SIGNALS_VIA_NF_KB	15	10	-0.54209	-2.5681	0	0.00026287
UBE2C	-0.391618		REACTOME_RECRUITMENT_OF_MITOTIC_CENTROSOME_PROTEINS_AND_COMPLEXES	79	49	-0.25444	-2.6148	0	0.00017065
UBE2L6	-0.391517		REACTOME_HIV_TRANSCRIPTION_ELONGATION	42	29	-0.34376	-2.6923	0	8.66e-05
MYBL2	0.391232		REACTOME_REGULATION_OF_GLUCOKINASE_BY_GLUCOKINASE_REGULATORY_PROTEIN	30	20	-0.41333	-2.6989	0	8.2571e-05
RSAD2	-0.386622		REACTOME_POSITIVE_EPIGENETIC_REGULATION_OF_RRNA_EXPRESSION	43	32	-0.36012	-2.7054	0	8.3107e-05
CDK1	-0.381049		REACTOME_LAGGING_STRAND_SYNTHESIS	20	14	-0.49778	-2.7188	0	6.9937e-05
NFKBIA	-0.37787		REACTOME_RETROGRADE_TRANSPORT_AT_THE_TRANS_GOLGI_NETWORK	47	36	-0.33144	-2.7319	0	6.1012e-05
PARP14	-0.377272		REACTOME_HEME_SIGNALING	42	31	-0.36148	-2.7587	0	4.2804e-05
IFIT2	-0.376242		REACTOME_SPHINGOLIPID_METABOLISM	80	47	-0.26958	-2.795	0	2.922e-05
RPS12	-0.373974		REACTOME_BUDDING_AND_MATURATION_OF_HIV_VIRION	28	24	-0.45119	-2.8124	0	3.0044e-05
RPS6	-0.3735		REACTOME_RHOBTB_GTPASE_CYCLE	35	23	-0.40483	-2.8152	0	3.0257e-05
TMEM123	-0.372679		REACTOME_RHO_GTPASE_CYCLE	424	225	-0.12207	-2.8568	0	1.5742e-05
PREX1	0.371833		REACTOME_TP53_REGULATES_TRANSCRIPTION_OF_CELL_CYCLE_GENES	49	35	-0.33608	-2.8613	0	1.5978e-05
HERPUD1	-0.371338		REACTOME_E2F_ENABLED_INHIBITION_OF_PRE_REPLICATION_COMPLEX_FORMATION	9	9	-0.78647	-2.8739	0	1.0814e-05
RPS8	-0.370528		REACTOME_COOPERATION_OF_PREFOLDIN_AND_TRIC_CCT_IN_ACTIN_AND_TUBULIN_FOLDING	30	19	-0.44752	-2.9501	0	0
PKIB	-0.370118		REACTOME_SENESCENCE_ASSOCIATED_SECRETORY_PHENOTYPE_SASP	46	24	-0.37274	-2.9515	0	0
SELENOP	-0.369399		REACTOME_DEPOSITION_OF_NEW_CENPA_CONTAINING_NUCLEOSOMES_AT_THE_CENTROMERE	27	17	-0.47579	-2.9573	0	0
SPTSSB	-0.369376		REACTOME_MRNA_SPLICING_MINOR_PATHWAY	49	34	-0.35509	-2.9621	0	0
RPL36AL	-0.369353		REACTOME_ACTIVATION_OF_THE_PRE_REPLICATIVE_COMPLEX	33	21	-0.42323	-2.9664	0	0
HSPA8	-0.367344		REACTOME_SUMOYLATION_OF_UBIQUITINYLATION_PROTEINS	38	27	-0.40495	-2.9686	0	0
RPL10	-0.366913		REACTOME_ACTIVATION_OF_ATR_IN_RESPONSE_TO_REPLICATION_STRESS	37	25	-0.41705	-2.9759	0	0
C12ORF57	-0.36597		REACTOME_ANTIGEN_PRESENTATION_FOLDING_ASSEMBLY_AND_PEPTIDE_LOADING_OF_CLASS_I_MHC	29	19	-0.46971	-2.9762	0	0
TOP2A	-0.364465		REACTOME_TRANSPORT_OF_MATURE_MRNAS_DERIVED_FROM_INTRONLESS_TRANSCRIPTS	42	29	-0.39025	-2.9799	0	0
ANXA2	-0.359577		REACTOME_SMAD2_SMAD3_SMAD4_HETEROTRIMER_REGULATES_TRANSCRIPTION	34	28	-0.4263	-2.9826	0	0
PTMA	-0.35782		REACTOME_SARS_COV_1_INFECTION	50	37	-0.36074	-2.983	0	0
GRN	-0.357127		REACTOME_MAPK_FAMILY_SIGNALING_CASCADES	269	84	-0.15818	-3	0	0
BRK1	-0.35619		REACTOME_RESOLUTION_OF_AP_SITES_VIA_THE_MULTIPLE_NUCLEOTIDE_PATCH_REPLACEMENT_PATHWAY	24	16	-0.51274	-3.0047	0	0
ARF4	-0.35563		REACTOME_VIRAL_MESSENGER_RNA_SYNTHESIS	43	30	-0.38665	-3.0088	0	0
KIF2C	-0.35394		REACTOME_NUCLEAR_PORE_COMPLEX_NPC_DISASSEMBLY	35	24	-0.43253	-3.0103	0	0
VMP1	0.353649		REACTOME_REGULATION_OF_TP53_ACTIVITY_THROUGH_PHOSPHORYLATION	91	54	-0.27188	-3.0159	0	0
DTYMK	-0.353496		REACTOME_RESOLUTION_OF_ABASIC_SITES_AP_SITES	37	26	-0.40999	-3.0164	0	0
ATAD2	-0.352318		REACTOME_TRANSPORT_OF_THE_SLBP_DEPENDANT_MATURE_MRNA	35	24	-0.43196	-3.0265	0	0
TUBA1C	-0.352279		REACTOME_TOLL_LIKE_RECEPTOR_9_TLR9_CASCADE	101	65	-0.26272	-3.0337	0	0
RAB1A	-0.35037		REACTOME_TRANSLESION_SYNTHESIS_BY_POLK	17	13	-0.61067	-3.0438	0	0
MT2A	-0.349729		REACTOME_MITOPHAGY	26	20	-0.49621	-3.0577	0	0
FXYD3	-0.34858		REACTOME_RAB_REGULATION_OF_TRAFFICKING	115	78	-0.24533	-3.059	0	0
SLC25A5	-0.347465		REACTOME_TRANSLESION_SYNTHESIS_BY_Y_FAMILY_DNA_POLYMERASES_BYPASSES_LESIONS_ON_DNA_TEMPLATE	39	25	-0.40702	-3.0826	0	0
BEST1	-0.347107		REACTOME_ESR_MEDIATED_SIGNALING	148	87	-0.21216	-3.0892	0	0
GLUL	-0.346789		REACTOME_DISEASES_OF_PROGRAMMED_CELL_DEATH	41	26	-0.41135	-3.1044	0	0
TPD52	-0.345343		REACTOME_GLUCOSE_METABOLISM	80	53	-0.2973	-3.1428	0	0
CALM2	-0.345324		REACTOME_DNA_DOUBLE_STRAND_BREAK_REPAIR	129	75	-0.24191	-3.198	0	0
DTX3L	-0.345167		REACTOME_PERK_REGULATES_GENE_EXPRESSION	32	26	-0.48786	-3.2523	0	0
H2AX	-0.344984		REACTOME_CILIUM_ASSEMBLY	183	115	-0.20296	-3.2542	0	0
CXCL10	-0.344181		REACTOME_INTERLEUKIN_12_SIGNALING	39	23	-0.45094	-3.3564	0	0
LGALS3	-0.344005		REACTOME_TRANSCRIPTIONAL_ACTIVITY_OF_SMAD2_SMAD3_SMAD4_HETEROTRIMER	48	39	-0.41559	-3.3773	0	0
CDKN3	-0.343783		REACTOME_MYD88_INDEPENDENT_TLR4_CASCADE	104	73	-0.29286	-3.4296	0	0
CDK2AP2	-0.343719		REACTOME_TRANSCRIPTION_OF_THE_HIV_GENOME	68	48	-0.35974	-3.4855	0	0
GNAS	-0.3432		REACTOME_SIGNALING_BY_ALK_IN_CANCER	52	37	-0.41281	-3.5152	0	0
SLC3A2	0.342158		REACTOME_REGULATION_OF_TP53_ACTIVITY	155	100	-0.24648	-3.5309	0	0
MAPK6	-0.339705		REACTOME_INTRACELLULAR_SIGNALING_BY_SECOND_MESSENGERS	270	126	-0.18812	-3.5535	0	0
ISG20	-0.339375		REACTOME_METABOLISM_OF_LIPIDS	635	302	-0.12269	-3.5574	0	0
ALDOA	-0.338851		REACTOME_SUMOYLATION	166	90	-0.23467	-3.5756	0	0
HNRNPA2B1	0.338392		REACTOME_TRANS_GOLGI_NETWORK_VESICLE_BUDDING	69	51	-0.36268	-3.5906	0	0
ENO1	-0.337367		REACTOME_TCF_DEPENDENT_SIGNALING_IN_RESPONSE_TO_WNT	154	100	-0.26386	-3.6987	0	0
H2BC21	-0.337078		REACTOME_GOLGI_TO_ER_RETROGRADE_TRANSPORT	124	82	-0.29348	-3.789	0	0
PRC1	-0.337007		REACTOME_DDX58_IFIH1_MEDIATED_INDUCTION_OF_INTERFERON_ALPHA_BETA	68	57	-0.39616	-3.7904	0	0
RBBP7	-0.335973		REACTOME_CELLULAR_RESPONSE_TO_HEAT_STRESS	93	55	-0.33488	-3.8247	0	0
CKS1B	-0.335964		REACTOME_TRANSCRIPTION_COUPLED_NUCLEOTIDE_EXCISION_REPAIR_TC_NER	78	58	-0.36775	-3.842	0	0
RPS3	0.334583		REACTOME_ASYMMETRIC_LOCALIZATION_OF_PCP_PROTEINS	62	37	-0.41298	-3.8465	0	0
RPS13	-0.333838		REACTOME_CHROMOSOME_MAINTENANCE	88	49	-0.35323	-3.8927	0	0
NACA	-0.333388		REACTOME_PROTEIN_UBIQUITINATION	64	50	-0.46939	-4.4565	0	0
DNAJB9	-0.332739		REACTOME_CLEC7A_DECTIN_1_SIGNALING	97	57	-0.38959	-4.4906	0	0
TMPO	-0.331946		REACTOME_CHROMATIN_MODIFYING_ENZYMES	203	141	-0.26845	-4.4987	0	0
RPL13A	-0.330124		REACTOME_PROTEIN_LOCALIZATION	151	90	-0.30671	-4.5045	0	0
HLA-A	-0.329736		REACTOME_GLOBAL_GENOME_NUCLEOTIDE_EXCISION_REPAIR_GG_NER	84	54	-0.41951	-4.5768	0	0
DDX21	-0.329585		REACTOME_MITOCHONDRIAL_TRANSLATION	94	70	-0.40836	-4.6218	0	0
EIF1	-0.328861		REACTOME_ER_TO_GOLGI_ANTEROGRADE_TRANSPORT	144	100	-0.32708	-4.6569	0	0
ZFAS1	-0.328366		REACTOME_PROGRAMMED_CELL_DEATH	190	106	-0.28808	-4.6633	0	0
OAS2	-0.327164		REACTOME_DEUBIQUITINATION	234	149	-0.27684	-4.9273	0	0
TNIP1	-0.326979		REACTOME_NEUTROPHIL_DEGRANULATION	400	215	-0.21542	-4.9275	0	0
WARS1	-0.325574		REACTOME_KEAP1_NFE2L2_PATHWAY	97	72	-0.42814	-4.9675	0	0
BRIP1	0.32537		REACTOME_RESOLUTION_OF_SISTER_CHROMATID_COHESION	120	74	-0.4024	-4.9676	0	0
DUT	0.324715		REACTOME_SARS_COV_2_INFECTION	260	143	-0.29285	-5.4171	0	0
MYL12B	-0.324291		REACTOME_CLASS_I_MHC_MEDIATED_ANTIGEN_PROCESSING_PRESENTATION	350	210	-0.25476	-5.4246	0	0
ARCN1	-0.32245		REACTOME_RESPIRATORY_ELECTRON_TRANSPORT_ATP_SYNTHESIS_BY_CHEMIOSMOTIC_COUPLING_AND_HEAT_PRODUCTION_BY_UNCOUPLING_PROTEINS	113	86	-0.43334	-5.4728	0	0
ANXA5	-0.321063		REACTOME_INTERFERON_SIGNALING	176	114	-0.38644	-5.8801	0	0
LGALS3BP	-0.320495		REACTOME_DNA_REPLICATION	125	83	-0.46454	-6.0813	0	0
PGK 1.00	-0.320452		REACTOME_EUKARYOTIC_TRANSLATION_ELONGATION	91	57	-0.55492	-6.1568	0	0
CEBPD	-0.320366		REACTOME_PROCESSING_OF_CAPPED_INTRON_CONTAINING_PRE_MRNA	230	143	-0.36009	-6.2009	0	0
TPI1	-0.319924		REACTOME_SIGNALING_BY_ROBO_RECEPTORS	207	106	-0.37093	-6.2348	0	0
PSMA6	-0.318893		REACTOME_VESICLE_MEDIATED_TRANSPORT	608	389	-0.24127	-6.9356	0	0
MORF4L2	-0.318373		REACTOME_CELL_CYCLE_MITOTIC	484	274	-0.35705	-9.106	0	0
CCND1	0.317326
IL17C	-0.317251
NAP1L1	0.316609
RNF187	-0.316454
UBC	-0.316323
MTND1P23	0.316132
RPL12	-0.313793
ZWILCH	0.312725
RPL4	-0.312426
CEBPB	-0.312243
SERF2	-0.31097
RPSA	-0.31086
PLSCR1	-0.310396
TMSB4X	-0.309362
RPS19	-0.308856
LDHA	-0.308368
KCTD5	-0.308357
CCNB1	-0.3083
CDCA5	-0.30795
FOXM1	-0.305097
EIF5	-0.304663
PPA1	-0.304546
FTH1P11	-0.304435
ERO1A	-0.304426
C6ORF211	-0.303984
SEC24D	-0.302352
SSR4	-0.300161
TRIP13	-0.299694
PKM	-0.299059
MTHFD2	-0.29881
PBK	-0.298777
TOP 1.00	-0.298215
RPL32	0.297521
TPX2	-0.296771
FTH1P8	-0.296736
ATP6V0E1	-0.293147
RPLP1	-0.292389
RPL21	-0.292339
MKI67	-0.291165
ENSA	-0.290306
IFI44	-0.289946
HLA-B	-0.289683
CEBPG	-0.289253
HNRNPA1	0.288813
HSA-MIR-6723	0.288525
MTND4P12	0.288087
CEP55	-0.287992
GULP1	-0.287819
PKMYT1	0.287315
HLA-C	-0.28722
SNHG29	-0.28625
HMGB3	-0.286093
CTSA	-0.284804
BCAS2	-0.284784
HERC6	-0.282877
RNASEH2A	0.281849
RPL6	-0.281185
HNRNPC	-0.280459
LITAF	-0.27966
KLHDC7B	-0.279293
RAN	-0.279178
DAD1	-0.279112
RPS23	-0.279108
PCNA	-0.278883
ZC3H12A	-0.278764
DNAJA1	-0.278298
RPL37	-0.278037
DSTN	-0.277536
RPS15A	-0.277063
RPS20	-0.275967
PREB	-0.275258
MYL12A	-0.274459
LAMB3	-0.273739
CDC25B	-0.273577
XAF1	-0.272617
SLC7A5	0.272409
H2AC6	-0.272132
MAL2	-0.271813
EEF1A1	-0.271427
COPS9	-0.271258
CNBP	-0.271154
PATL1	-0.270568
PTP4A2	-0.270093
PSMD7	-0.269863
EEF1E1	-0.269801
UBE2E1	-0.269773
FOS	0.269447
SRP19	-0.268881
RPL11	-0.268737
LAPTM4A	-0.268708
TROAP	0.26849
SLPI	-0.268218
H1-0	-0.268184
ANP32B	-0.26808
RPL34	-0.268053
CTSC	-0.266776
ATP5F1E	-0.266589
CENPA	-0.266492
CDC20	-0.266457
SKA3	-0.266165
SKA2	-0.266088
TRIB3	-0.265417
DAZAP2	-0.264957
CMPK2	-0.264766
CCNA2	-0.264635
H1-10	-0.264599
MBNL2	-0.26432
SRP72	-0.26412
GHITM	-0.264101
ITM2B	-0.26359
KIF23	-0.26294
SMIM14	-0.262521
RPL13	-0.262324
ANLN	-0.262177
RAB9A	-0.261958
CCL2	-0.261371
SP110	-0.260661
GOLPH3L	-0.259093
SPG21	-0.25906
ZWINT	-0.259007
TAP1	-0.258881
RPS24	-0.258097
HNRNPAB	-0.257663
ARMCX3	-0.257643
SEC11C	-0.256694
TFG	-0.256431
SERP1	-0.256166
HSPA5	-0.255371
PHLDA1	-0.254586
TMEM106C	-0.254278
RPS27A	-0.254014
UBE2D3	-0.254004
MUC5B	-0.253981
KRT19	0.253976
MRPL9	-0.253933
ABRACL	-0.253912
C3	-0.253822
CBX4	-0.25286
NQO1	-0.251893
TRAM1	-0.251817
PPP2CA	-0.251727
RPL26	-0.251604
FANCI	0.251304
HMGCS1	-0.251001
OPTN	-0.250703
RPL23A	-0.250698
DEK	-0.250403
SEC31A	-0.250209
MIS18A	-0.249947
GABARAPL2	-0.249559
TOMM20	-0.249231
RPS28	-0.248882
CD63	-0.24873
RAB10	-0.248051
RPL5	-0.247684
NFKBIZ	-0.247142
MGP	-0.24686
CDH1	0.246225
CHCHD2	-0.246005
NEURL1B	0.245058
WTAP	-0.244914
H1-2	-0.244886
CLTA	-0.244768
RAP2C	-0.244242
LRRFIP1	-0.244207
RAD51C	0.244155
ACP1	-0.243928
AURKA	-0.243877
RPL7A	0.243747
SNX3	-0.243663
TXNL1	-0.243555
MRPS6	-0.242918
RPS7	0.242829
NCOA4	-0.242545
PRSS23	-0.241715
CFL1	-0.241336
MACROH2A1	-0.241323
BCAS3	0.241176
CDCA8	-0.240537
EDF1	-0.240001
PSMD14	-0.239872
RACGAP1	-0.239756
GATA3	0.239685
SRSF2	0.239676
DDX60	-0.239631
RAD23B	-0.239168
CYCS	-0.238996
NCAPG2	-0.238846
P4HB	-0.237802
GOLPH3	-0.237587
OSGIN1	-0.236835
AP3S1	-0.236792
IDE	-0.236686
ECT2	-0.236613
SREBF1	0.236191
VAPA	-0.236172
PPCS	-0.236103
RPS16	0.235968
TAPBP	-0.23518
FEN1	-0.234772
RNF6	-0.234764
SMC4	-0.234005
MCCC2	-0.233919
CD47	-0.233828
PIM3	-0.233639
NCAPD2	-0.232983
RPL7	-0.232938
SEC23B	-0.232603
ERH	-0.232346
CCDC59	-0.231841
SSR3	-0.231787
TMEM18	-0.231705
SLC39A8	-0.23169
SHCBP1	0.230738
MRPL51	-0.230026
PPIB	-0.229985
GOT1	-0.229265
SELENOK	-0.22918
RPL31	-0.228547
LSM 4.00	-0.228277
RPL27A	-0.228259
SEC22B	-0.227671
PTGES3	-0.227592
PSME1	-0.227259
AZIN1	-0.227168
MRPL49	-0.226773
C3ORF14	-0.226515
KRT10	-0.226257
RACK1	-0.225942
IFIH1	-0.225553
SLC25A6	0.225492
SAA1	-0.225131
GADD45A	-0.224233
MCFD2	-0.223492
CNDP2	-0.223314
GGH	0.223142
RPL41	-0.222935
ELOB	-0.222818
MCM4	-0.222656
H2BC12	-0.222381
SNHG8	-0.222363
OST4	-0.222023
RPS3A	0.221845
UBE2B	-0.221766
IER3IP1	-0.221723
TMBIM4	-0.22171
EEF1B2	-0.221445
CDV3	-0.221417
PABPC1	-0.221249
BST2	-0.221102
ARL6IP1	-0.220999
SLC7A1	0.220874
MUC1	-0.220332
ATP6V0B	-0.220313
RAB5A	-0.220292
FASN	0.220189
DYNLL1	-0.220029
CHMP2B	-0.219649
CCPG1	-0.219461
AHCYL1	-0.219066
HMOX1	-0.219006
GPBP1L1	-0.218986
CNIH4	-0.218983
YBX1	-0.21895
IFITM2	-0.218923
GINS2	0.218599
LYSMD2	-0.218499
DPH3	-0.218126
RAB7A	-0.218086
ATF4	-0.217921
CDT1	-0.217907
VPS37A	-0.217838
TUBB4B	-0.217799
MCM3	-0.217508
EIF3J	-0.217387
SLC2A6	-0.2173
ADIPOR1	-0.217243
BOD1	-0.217156
FADS1	-0.216775
RAD21	-0.216378
NEU1	-0.216089
UBE2D2	-0.216067
RPLP0	-0.215813
DKC1	-0.215752
RBM47	-0.215668
FLNA	0.215539
PRR11	-0.215378
RHOA	-0.215374
RPL14	-0.215135
METTL9	-0.215098
ATP6V1E1	-0.215082
BAMBI	-0.214988
OSMR	-0.214983
ZC3H15	-0.214563
RNA28S5	0.214531
TXNRD1	-0.21438
EIF2S2	-0.214053
ARPC2	-0.214022
IFIT5	-0.214003
HNRNPH3	-0.21394
EIF2AK2	-0.213194
DDR1	-0.213122
FN1	-0.213098
SDC4	-0.213083
XPOT	-0.212756
RPS14	-0.212532
COX17	-0.212512
AKR1C1	-0.212432
PSMA4	-0.212409
CBX1	-0.212276
UBQLN1	-0.211891
ARF1	-0.211725
JAK1	-0.211571
RPL30	0.211489
PRNP	-0.211479
NAA50	-0.211205
BHLHE40	-0.211137
BNIP3	-0.211053
ICAM1	-0.211018
ARPC5	-0.210964
LBR	0.210962
KRCC1	-0.210807
ATP5IF1	-0.210688
GGCT	-0.210432
LGALS8	-0.210317
MGAT2	-0.210308
SCCPDH	-0.210155
CHMP5	-0.210036
IRF7	-0.209968
SRP54	-0.209949
DRAM1	-0.209847
MCM7	0.209682
DDIT3	-0.209599
CSE1L	-0.209529
MATR3	-0.209512
GCLC	-0.209236
PLK1	-0.208828
SH3BGRL	-0.208656
SELENBP1	-0.208533
MIF	-0.208436
TAX1BP1	-0.208425
TBC1D9	-0.208152
COTL1	0.208022
HSBP1	-0.207941
RPL24	0.207504
COPZ1	-0.207377
MAGED2	-0.207289
PPDPF	-0.207263
CFLAR	-0.206787
PSMB2	-0.206678
COX5A	-0.206559
COMTD1	-0.206495
PIP4P1	-0.206429
KIF11	-0.206408
LRRC59	-0.206266
MEAF6	-0.206172
NMI	-0.205995
USP1	0.205752
UFM1	-0.205623
IRF2BP2	-0.205614
SF3B14	-0.205603
HDGF	-0.20495
TMEM97	-0.204758
TMOD3	-0.204635
NBN	-0.204599
GINS1	-0.204483
SEC61G	-0.204436
RPL3	-0.204297
JPT1	0.204288
DBI	-0.204241
FTH1P10	-0.204079
SEC13	-0.203997
ANP32E	0.203887
CCT4	-0.203684
EGR3	0.203559
RBCK1	-0.203551
PHF19	-0.203414
EGR1	0.203301
ME1	0.203002
PHLDA2	-0.202753
YWHAZ	-0.202701
KPNA2	-0.202638
MRFAP1	-0.202444
PSMG2	-0.202187
SCNN1B	-0.202041
BTG1	-0.202034
PRDX6	-0.20181
TSNAX	-0.201787
FAM162A	-0.201612
CENPN	-0.201535
VMA21	-0.201467
AURKB	-0.201142
SQLE	0.201126
CNTD2	-0.200986
HMGN1	-0.200949
MPHOSPH8	-0.200799
APPBP2	-0.200787
ID1	-0.200682
TMEM219	-0.200417
RPL9	0.200136
BUB3	-0.200094
RANBP1	-0.199776
CCT5	-0.199776
NPM1	-0.199539
EIF2S1	-0.199449
CBX5	0.199362
ATP6AP1	-0.199192
RP11-196G18.24	-0.199168
NUSAP1	-0.199048
RPL35A	-0.198852
UQCRQ	-0.198832
TFF3	-0.198627
PPM1K	-0.198433
NSA2	-0.19842
KRT18	-0.19836
RASEF	-0.198153
YTHDF2	-0.198095
MTHFD1	-0.198083
TCEA1	-0.197874
PRR13	-0.197832
HNRNPD	-0.197815
PDLIM1	-0.197802
HMGN3	0.197767
APOL2	-0.197462
DAAM1	-0.197461
TMED2	-0.19703
PARP12	-0.196944
CYP1B1	-0.196864
GOLGA5	-0.196668
BID	-0.196664
RPL8	0.19633
CSDE1	-0.196272
RPL15	-0.196191
C14ORF119	-0.195934
RPS18	-0.19591
SMIM26	-0.195837
RNF114	-0.195448
KIF22	-0.195381
PON2	-0.195338
RPS27	-0.195331
H2BC5	-0.195305
SLC11A2	-0.195234
TNFAIP3	-0.19517
RIOX2	-0.194843
TRA2B	-0.194797
FNDC3B	-0.194512
RPS25	-0.194402
SUB1	-0.194395
FREM2	0.194389
SLC7A11	0.194116
SAP18	-0.194058
PRELID3B	-0.194049
SHMT2	0.194
ZG16B	-0.193954
ACTR2	-0.193826
UBE2K	-0.19366
WDR34	0.193651
NFE2L2	-0.193528
EI24	-0.193313
H2AZ2	-0.193122
RPLP2	0.193025
TRAPPC6B	-0.192876
NEK2	-0.192836
EIF2A	-0.192706
ATIC	-0.192704
SRSF1	0.192702
HIGD1A	-0.192476
SRPRB	-0.192432
PAIP2	-0.192367
PFN1	0.192346
ZNHIT1	-0.192199
PSMA3	-0.191909
RAF1	-0.191797
YY1	-0.19178
SH3BGR	-0.191767
GFPT1	-0.191758
ZNF622	-0.191684
PIGA	-0.191522
IRF1	-0.191393
LAPTM4B	0.191388
BCL3	-0.191306
UBA5	-0.191282
RPS29	0.191236
ADAR	-0.191156
GOLGA4	-0.190997
SMDT1	-0.190887
HELLS	-0.190871
CENPM	-0.190532
RBMX	-0.190373
REEP4	0.190268
PNPLA8	-0.190235
SGO1	-0.190129
SPATS2L	-0.190097
RAB6A	-0.190034
NANS	-0.190026
FUS	0.1897
SELENOM	-0.189652
TMEM167A	-0.18961
FAM83D	-0.189596
SERPINB1	-0.189433
TIMM9	-0.189145
KPNB1	-0.189119
RPL37A	-0.189069
EPB41L4A-AS1	-0.18897
NUP107	0.188933
DSCC1	-0.188359
GRINA	-0.188306
SSRP1	0.188225
HNRNPR	-0.18809
SP100	-0.187992
TRIM37	0.187958
C11ORF58	-0.187827
AARS1	-0.187726
RPS5	0.187547
RALA	-0.187502
C19ORF43	-0.187255
NUB1	-0.187032
LARP1B	-0.186877
DRAM2	-0.186807
OSBP	-0.186523
RHPN2	-0.186471
UBQLN2	-0.186194
HSPA9	-0.186153
SAA2	-0.186125
CD74	-0.1858
ASPH	-0.185717
CTD-2319I12.1	-0.185647
NOP10	-0.185647
MICU2	-0.185546
HOOK2	0.185414
RP11-196G18.22	-0.185251
CDCA3	-0.185081
RRM1	-0.185047
ELOVL2	-0.18479
TTC9C	-0.184725
USP8	-0.184661
PSMD10	-0.184469
AGR2	-0.184398
PSMF1	-0.184374
PAPSS2	-0.184086
MED10	-0.184045
FAM177A1	-0.184003
SEL1L	0.183943
RPL10A	-0.183825
RPSAP58	0.183819
NFKB1	-0.18378
PPP4R2	-0.183631
C1ORF43	-0.183558
CIB1	-0.183385
SEC61B	-0.183385
IKBKE	-0.183118
SOX9	-0.183033
ACTB	-0.182866
STAT3	-0.18263
RPL22	0.182515
LINC00963	-0.182433
MBD4	-0.182379
ADD3	-0.182336
FKBP4	-0.182304
ALDH3B2	-0.182218
CDC6	-0.182145
NUDT5	-0.182011
NR2F2	-0.181591
MRPS18A	-0.181541
DUSP11	-0.181458
RAB2A	-0.181427
S100A7A	-0.181414
TBC1D23	-0.1814
TMEM248	-0.181377
TIMM23	-0.181377
TSC22D1	-0.181374
IFNGR1	-0.181292
HLA-DRA	-0.181267
HNRNPK	-0.181193
EDEM1	0.181187
DMXL2	-0.180964
EEF2	0.180563
GPR160	-0.180525
MAP2K1	-0.180519
ATG3	-0.18045
MGST1	-0.180202
TIMELESS	-0.180033
SNX2	-0.180027
SIVA1	-0.180018
SUPT16H	-0.179847
RPL19	-0.179708
RAB39B	-0.179675
CAP1	-0.179645
GSTM3	0.179544
BTF3	-0.179493
DAP	-0.179433
ANXA7	-0.179396
RAB21	-0.179245
RHOQ	-0.179065
CHMP4C	-0.179063
GNPNAT1	-0.178953
DDX58	-0.178944
KRR1	-0.17884
ZNF330	-0.178812
ARHGAP11A	-0.178693
CCNB2	-0.17859
GTF2A2	-0.178409
SNHG1	-0.178197
SMS	-0.178065
CAST	-0.177982
SEPTIN2	-0.177961
CENPF	-0.177929
COX7A2L	-0.177898
ARL 3.00	0.177658
G3BP1	-0.177654
CKAP5	-0.177593
CTSS	-0.177526
UBE2E2	-0.17746
C14ORF166	-0.177438
YWHAB	-0.177242
POMP	-0.177114
POLR1D	-0.177109
REEP5	-0.177032
PDCD5	-0.176922
CMSS1	-0.176719
MAPRE1	-0.176646
RPS11	0.176589
ACOT7	-0.1765
THOC7	-0.176161
RPS27L	-0.176085
CBR3	-0.17593
KRT8	0.175684
YWHAH	-0.175642
PCNP	-0.175511
C19ORF53	-0.175354
TP53RK	-0.175332
SNRPD2	-0.175178
NSUN4	-0.17506
KNOP1	-0.174969
ACAT1	0.174966
DRG1	-0.174761
PHGDH	0.174629
TSC22D3	0.174532
SCP2	-0.174381
UCHL3	-0.17433
ISCU	-0.174213
S100A10	-0.174205
NCL	-0.173927
NINJ1	-0.173851
SDHB	-0.173819
SMAP1	-0.173803
GPI	-0.173705
LMNA	-0.173687
NT5C3A	-0.17363
MZT1	-0.17358
EAF1	-0.173473
ESYT1	0.173467
CDC73	-0.173422
LAMTOR1	-0.173345
CGGBP1	-0.173274
MRPS15	-0.173248
SPINT2	-0.173216
PSMB5	-0.17308
PIEZO1	0.173064
EIF3M	-0.172968
TUSC3	-0.172728
BLZF1	-0.172683
MCM6	0.172643
LSM 3.00	-0.172538
GOLT1B	-0.172515
MCM2	-0.172344
TMEM128	-0.172279
EVL	-0.17226
RAB18	-0.172161
RMI2	-0.172157
SERBP1	-0.171973
PITHD1	-0.171945
HNRNPH1	0.171872
C15ORF48	-0.171823
PTTG1	-0.17181
CD59	-0.171808
NSD2	0.171688
C4ORF3	-0.17164
CCDC34	-0.171318
PYCARD	-0.171221
PAK2	-0.171187
PDCD4	-0.171177
MOSPD1	-0.171166
CISD2	-0.171019
CSRP1	-0.170912
GLRX5	-0.170904
SCOC	-0.170761
HNRNPF	-0.170656
POLR3C	-0.170656
PIP4K2C	-0.170626
RRP1	-0.170623
KLF5	-0.170562
IDH1	0.170449
UQCRB	-0.170384
UEVLD	-0.170277
ARHGAP26	-0.170247
CLTC	-0.170029
C12ORF75	0.169967
CMPK1	-0.169962
DAPP1	-0.169841
MELK	-0.169755
C2CD4A	-0.169644
NDUFS6	-0.16964
SAMD9	-0.168993
TACC3	-0.168992
SH3BGRL3	-0.168981
KDELR2	-0.168747
NDC1	0.168696
KLHDC2	-0.168589
TBL1X	0.168587
SYF2	-0.168585
PRDX3	-0.168572
MLPH	0.168534
RBMX2	-0.16836
DDIT4	-0.168356
C4ORF32	-0.168282
MNAT1	-0.168239
POLR2K	-0.168234
RSL24D1	-0.168183
PARD6B	0.168145
POLD2	0.168139
GPNMB	-0.168094
PRPF19	-0.16761
APOL6	-0.167344
ANAPC11	0.167204
NAA20	-0.167132
TES	-0.166998
BMP7	0.166876
CHKA	-0.166696
TGIF1	-0.166648
TAF9	-0.166565
DYNLT1	-0.166505
SNHG6	-0.166468
GORASP2	-0.166417
VPS35	-0.166405
AKR1A1	-0.16585
AB019441.29	-0.165789
GMNN	-0.165655
RP11-303E16.2	0.165479
UVRAG	-0.165411
EZH2	-0.165386
MAP7	-0.16536
RRAGD	-0.165332
TOB1	0.165036
ATP8B2	0.164994
VRK1	-0.164935
COX8A	-0.164862
SPDL1	-0.164831
KIF20B	-0.164824
JPT2	-0.164699
ALG2	-0.164671
CDK4	-0.164539
C6ORF48	-0.164494
COPB2	-0.16438
RPL23	0.164343
C12ORF44	-0.164262
CALM1	-0.164203
CHURC1	-0.164057
CALCOCO2	-0.164033
VDAC1	-0.163965
HES1	0.163914
TMED10	-0.163905
ZNF511	-0.163886
SIAH2	-0.163473
GNAI3	-0.163396
PGM3	-0.163257
LMO4	-0.163217
CENPK	0.163127
RPL27	0.163069
ERGIC2	-0.163054
AP2S1	-0.163037
MAX	-0.162888
DNAJB6	-0.162868
SAR1B	-0.162797
KIF4A	-0.162736
SSBP1	-0.162705
SNRPA	0.162697
CASP7	-0.16255
BTG2	-0.162512
TMEM258	-0.162459
RERG	-0.162437
GOSR2	-0.162363
GAS5	-0.162235
LRR1	0.162169
PRDX1	-0.162163
FANCD2	-0.162151
PEBP1	0.162111
PPP1CC	-0.162026
SSR2	-0.161884
ABHD17C	-0.161879
COMMD4	-0.16186
GFRA1	0.161523
ANP32A	-0.161399
C9ORF78	-0.161379
TUBA1A	-0.161267
CENPH	0.161246
PSMC2	-0.161211
RNASEH2C	-0.161077
DNAJC2	-0.160936
TCEAL4	-0.160757
GOLGB1	-0.160744
LONP2	-0.160734
MZT2B	-0.160649
TMX2	-0.160644
RPL18	-0.160613
NDUFV3	-0.160546
ADI1	-0.160493
CACYBP	-0.160471
CUX1	-0.160347
SNX17	-0.160332
TPBG	0.160236
CCNB1IP1	-0.160216
GTF3A	-0.160176
DARS1	-0.160127
DNAJC15	-0.160092
FBXO25	-0.160089
UQCR11	-0.160075
RRAGC	-0.159983
NECAP1	-0.159943
AKR1C3	-0.159835
TUBB6	-0.159825
NUPR1	-0.159709
TIFA	-0.159637
DCXR	0.159632
MID1IP1	-0.159566
BCL2L11	-0.159364
SMC3	-0.159271
TSEN54	0.159233
PBDC1	-0.159168
HNRNPUL1	0.159153
RHEB	-0.15914
UBE2Z	-0.159126
COX14	-0.159094
TXNDC12	-0.159043
UCHL5	-0.158949
ERLEC1	-0.158826
PPP1R12A	-0.158593
EZR	-0.158541
RTN4	-0.158536
PNP	-0.158519
HNRNPU	-0.158503
AMDHD2	-0.15821
TWF1	-0.158195
RFC5	-0.15816
FDFT1	-0.158154
EXOSC8	-0.158098
RPS10	0.157935
DHCR24	-0.15793
PSME2	-0.157717
WAC	-0.157639
SLC25A3	0.15755
NPDC1	-0.157472
LACTB2	-0.157461
DHTKD1	-0.157453
RAB14	-0.157446
SNRNP25	0.157425
LMAN2	-0.157407
ERP44	-0.157391
UBE2J1	-0.157289
MTLN	-0.157044
HMCES	-0.157037
WIPI1	-0.157007
POLQ	0.156955
ATP13A3	0.156895
FOXA1	-0.156828
NDUFA1	-0.156691
ARPC4	-0.156517
NT5C2	-0.156303
OLA1	-0.156072
TP53	0.156058
MIS12	-0.15598
IMP3	-0.15596
RTKN2	0.155939
SDE2	-0.155834
UQCRFS1	-0.155793
MARCKSL1	-0.155351
TXNDC9	-0.155344
PPP1R2	-0.155319
SAPCD2	-0.15526
SEPTIN7	-0.155132
YME1L1	-0.155092
RDX	-0.155035
RBM3	-0.154818
ILF2	-0.154769
DNMT1	-0.154729
EIF4G2	-0.154667
PCNT	0.154667
USP3	-0.154597
CCNI	-0.154382
SLC37A1	-0.154056
ZNF12	-0.154008
PIK3R3	-0.153982
COPB1	-0.153711
DERL1	-0.153669
CNIH1	-0.153609
CDCA4	-0.153547
ZFAND5	-0.153532
DNAJC9	-0.15331
SAMHD1	-0.153304
CMTM6	-0.15325
ZRSR2	-0.153199
CBR1	-0.153062
HSP90AA1	-0.152972
EIF1AX	0.15294
RBBP8	-0.152861
CTNNA1	-0.152848
ARMC1	-0.152815
COPS3	-0.152773
ELOC	-0.15275
HLTF	0.152641
PTTG1IP	-0.152578
INHBE	-0.152546
EIF3D	-0.152362
PEX13	-0.152257
SERPINB8	-0.152144
DNAJC1	-0.152041
RPL36A	0.151998
TSEN34	-0.151993
CCT8	-0.151954
FAU	-0.151903
HSPE1	-0.151886
CD2BP2	-0.151723
FADD	-0.15157
PCGF5	-0.15149
ATF2	-0.151451
PPP1R15A	-0.151358
SMIM15	-0.151332
HADH	-0.151286
DPAGT1	-0.151254
ADCY9	0.15107
SRSF9	-0.151066
TRIM28	0.151041
ASCC3	-0.151024
LAGE3	-0.150996
WASHC5	-0.150944
GOLGA2	-0.150905
RWDD1	-0.150757
SYAP1	-0.150463
LRP10	-0.150347
COPS5	-0.150342
PRCC	-0.150318
ACAD9	-0.150316
SLC25A1	-0.150177
UAP1	-0.150168
NFIL3	-0.150135
CD9	0.150056
COPG1	-0.149966
HSD17B4	-0.149959
VAMP8	-0.149958
LNX2	-0.14993
ZFPL1	-0.149929
SLC31A1	-0.149781
SUMO1	-0.149748
PRKDC	0.149714
NIBAN1	-0.149712
IBTK	0.1497
MRPS33	-0.149687
SLC35E1	-0.149643
POLE3	-0.149587
REEP3	-0.149513
CENPJ	-0.149511
RTN3	-0.149465
IFITM1	-0.149346
LARP6	-0.149342
SEPHS1	-0.149195
NBR1	-0.149035
ESCO2	-0.14898
FAM204A	-0.148967
GSPT1	-0.148952
STIL	0.148853
FICD	-0.148797
PSMD6	-0.148715
TOR1AIP1	-0.14871
SPAG9	-0.148554
STARD10	-0.14828
SCFD1	-0.148245
EIF4A3	-0.148239
SRP9	-0.148175
GSR	-0.148098
SNRNP200	0.148078
TRAK2	-0.148043
GNB1	-0.148041
PGRMC2	-0.147955
BAG3	-0.147896
NEDD8	-0.147884
SOX4	-0.147851
DYNLT3	-0.147811
SELENOS	-0.147801
UBXN1	-0.147791
NCOA3	0.147731
MARCHF6	0.147719
ELF3	-0.147466
SEC24A	-0.147436
MYB	-0.147418
SYNCRIP	-0.14739
PPP2CB	-0.14729
ELP2	-0.147286
UGP2	-0.147286
CCNK	-0.147267
SLFN5	-0.147257
CRABP2	-0.147256
LAP3	-0.147247
CLK3	-0.147153
SF3A1	-0.14709
PPM1H	-0.147035
EIF4B	-0.14693
DVL2	-0.146751
TPM1	0.146727
APLP2	-0.146684
SULF1	-0.146652
ICA1	-0.146646
MYO10	-0.146579
PSMG3	-0.146572
SLC2A4RG	-0.146561
GATAD1	-0.146504
GOT2	-0.146417
OAT	-0.14639
LAMTOR3	-0.146345
LIMCH1	-0.14625
HILPDA	-0.146246
NUDT21	-0.146244
MRPL54	-0.146219
MANF	-0.146199
REPIN1	-0.146168
TMEM230	-0.145873
CD99	0.145871
SCYL2	-0.145836
SF3A3	-0.1458
ZZZ3	-0.145666
RPA1	0.145626
SMIM7	-0.145581
FTH1P16	-0.145531
LSM 5.00	-0.145529
ACLY	0.145519
DDX60L	-0.145404
MPC2	-0.145309
NXT1	-0.145305
GPSM2	-0.145269
RFK	-0.14505
NSUN2	-0.145041
GBP3	-0.145008
SLC49A4	-0.144897
GDF15	-0.144879
TMEM165	-0.144871
DPM1	-0.144866
PDCD6	-0.144841
SAE1	-0.144795
CCDC174	-0.14478
SUMO3	-0.144661
ISY1	-0.144531
TCOF1	-0.144429
MRPL57	-0.14431
KIF5B	-0.14427
SP1	-0.144184
MAEA	-0.144075
GLB1	-0.144058
NECTIN1	0.144045
GPT2	-0.143959
LMNB1	-0.143957
AFTPH	-0.143896
RSL1D1	-0.143896
BCKDK	-0.143868
EBNA1BP2	-0.143864
EIF3L	-0.143855
PRRC2C	-0.143825
SERINC1	-0.143646
YIPF4	-0.143634
HSPD1	-0.143616
ETF1	-0.143554
RAB27B	-0.143462
ZFAND1	-0.143457
CMBL	-0.143446
CLGN	-0.143379
C12ORF23	-0.143328
PTS	-0.143309
RPL39L	-0.143304
FAHD1	-0.143291
MMS19	-0.143287
BBX	-0.143247
PDXDC1	-0.143202
RPA3	-0.143178
HSCB	-0.14314
POLR2I	-0.143096
WNK1	-0.143056
CAPNS1	-0.14305
CCDC50	-0.143047
CHPT1	-0.143024
UQCR10	-0.142966
CREB3	-0.142951
CDKN1A	-0.142846
MCUB	-0.142842
FBP1	-0.142783
AJUBA	-0.142735
HMGXB4	-0.142726
GOSR1	-0.142716
EPRS1	-0.142696
TTC1	-0.142629
HAGH	-0.142595
TCEAL3	-0.14254
SLC52A2	-0.142517
CEP57	-0.14243
ASF1A	-0.142188
GOLGA7	-0.142059
SLC1A5	0.142049
BCL10	-0.141983
RPF1	-0.141971
FTLP3	-0.141944
BEX2	-0.141893
FAM136A	0.141856
MRPL55	-0.141833
HINT2	-0.141653
GAN	0.141618
MYL6	-0.141592
MMADHC	-0.141589
PRPF8	0.141563
OCIAD2	-0.14152
VBP1	-0.141488
CAB39	-0.141465
SERPINH1	0.141237
CSTF3	-0.141187
SIPA1L1	-0.14117
TBC1D15	-0.141108
VKORC1L1	-0.141009
AK2	-0.140999
RHOC	-0.140912
NXT2	-0.140744
UBE2V2	-0.140714
COX20	-0.140683
MRPL41	-0.140673
CST3	-0.140628
SNU13	-0.140606
PPP2R2A	-0.140521
COMMD3	-0.140514
PYCR1	0.140441
NFE2L1	-0.140361
RECQL4	0.14036
APOL1	-0.140236
UBA52	-0.140214
DLC1	-0.140169
TC2N	-0.14007
IARS1	-0.140053
SHTN1	-0.140051
UGDH	-0.139929
OASL	-0.139922
BCL2L12	-0.13988
CXCL17	-0.139878
ABITRAM	-0.139867
ATG13	-0.139865
TANC2	-0.139856
SNRPB	-0.139844
CXCL16	-0.139819
TTK	-0.139497
RP11-864N7.2	-0.139413
PIMREG	-0.139316
HMGCR	0.139245
SHMT1	0.139171
RP11-498C9.15	0.139093
APRT	-0.139011
LGALS1	0.138968
SCUBE2	-0.138924
TSKU	0.138889
HDAC2	0.138783
SPAG7	-0.138783
RPL35	-0.138758
FBL	-0.13875
MAD2L1BP	-0.138688
CDKN1B	-0.138644
NUDT14	-0.13862
NUDT9	-0.138597
VAMP7	-0.138584
YWHAQ	-0.138462
PHB	0.138458
ARPP19	-0.138428
DARS2	0.138424
PPP1CA	0.138414
GEN1	0.138394
CYFIP1	-0.138369
CRB3	-0.138046
VEGFB	-0.138043
PRKAR1A	-0.138018
TSPAN15	-0.137952
CHPF	-0.137815
STX16	0.137769
CALR	0.137758
SRSF3	-0.137712
ANG	-0.137565
RANGAP1	-0.137474
GCLM	-0.137428
PAN2	0.137344
ARRDC3	-0.137336
TOPBP1	-0.137334
XRCC5	-0.137266
TMCO3	-0.137234
GTF2F2	-0.13723
PLS3	-0.137136
IL17RB	-0.137095
TAB2	-0.137081
PDZD11	-0.137054
NBPF1	-0.137038
UBE2A	-0.136951
POC1B-GALNT4	-0.136895
RFC4	-0.136887
TTF2	-0.136808
TRIM16L	-0.136797
UQCRH	-0.136783
SMIM19	-0.136743
MRPL42	-0.136735
TMEM141	-0.136718
CHD2	-0.136714
DGUOK	-0.136654
LTBR	-0.136632
SBDS	-0.136582
CLINT1	-0.136562
ATP6V1C2	-0.136544
SETD3	-0.136505
CCDC90B	-0.136484
CAT	-0.136314
RTCA	-0.136248
RPN2	-0.136222
UBL3	0.136096
DPM3	-0.136085
AHCY	0.136072
ZDHHC21	-0.135947
PPIA	0.135947
NEMP1	0.135894
STC2	-0.135875
CIP2A	-0.135865
ASNS	-0.135859
BRI3BP	0.135854
IER3	-0.135803
EXT1	-0.135782
ZMYND8	-0.135777
UCP2	-0.135716
TMEM140	-0.135706
UTP14A	-0.135696
SAT2	-0.135675
C14ORF80	0.135671
MORF4L1	-0.135602
ZNF217	-0.135542
GDI2	-0.135503
SLC25A10	0.135457
JUNB	-0.135444
FAF1	-0.135366
SDHD	-0.135333
SEMA3C	-0.135291
MAGEF1	-0.135215
HADHA	-0.135198
RPL22L1	-0.135195
DLGAP5	-0.135122
PFKL	-0.135092
MRPS18B	-0.13503
SNAP29	-0.134952
ODC1	-0.134941
UBE2R2	-0.134904
TMEM59	-0.134879
BRCA1	0.134851
ZNHIT2	-0.134775
ELF1	-0.134759
PARP2	-0.134758
ARFGAP3	-0.134681
RRS1	-0.13466
RALBP1	-0.134635
VTI1B	-0.134628
CKAP2	-0.134581
PSMA5	-0.134499
C7ORF73	-0.134452
HDAC1	0.134331
AP2M1	-0.134322
RTL8A	-0.134263
ZNF720	-0.134188
SNHG5	-0.134154
MRPL3	-0.134051
NUDCD2	-0.133998
CCSER2	-0.133986
DHX36	-0.133968
RAB11A	-0.133963
ATRX	-0.133963
ZNF791	-0.133918
SLC25A38	-0.133795
TRAP1	0.133765
RAD51AP1	-0.133747
GYG1	-0.133726
SLC35F5	-0.133693
DEPDC1B	-0.133689
TOM1L1	-0.133636
CPNE3	-0.133586
MUCL1	-0.133577
NUDT1	0.133551
N4BP1	-0.133527
C11ORF82	-0.133523
S100A11	-0.133474
DHRS7B	-0.133362
TSG101	-0.133331
NAA10	-0.133283
GNG12	-0.133222
H4C8	-0.133181
XPO1	-0.13305
YEATS4	-0.133021
TMEM39A	-0.132873
C6ORF120	-0.132832
ADAM17	-0.13281
TAF13	-0.132779
COX7A2	-0.132751
SFXN2	0.132717
GM2A	-0.132651
PARP1	-0.132622
SPAG5	-0.132609
INSIG1	0.1326
EEF1D	-0.132594
EMC3	-0.132551
CA12	-0.132532
HINT3	-0.132512
PCK2	-0.132508
ARHGDIA	-0.132409
ASPM	0.132405
PPM1G	-0.132369
RTF2	-0.132354
APEX1	-0.132278
LTN1	-0.132276
DCAF10	-0.132221
CENPW	-0.132197
WSB1	-0.132131
RHBDD1	-0.13213
YPEL5	-0.13208
TRIM16	-0.131961
PSMD4	-0.131927
EMC9	-0.131893
ZNF263	-0.131885
ZFYVE21	-0.13187
ACBD6	-0.131854
THBD	-0.131842
HGD	-0.131829
SELENOF	-0.131788
BIRC2	-0.131751
ITPKC	-0.131673
VPS26C	-0.131643
NPC2	0.131643
RP11-423H2.1	-0.131575
TMEM164	0.131561
TIMM17A	-0.131507
TARS1	-0.131433
EXOSC1	-0.131376
RNF168	-0.131328
RPL29	-0.131271
BNIP3L	-0.131248
PTCD3	-0.131206
NOP58	-0.131196
TNK2	0.131072
SRGAP2	-0.131064
USP39	-0.131024
HNRNPA3	-0.130893
IDH2	-0.130763
PAFAH1B2	-0.130736
CYB5R4	-0.130608
GEMIN2	-0.130574
EIF2AK1	-0.130553
OARD1	-0.130516
UBB	-0.130515
HSPA1A	-0.130508
CAND1	-0.130469
RBM6	0.13036
POLR3K	-0.130337
COMT	-0.130319
RHNO1	-0.130297
RNH1	-0.130287
PARVA	-0.130233
UBXN4	-0.130168
ARL8B	-0.130151
CHMP1B	-0.13012
RNF115	-0.130113
PSMC3	-0.130051
UBE2I	-0.130046
RPRD1A	-0.130046
ATP6V1D	-0.130036
RPS15	-0.130016
TMEM41B	0.129977
DEDD2	-0.12982
TIMMDC1	-0.129777
RAP1A	-0.129749
YARS1	-0.129728
P4HA2	-0.129721
FBXO5	0.129691
PLP2	-0.129685
MED28	-0.129673
CKAP4	-0.129636
CHCHD10	-0.129634
ALKBH5	-0.129581
RPL38	-0.129578
KIF20A	-0.129568
THAP1	-0.129344
GPS1	-0.129343
CD164	-0.129336
NUP155	0.129324
TXN	-0.129316
FLNB	0.129293
SREK1IP1	-0.129195
SEC23IP	-0.129148
TMEM216	-0.129094
WDR20	-0.129076
MARCKS	-0.129064
PPIF	-0.129018
DCTN5	-0.128965
PFDN5	-0.128872
GLRX3	-0.128808
RGS16	-0.128733
MRPL36	-0.128619
TMEM87A	-0.128595
STX3	-0.128434
KIF14	-0.128375
FAM32A	-0.128369
TRIM44	-0.128334
TATDN1	-0.128304
SPC24	-0.128295
MYO9A	0.128293
HJURP	-0.128243
TRMT10C	-0.128186
USO1	-0.128146
TPGS2	-0.128136
TRIM2	-0.127975
TRMT112	-0.127961
POLA2	-0.127906
RNF181	-0.127884
COX6A1P2	0.127765
DPYSL2	-0.127715
COMMD5	-0.127693
MLF 2.00	-0.127689
EIF3I	0.127683
CDK7	-0.127672
FAM207A	-0.127638
EXOSC4	-0.12762
NR4A1	0.12762
PDIA6	0.12762
RCCD1	-0.127363
TMEM170A	-0.127339
NAGK	-0.127279
PFDN4	-0.127277
CHCHD3	-0.127204
STX12	-0.127185
CREB3L4	-0.127155
GBP2	-0.127155
PTPN2	-0.127131
CAPZA2	-0.127096
PDCD6IP	-0.127072
RAD51	-0.127013
RCHY1	-0.126926
CCT6A	-0.126768
PTBP3	-0.126765
CORO2A	-0.126667
SEH1L	-0.126644
RNF213	0.126641
MRPS11	-0.126607
RNF7	-0.12655
ISOC1	-0.126385
SARNP	-0.12636
WDR89	-0.126342
ZNF28	-0.126327
BNIP1	-0.126326
PNRC1	-0.126316
PSAT1	0.126291
DUSP12	-0.126279
TSPAN17	0.126271
GGNBP2	-0.12624
CAPZA1	-0.126203
RPE	-0.126118
WBP4	-0.126092
AKR7A2	-0.126088
SNRPD1	-0.126072
LSM 6.00	-0.125986
DDX17	-0.125968
SLC38A1	0.125934
SLC22A15	-0.12593
TUBG1	-0.125903
TUBD1	-0.125873
TOM1	-0.125822
PPP4R3B	-0.125807
USP14	-0.12578
SGMS1	-0.125709
MRPL14	-0.125701
NIP7	-0.125679
ECHS1	-0.125662
NFX1	-0.12562
MSH2	-0.12554
ZNF148	-0.125538
MRPL16	-0.125537
BZW1	-0.125533
TMEM208	-0.12553
C12ORF66	-0.125528
PPP1R7	-0.125475
ATP5PF	-0.125453
HEXA	-0.125431
SLC9A1	-0.125423
USP22	0.125393
MFSD1	-0.125366
BARD1	0.125321
HINT1	-0.125315
HMG20B	0.125175
DIDO1	-0.125163
PFN2	-0.125146
FOXO3	-0.1251
CDC42BPB	0.125092
HLA-DRB1	-0.125061
CERS2	-0.125059
PNISR	0.125055
EID1	-0.12503
ACP2	-0.124998
TAF1D	-0.124952
DHX32	-0.124898
COG6	-0.124889
NRAS	-0.124814
MAP3K20	0.124813
SF3B2	-0.124804
SWI5	-0.12479
SNHG9	0.124727
HERC4	0.124639
MIS18BP1	-0.1246
RFC2	-0.124598
MTX2	-0.124592
AIMP2	-0.124575
IGF1R	0.124443
DOCK6	0.124426
SCO2	-0.124365
MDH1	-0.12436
DANCR	0.124345
MOB1A	-0.124345
CIR1	-0.124273
APH1A	-0.124247
CACUL1	0.12424
RDH10	-0.124211
PSTPIP2	-0.124206
TOMM7	-0.124189
ATP5MC2	-0.124116
FAM214A	-0.124099
MTHFD1L	-0.124079
RB1	-0.12407
PSMB9	-0.124043
CDC42SE1	-0.124004
BCL6	-0.123948
MIR570HG	0.123935
JUN	-0.123927
DDB2	-0.12392
ZC3H13	-0.123867
CFAP36	-0.123865
TSPAN13	-0.123861
ADAT1	-0.123842
C10ORF32	-0.12384
PDIA4	0.123827
TIMP1	-0.12382
PAICS	-0.123766
AHSA1	-0.123759
CYB5A	-0.123752
PCYOX1	0.12374
PSPH	0.123712
RAD50	-0.12368
RAP2B	-0.123646
PMAIP1	-0.123581
SRP68	-0.123572
GNL3	-0.123557
SQOR	-0.123364
ATP5MC1	-0.123317
HLA-E	-0.123301
ATF3	-0.123258
DDX27	-0.123215
EBP	-0.12319
RPP25	-0.123189
USP32	-0.123175
ARPC5L	-0.12315
PEG10	0.123131
HSPB11	-0.123106
S100A6	-0.123093
TRAPPC4	-0.123055
SOD1	-0.123019
GFER	-0.123008
ORMDL2	-0.122972
CCDC6	-0.122965
IFT122	-0.122903
SDHA	0.122875
RLIM	-0.122869
FTH1P2	-0.122784
RRP12	-0.122739
DUSP5	-0.122646
PDCD10	-0.122639
METTL1	-0.122632
MTCH2	-0.122615
SNX24	-0.122599
SETD7	-0.122562
TBC1D10B	-0.122551
RDH12	0.122499
ALDH7A1	-0.122474
TANK	-0.122472
SEC24C	-0.122445
CNP	-0.122438
CMC2	-0.122432
RABAC1	-0.122413
KCNK6	-0.122411
ISG20L2	-0.122394
NDUFC2	0.122349
DTL	-0.1223
C1ORF21	-0.122281
PSME4	-0.122267
GOLM1	-0.122254
DSN1	0.122228
MRPL48	-0.122215
SHOC2	-0.122188
PMP22	-0.122176
PAK1	-0.122154
ATP5F1C	-0.122131
ABAT	-0.122089
ATP5PB	-0.122064
MAP1B	-0.122
CNOT1	-0.121969
GTF3C2	-0.121894
C10ORF118	-0.121865
ORC6	-0.121826
HSP90AB1	0.121805
DDX24	-0.121792
RPS19BP1	-0.121754
CEP78	-0.121737
METAP1	-0.121712
EIF4G3	-0.121682
VAT1	-0.121679
YBX3	-0.121648
TMEM38B	-0.121603
DCK	-0.121591
BRI3	-0.121556
RGS10	-0.121554
MYBL1	0.121507
ETFA	-0.121493
SRRM2	0.121464
CD44	-0.12143
USP16	-0.121425
DCTPP1	-0.121383
ZFP36	-0.12137
TATDN2	-0.121368
ARHGAP5	-0.121352
FAM222B	-0.121313
NOLC1	-0.121253
WAPL	-0.12116
COA6	-0.121158
NT5DC2	0.121103
TMSB10	-0.121088
PCYT1A	-0.121064
ASF1B	-0.12102
PJA2	-0.121019
ZMAT2	-0.120971
GINM1	-0.120971
ERRFI1	-0.120954
FBH1	-0.120933
NHP2	-0.120875
SUPT7L	-0.120713
MPG	-0.120707
ERBB3	0.120699
MTFR1	-0.120623
NUDT15	-0.120605
BIRC6	-0.12048
PA2G4	-0.120474
ADCY1	0.120364
CALM3	-0.120362
LAMTOR5	-0.120347
CLCN7	-0.120326
C7ORF55-LUC7L2	-0.120284
PPIC	-0.120259
XRCC6	-0.120226
B4GALT1	-0.120225
CLDN4	-0.12019
LTA4H	0.120179
EMC6	-0.120101
ADIRF	0.119976
RAD1	-0.119946
MESD	-0.119934
ZNF468	-0.119922
GLO1	-0.119907
DEPDC1	-0.119898
CENPU	-0.119884
CNOT10	-0.11987
C6ORF141	0.119827
POLR2L	-0.119823
TMSB4XP8	-0.119743
USP54	-0.119738
CENPO	0.119644
EAPP	-0.119559
SPSB3	-0.119508
TMEM132A	-0.119495
CCT7	-0.119469
SH3YL1	-0.119453
ZNF367	0.119417
MAPKAPK5	-0.119415
SKAP2	-0.119394
ASH2L	-0.119336
SEM1	-0.119311
YTHDF3	-0.119252
WDHD1	0.119245
TNFSF10	-0.119235
RP11-391M1.4	0.118994
TBC1D20	-0.11894
RAMAC	-0.118898
DDT	-0.118882
H2AJ	-0.118852
AC026806.2	-0.118793
ZNF561	-0.118708
PAF1	-0.118673
CTA-384D8.35	-0.118652
COPS4	-0.118649
RNF5	-0.11863
BAZ1A	-0.118596
KLHDC3	0.118567
RBBP4	-0.11853
JMJD6	-0.118447
MTFR2	0.118437
ALDH9A1	-0.118414
MTIF3	-0.11841
MEA1	-0.118304
PELO	-0.1183
PPT1	0.11827
WHAMM	-0.11825
UBE2Q2	0.118166
FLII	-0.118163
CAPN2	-0.11812
CCND3	-0.118116
TUSC2	-0.118096
ZNF271P	-0.118062
NONO	-0.118051
TSSC4	-0.11805
STARD13	-0.118037
NDUFB4	-0.117931
ARL 1.00	-0.117927
ARHGEF2	-0.117856
FAM120A	-0.117847
HNRNPA0	0.117839
ATG12	-0.117831
CPSF2	-0.11779
LRRFIP2	-0.117774
ERGIC1	-0.117761
AZI2	-0.117747
SERINC3	-0.117741
SRSF7	0.117727
TPT1P4	-0.117709
LAMP1	-0.117687
TTC39A	-0.117671
PTRH2	-0.11758
RDH11	-0.117493
C18ORF25	-0.117489
TMCO1	-0.117466
TMED9	-0.117434
TMEM14A	-0.117421
C16ORF91	-0.117403
NDUFB3	-0.11738
PARPBP	-0.117319
ZNF706	-0.117289
RELA	-0.117215
EIF4EBP1	-0.117186
KBTBD7	-0.117151
MEF2A	-0.117128
MED19	-0.117059
ITGAE	-0.117032
RPN1	0.117024
TPT1P9	-0.116863
TYW3	-0.116825
RELB	-0.116793
CHD4	-0.116779
CYB5B	0.116676
RABGAP1	-0.116676
PGRMC1	-0.116661
HIGD2A	-0.116631
RBBP5	-0.116547
TFRC	0.11653
MOCS2	-0.116525
KNSTRN	-0.116506
CSRNP2	-0.116494
GTPBP4	-0.116455
INTS14	-0.116448
DNTTIP1	-0.116267
TMPRSS3	0.11622
TOMM40	0.11618
SLMAP	-0.116152
ZNF644	-0.116148
VDAC2	-0.116135
ELOA	-0.116079
VHL	-0.116074
TCAIM	-0.116012
METTL7A	0.115999
MAFG	-0.11599
MRPL37	-0.115928
HCCS	-0.115885
C1ORF27	-0.115861
MAPK1IP1L	-0.115822
ENPP1	-0.115813
SUCLG1	-0.115796
SSU72	-0.115791
C15ORF61	-0.115757
ESR1	-0.115709
TBC1D16	0.115692
FGD6	-0.115661
KCTD3	-0.115599
SENP1	-0.115598
FPGS	-0.115557
RP11-367G18.2	-0.115508
NUFIP2	-0.115451
AIMP1	-0.115449
SDHAF1	-0.115446
CRNDE	-0.115426
PDXK	-0.115392
SEPHS2	-0.11539
GALM	-0.115338
IRX2	-0.115322
ADIPOR2	-0.115304
PNO1	-0.115285
ZNF703	0.115252
ARL5A	-0.115231
C14ORF1	-0.115217
HELZ2	-0.115213
BLOC1S6	-0.115189
HSP90B1	-0.115144
IFT20	-0.115121
GNB2	-0.115107
FMR1	-0.11508
PHB2	0.115071
DCTN1	0.115026
ARPC1B	-0.11501
STS	-0.114993
PDE8A	-0.114982
MAFF	-0.114941
UFD1	-0.114939
SPCS2	-0.114813
NOP56	-0.11481
TIMM17B	-0.114758
MRPS2	-0.11471
RNASEH2B	-0.114709
C19ORF60	-0.11469
SUPT4H1	-0.114688
CDC42	-0.114684
[truncated: 21,924 more rows]

## Sheet: Cluster 1
EDM scores for sc-PHENIX
	1
MT-RNR2	6.16999		Gene Set	Size	Leading Edge Number	ES	NES	P Value	FDR
MT-ND4	5.13428		REACTOME_GPCR_LIGAND_BINDING	216	181	0.29723	5.029	0	0
MT-CO2	4.42305		REACTOME_CLASS_A_1_RHODOPSIN_LIKE_RECEPTORS	152	127	0.32329	4.6127	0	0
MT-CO1	3.82835		REACTOME_EXTRACELLULAR_MATRIX_ORGANIZATION	226	164	0.22281	3.8859	0	0
MT-CYB	3.7633		REACTOME_PEPTIDE_LIGAND_BINDING_RECEPTORS	97	89	0.31105	3.5527	0	0
MT-ND1	3.64511		REACTOME_INTEGRIN_CELL_SURFACE_INTERACTIONS	64	52	0.33286	3.0985	0	0.00020696
MT-CO3	3.19035		REACTOME_ANTIMICROBIAL_PEPTIDES	31	25	0.45046	3.0187	0	0.0002587
MT-ATP6	2.62958		REACTOME_COLLAGEN_BIOSYNTHESIS_AND_MODIFYING_ENZYMES	52	41	0.34858	2.9867	0	0.00044348
FTH1	-1.48135		REACTOME_DEGRADATION_OF_THE_EXTRACELLULAR_MATRIX	101	74	0.25068	2.9621	0	0.00038804
MT-ND3	2.09818		REACTOME_SIGNALING_BY_GPCR	410	331	0.12794	2.9441	0	0.00040241
MT-ND2	2.04375		REACTOME_COLLAGEN_FORMATION	72	54	0.2867	2.852	0	0.00051739
MT-RNR1	1.7763		REACTOME_POTASSIUM_CHANNELS	54	43	0.32039	2.7406	0	0.0007996
MT-ND5	1.52226		REACTOME_COLLAGEN_CHAIN_TRIMERIZATION	34	29	0.38921	2.7299	0	0.00077609
MTATP6P1	1.24726		REACTOME_O_LINKED_GLYCOSYLATION	82	68	0.25606	2.6849	0	0.00095518
TFF1	0.962499		REACTOME_SENSORY_PERCEPTION	163	107	0.17544	2.6457	0	0.00099782
IFI6	0.849531		REACTOME_VOLTAGE_GATED_POTASSIUM_CHANNELS	19	19	0.49594	2.6279	0	0.0010693
TPT1	-1.82954		REACTOME_ECM_PROTEOGLYCANS	54	47	0.30033	2.598	0	0.0011965
NEAT1	3.02233		REACTOME_METAL_SEQUESTRATION_BY_ANTIMICROBIAL_PROTEINS	6	6	0.83197	2.5965	0	0.0011261
S100A9	1.03481		REACTOME_TRANSPORT_OF_INORGANIC_CATIONS_ANIONS_AND_AMINO_ACIDS_OLIGOPEPTIDES	82	53	0.23248	2.4956	0	0.0030469
CSTB	0.946455		REACTOME_O_GLYCOSYLATION_OF_TSR_DOMAIN_CONTAINING_PROTEINS	26	23	0.40349	2.4597	0	0.0039757
TUBA1B	-1.11651		REACTOME_TNFS_BIND_THEIR_PHYSIOLOGICAL_RECEPTORS	21	21	0.44974	2.4502	0	0.004165
ISG15	-0.665873		REACTOME_KERATINIZATION	65	45	0.24961	2.356	0.0019881	0.0085
SQSTM1	-0.687041		REACTOME_RECEPTOR_TYPE_TYROSINE_PROTEIN_PHOSPHATASES	13	10	0.52097	2.2736	0	0.012111
B2M	-0.57872		REACTOME_IMMUNOREGULATORY_INTERACTIONS_BETWEEN_A_LYMPHOID_AND_A_NON_LYMPHOID_CELL	67	46	0.23644	2.2456	0.0038911	0.01384
IFI27	0.720677		REACTOME_SLC_MEDIATED_TRANSMEMBRANE_TRANSPORT	184	47	0.13643	2.1818	0.0019881	0.020471
MALAT1	2.0973		REACTOME_CARDIAC_CONDUCTION	87	57	0.19915	2.1794	0	0.020045
SOD2	0.851997		REACTOME_INTERLEUKIN_4_AND_INTERLEUKIN_13_SIGNALING	86	30	0.19626	2.1293	0	0.027082
S100A7	0.907453		REACTOME_REGULATION_OF_COMMISSURAL_AXON_PATHFINDING_BY_SLIT_AND_ROBO	9	9	0.57696	2.1076	0	0.030291
LCN2	0.693998		REACTOME_ACTIVATION_OF_GENE_EXPRESSION_BY_SREBF_SREBP	42	12	0.26187	2.0155	0.0039139	0.048803
FTL	-0.606305		REACTOME_RSK_ACTIVATION	6	6	-0.56938	-1.6793	0.033465	0.049194
ACTG1	-0.832565		REACTOME_MET_ACTIVATES_RAP1_AND_RAC1	10	7	-0.44253	-1.6822	0.027778	0.048662
SAT1	0.589519		REACTOME_NEF_MEDIATES_DOWN_MODULATION_OF_CELL_SURFACE_RECEPTORS_BY_RECRUITING_THEM_TO_CLATHRIN_ADAPTERS	18	13	-0.32991	-1.6956	0.041841	0.045791
IFIT1	-0.513223		REACTOME_MIRO_GTPASE_CYCLE	8	7	-0.49113	-1.6995	0.023033	0.045003
GLRX	-0.594974		REACTOME_DEFECTS_IN_VITAMIN_AND_COFACTOR_METABOLISM	20	15	-0.32214	-1.7241	0.018256	0.04013
HIF1A	-0.531516		REACTOME_CD28_CO_STIMULATION	29	17	-0.27452	-1.7291	0.027505	0.039432
H2AZ1	-0.696421		REACTOME_HEMOSTASIS	463	214	-0.069795	-1.7292	0.023033	0.039475
CFB	0.656212		REACTOME_FGFR1_MUTANT_RECEPTOR_ACTIVATION	23	18	-0.30249	-1.7336	0.019685	0.038787
RRM2	-0.651321		REACTOME_IRAK2_MEDIATED_ACTIVATION_OF_TAK1_COMPLEX	10	5	-0.45705	-1.7483	0.015326	0.036427
SDCBP	-0.463807		REACTOME_SUMOYLATION_OF_DNA_METHYLATION_PROTEINS	16	13	-0.36467	-1.7641	0.027888	0.03391
BIRC3	0.552559		REACTOME_BIOSYNTHESIS_OF_THE_N_GLYCAN_PRECURSOR_DOLICHOL_LIPID_LINKED_OLIGOSACCHARIDE_LLO_AND_TRANSFER_TO_A_NASCENT_PROTEIN	69	53	-0.18316	-1.7695	0.027944	0.033017
STAT1	-0.363923		REACTOME_GAP_JUNCTION_TRAFFICKING_AND_REGULATION	36	11	-0.25517	-1.7785	0.019355	0.031589
IFITM3	-0.396847		REACTOME_FOXO_MEDIATED_TRANSCRIPTION_OF_CELL_DEATH_GENES	15	12	-0.3886	-1.7951	0.014085	0.029204
IFIT3	-0.435908		REACTOME_INSULIN_RECEPTOR_RECYCLING	24	20	-0.31032	-1.8525	0.011538	0.021783
DSCAM-AS1	0.41258		REACTOME_PROLONGED_ERK_ACTIVATION_EVENTS	13	10	-0.42505	-1.8614	0.018109	0.02091
XBP1	-0.229947		REACTOME_SIGNALING_BY_FGFR3	32	20	-0.28102	-1.8927	0.0037244	0.017826
PCLAF	-0.499711		REACTOME_FORMATION_OF_SENESCENCE_ASSOCIATED_HETEROCHROMATIN_FOCI_SAHF	11	9	-0.47502	-1.9087	0.020833	0.016333
MT-ND4L	0.469405		REACTOME_ACTIVATION_OF_NIMA_KINASES_NEK9_NEK6_NEK7	7	6	-0.58362	-1.9162	0.0020619	0.015757
SCD	0.428365		REACTOME_ACTIVATED_NTRK3_SIGNALS_THROUGH_RAS	5	5	-0.69432	-1.9255	0.0058027	0.015046
H3-3B	-0.568481		REACTOME_INTERLEUKIN_3_INTERLEUKIN_5_AND_GM_CSF_SIGNALING	39	29	-0.26366	-1.9334	0.0037523	0.014496
S100P	-0.314494		REACTOME_CALNEXIN_CALRETICULIN_CYCLE	25	18	-0.33012	-1.9604	0.0039683	0.012453
KYNU	-0.429067		REACTOME_SULFUR_AMINO_ACID_METABOLISM	24	16	-0.33303	-1.9922	0.00998	0.010473
RPS2	-0.805816		REACTOME_PLASMA_LIPOPROTEIN_CLEARANCE	33	16	-0.29048	-2.0035	0.0075901	0.0098508
HMGB2	-0.50877		REACTOME_DARPP_32_EVENTS	22	15	-0.35305	-2.0141	0.0040161	0.0093137
OAS1	-0.296162		REACTOME_TRANSLATION_OF_REPLICASE_AND_ASSEMBLY_OF_THE_REPLICATION_TRANSCRIPTION_COMPLEX	14	11	-0.44053	-2.0167	0.0057803	0.0092138
NAMPT	-0.367202		REACTOME_INLB_MEDIATED_ENTRY_OF_LISTERIA_MONOCYTOGENES_INTO_HOST_CELL	14	10	-0.45692	-2.1042	0.0019763	0.0054063
TK1	-0.413837		REACTOME_SIGNALING_BY_MODERATE_KINASE_ACTIVITY_BRAF_MUTANTS	40	25	-0.28115	-2.1109	0.0020534	0.005221
HMGB1	-0.560915		REACTOME_METABOLISM_OF_WATER_SOLUBLE_VITAMINS_AND_COFACTORS	114	69	-0.16698	-2.1143	0.0021186	0.0051236
CCL20	0.434779		REACTOME_LOSS_OF_FUNCTION_OF_MECP2_IN_RETT_SYNDROME	11	9	-0.52176	-2.1283	0	0.0046892
STMN1	-0.432456		REACTOME_P75NTR_SIGNALS_VIA_NF_KB	15	10	-0.46289	-2.1316	0	0.004618
SPTSSA	-0.338097		REACTOME_FGFR2_MUTANT_RECEPTOR_ACTIVATION	22	15	-0.37572	-2.1398	0.004065	0.004365
PSAP	0.450859		REACTOME_INACTIVATION_OF_CSF3_G_CSF_SIGNALING	24	11	-0.36903	-2.157	0	0.0039739
CTSD	0.552331		REACTOME_MEIOTIC_RECOMBINATION	25	17	-0.36481	-2.164	0.0019724	0.0037579
RPS21	0.193034		REACTOME_RHO_GTPASES_ACTIVATE_ROCKS	18	13	-0.41815	-2.1745	0	0.0034965
RP11-750B16.1	0.35151		REACTOME_P75_NTR_RECEPTOR_MEDIATED_SIGNALLING	91	64	-0.19403	-2.1757	0.0018797	0.003466
GAPDH	-0.202795		REACTOME_TRANSLATION_OF_SARSCOV2_STRUCTURAL_PROTEINS	55	39	-0.25985	-2.2245	0.0019724	0.0024792
S100A8	0.411227		REACTOME_HEME_SIGNALING	42	29	-0.29693	-2.2279	0	0.0024509
BIRC5	-0.404717		REACTOME_BETA_OXIDATION_OF_OCTANOYL_COA_TO_HEXANOYL_COA	5	5	-0.80939	-2.2452	0	0.0021643
OAS3	-0.274685		REACTOME_INTEGRATION_OF_PROVIRUS	9	8	-0.6101	-2.2491	0	0.0021237
SLC39A6	0.27084		REACTOME_RESPONSE_OF_MTB_TO_PHAGOCYTOSIS	20	10	-0.42354	-2.2755	0	0.0018546
PCBP1	-0.509289		REACTOME_ATTENUATION_PHASE	24	13	-0.39222	-2.3013	0.0020284	0.0015441
MAD2L1	-0.424175		REACTOME_RHOJ_GTPASE_CYCLE	54	35	-0.26482	-2.3039	0.0019531	0.0015228
UBE2T	-0.404991		REACTOME_NUCLEAR_EVENTS_STIMULATED_BY_ALK_SIGNALING_IN_CANCER	19	13	-0.44541	-2.3245	0	0.001336
ATP6V1G1	-0.297186		REACTOME_TGF_BETA_RECEPTOR_SIGNALING_ACTIVATES_SMADS	44	28	-0.30003	-2.3342	0	0.001257
TYMS	-0.432656		REACTOME_BASE_EXCISION_REPAIR_AP_SITE_FORMATION	17	15	-0.4785	-2.3694	0	0.00093032
TUBB	-0.587888		REACTOME_SIGNALING_BY_PDGFRA_TRANSMEMBRANE_JUXTAMEMBRANE_AND_KINASE_DOMAIN_MUTANTS	10	10	-0.61804	-2.3764	0	0.0008865
MAP1LC3B	-0.560224		REACTOME_RAC3_GTPASE_CYCLE	86	52	-0.2216	-2.3781	0	0.00087883
ATP1B1	0.38023		REACTOME_PYRUVATE_METABOLISM_AND_CITRIC_ACID_TCA_CYCLE	51	29	-0.28213	-2.3823	0.001938	0.00086072
IFI44L	0.38906		REACTOME_PURINE_RIBONUCLEOSIDE_MONOPHOSPHATE_BIOSYNTHESIS	9	9	-0.6521	-2.3832	0.0021231	0.00085802
CKS2	-0.423277		REACTOME_METABOLISM_OF_COFACTORS	19	16	-0.46766	-2.4104	0	0.00071853
LCP1	-0.332849		REACTOME_METABOLISM_OF_STEROIDS	128	69	-0.18993	-2.4348	0	0.00061048
NUCKS1	-0.512086		REACTOME_RIPK1_MEDIATED_REGULATED_NECROSIS	28	24	-0.39571	-2.4715	0	0.00046306
RPS4X	-0.836974		REACTOME_TRANSCRIPTIONAL_REGULATION_BY_THE_AP_2_TFAP2_FAMILY_OF_TRANSCRIPTION_FACTORS	33	18	-0.36133	-2.5174	0	0.00031212
RFC3	-0.382117		REACTOME_OXIDATIVE_STRESS_INDUCED_SENESCENCE	63	48	-0.27105	-2.5183	0.0020202	0.00031286
PARP9	-0.252003		REACTOME_MTOR_SIGNALLING	41	28	-0.32759	-2.526	0.0018975	0.0002967
LTB	-0.33548		REACTOME_RHOC_GTPASE_CYCLE	72	53	-0.25365	-2.5348	0	0.00028038
AKR1C2	-0.387794		REACTOME_APOPTOTIC_EXECUTION_PHASE	44	32	-0.34082	-2.6125	0	0.00017348
DHRS2	-0.365458		REACTOME_TRNA_MODIFICATION_IN_THE_NUCLEUS_AND_CYTOSOL	42	34	-0.34679	-2.6275	0	0.00015403
UBE2C	-0.396026		REACTOME_E2F_ENABLED_INHIBITION_OF_PRE_REPLICATION_COMPLEX_FORMATION	9	9	-0.72558	-2.6583	0	0.00012146
UBE2L6	-0.227764		REACTOME_TRNA_AMINOACYLATION	24	21	-0.44394	-2.6597	0	0.00012177
MYBL2	-0.333526		REACTOME_CLATHRIN_MEDIATED_ENDOCYTOSIS	131	78	-0.19753	-2.6705	0	0.00010794
RSAD2	-0.275097		REACTOME_PROCESSING_OF_SMDT1	13	10	-0.60953	-2.6838	0	9.6879e-05
CDK1	-0.365287		REACTOME_RNA_POLYMERASE_III_CHAIN_ELONGATION	18	16	-0.52361	-2.7066	0	7.0869e-05
NFKBIA	0.405334		REACTOME_BUDDING_AND_MATURATION_OF_HIV_VIRION	28	22	-0.43168	-2.7091	0	7.1059e-05
PARP14	-0.230846		REACTOME_MAPK_TARGETS_NUCLEAR_EVENTS_MEDIATED_BY_MAP_KINASES	30	24	-0.41496	-2.7571	0	4.8674e-05
IFIT2	-0.285796		REACTOME_SIGNALING_BY_NOTCH1_PEST_DOMAIN_MUTANTS_IN_CANCER	56	48	-0.31056	-2.76	0	4.8808e-05
RPS12	-1.00025		REACTOME_DISEASES_OF_PROGRAMMED_CELL_DEATH	41	29	-0.36799	-2.7789	0	4.5239e-05
RPS6	-0.797111		REACTOME_COHESIN_LOADING_ONTO_CHROMATIN	10	10	-0.69917	-2.8001	0	4.1473e-05
TMEM123	-0.210045		REACTOME_BUTYRATE_RESPONSE_FACTOR_1_BRF1_BINDS_AND_DESTABILIZES_MRNA	17	17	-0.57394	-2.8283	0	2.5529e-05
PREX1	-0.270172		REACTOME_INHIBITION_OF_THE_PROTEOLYTIC_ACTIVITY_OF_APC_C_REQUIRED_FOR_THE_ONSET_OF_ANAPHASE_BY_MITOTIC_SPINDLE_CHECKPOINT_COMPONENTS	20	18	-0.54003	-2.8608	0	1.2913e-05
HERPUD1	-0.45175		REACTOME_PROCESSING_AND_ACTIVATION_OF_SUMO	10	9	-0.76684	-2.9203	0	1.3301e-05
RPS8	-0.652148		REACTOME_ACTIVATION_OF_BH3_ONLY_PROTEINS	29	23	-0.46466	-2.9381	0	9.0027e-06
PKIB	-0.633413		REACTOME_FOLDING_OF_ACTIN_BY_CCT_TRIC	10	9	-0.75568	-2.9459	0	9.0579e-06
SELENOP	-0.228978		REACTOME_LAGGING_STRAND_SYNTHESIS	20	18	-0.56091	-2.9692	0	9.0858e-06
SPTSSB	-0.396594		REACTOME_PROCESSING_OF_CAPPED_INTRONLESS_PRE_MRNA	26	23	-0.49264	-2.9892	0	9.199e-06
RPL36AL	-0.302224		REACTOME_PARASITE_INFECTION	54	40	-0.34317	-2.9949	0	9.2277e-06
HSPA8	-0.281962		REACTOME_TOLL_LIKE_RECEPTOR_9_TLR9_CASCADE	101	67	-0.2542	-3.0173	0	9.3742e-06
RPL10	-0.429773		REACTOME_RNA_POLYMERASE_I_TRANSCRIPTION_INITIATION	44	36	-0.38996	-3.034	0	9.4644e-06
C12ORF57	-0.295254		REACTOME_ATF6_ATF6_ALPHA_ACTIVATES_CHAPERONES	12	11	-0.72696	-3.0537	0	9.5873e-06
TOP2A	-0.365925		REACTOME_RAB_REGULATION_OF_TRAFFICKING	115	82	-0.24333	-3.0622	0	4.8408e-06
ANXA2	-0.317905		REACTOME_SIGNALING_BY_FGFR	73	52	-0.30677	-3.1071	0	4.9379e-06
PTMA	-0.624831		REACTOME_FORMATION_OF_ATP_BY_CHEMIOSMOTIC_COUPLING	16	16	-0.64132	-3.1207	0	0
GRN	0.316976		REACTOME_MRNA_CAPPING	29	23	-0.48734	-3.1244	0	0
BRK1	-0.457611		REACTOME_G0_AND_EARLY_G1	27	25	-0.5029	-3.1382	0	0
ARF4	-0.45374		REACTOME_CHK1_CHK2_CDS1_MEDIATED_INACTIVATION_OF_CYCLIN_B_CDK1_COMPLEX	13	13	-0.73201	-3.1398	0	0
KIF2C	-0.329642		REACTOME_MHC_CLASS_II_ANTIGEN_PRESENTATION	112	74	-0.24897	-3.1449	0	0
VMP1	1.00246		REACTOME_HDACS_DEACETYLATE_HISTONES	32	26	-0.47059	-3.1478	0	0
DTYMK	-0.34714		REACTOME_RNA_POLYMERASE_III_TRANSCRIPTION	41	32	-0.41565	-3.1628	0	0
ATAD2	-0.338065		REACTOME_HDR_THROUGH_SINGLE_STRAND_ANNEALING_SSA	37	32	-0.43383	-3.169	0	0
TUBA1C	-0.549207		REACTOME_PCNA_DEPENDENT_LONG_PATCH_BASE_EXCISION_REPAIR	21	15	-0.58317	-3.1696	0	0
RAB1A	-0.233889		REACTOME_HIV_ELONGATION_ARREST_AND_RECOVERY	32	29	-0.4724	-3.1774	0	0
MT2A	-0.434169		REACTOME_TRANSCRIPTIONAL_REGULATION_BY_E2F6	34	30	-0.45945	-3.1822	0	0
FXYD3	-0.1318		REACTOME_RMTS_METHYLATE_HISTONE_ARGININES	29	29	-0.49082	-3.1856	0	0
SLC25A5	-0.503079		REACTOME_INHIBITION_OF_DNA_RECOMBINATION_AT_TELOMERE	20	20	-0.59636	-3.1896	0	0
BEST1	-0.253165		REACTOME_HOMOLOGOUS_DNA_PAIRING_AND_STRAND_EXCHANGE	43	39	-0.40626	-3.2051	0	0
GLUL	0.293199		REACTOME_SELECTIVE_AUTOPHAGY	73	38	-0.31875	-3.2106	0	0
TPD52	-0.32259		REACTOME_G1_S_SPECIFIC_TRANSCRIPTION	29	27	-0.50808	-3.2292	0	0
CALM2	-0.491195		REACTOME_APC_CDC20_MEDIATED_DEGRADATION_OF_NEK2A	25	23	-0.56021	-3.2387	0	0
DTX3L	-0.183817		REACTOME_CRISTAE_FORMATION	28	21	-0.50624	-3.2404	0	0
H2AX	-0.331688		REACTOME_APC_C_CDC20_MEDIATED_DEGRADATION_OF_CYCLIN_B	23	17	-0.57215	-3.2407	0	0
CXCL10	-0.30403		REACTOME_RHOBTB_GTPASE_CYCLE	35	24	-0.46915	-3.2451	0	0
LGALS3	0.320941		REACTOME_REGULATION_OF_LIPID_METABOLISM_BY_PPARALPHA	110	89	-0.26878	-3.2905	0	0
CDKN3	-0.344346		REACTOME_SIGNALING_BY_RECEPTOR_TYROSINE_KINASES	451	280	-0.13621	-3.3604	0	0
CDK2AP2	-0.531616		REACTOME_TRANSCRIPTIONAL_ACTIVITY_OF_SMAD2_SMAD3_SMAD4_HETEROTRIMER	48	41	-0.42061	-3.3941	0	0
GNAS	-0.726767		REACTOME_METABOLISM_OF_NUCLEOTIDES	85	66	-0.31403	-3.3988	0	0
SLC3A2	0.240105		REACTOME_SIGNALING_BY_TGFB_FAMILY_MEMBERS	110	79	-0.27665	-3.4498	0	0
MAPK6	-0.412562		REACTOME_INTERLEUKIN_12_SIGNALING	39	26	-0.46417	-3.4754	0	0
ISG20	-0.200526		REACTOME_INITIATION_OF_NUCLEAR_ENVELOPE_NE_REFORMATION	19	16	-0.67746	-3.5063	0	0
ALDOA	-0.342897		REACTOME_TRANSLESION_SYNTHESIS_BY_Y_FAMILY_DNA_POLYMERASES_BYPASSES_LESIONS_ON_DNA_TEMPLATE	39	24	-0.48465	-3.5531	0	0
HNRNPA2B1	-0.322546		REACTOME_SIGNALING_BY_HEDGEHOG	133	97	-0.26589	-3.564	0	0
ENO1	-0.390081		REACTOME_RECRUITMENT_OF_MITOTIC_CENTROSOME_PROTEINS_AND_COMPLEXES	79	61	-0.34434	-3.5732	0	0
H2BC21	0.326692		REACTOME_TP53_REGULATES_TRANSCRIPTION_OF_CELL_CYCLE_GENES	49	42	-0.43456	-3.6266	0	0
PRC1	-0.319894		REACTOME_RHO_GTPASE_CYCLE	424	264	-0.15468	-3.6414	0	0
RBBP7	-0.414091		REACTOME_RESOLUTION_OF_ABASIC_SITES_AP_SITES	37	33	-0.51009	-3.6811	0	0
CKS1B	-0.394419		REACTOME_NEUTROPHIL_DEGRANULATION	400	171	-0.15918	-3.7096	0	0
RPS3	-0.512367		REACTOME_REGULATION_OF_GLUCOKINASE_BY_GLUCOKINASE_REGULATORY_PROTEIN	30	25	-0.57372	-3.7274	0	0
RPS13	-0.608135		REACTOME_HIV_TRANSCRIPTION_ELONGATION	42	32	-0.49013	-3.7458	0	0
NACA	-0.60789		REACTOME_GOLGI_TO_ER_RETROGRADE_TRANSPORT	124	66	-0.29571	-3.8007	0	0
DNAJB9	-0.298225		REACTOME_MITOPHAGY	26	21	-0.60546	-3.8103	0	0
TMPO	-0.320187		REACTOME_TRANS_GOLGI_NETWORK_VESICLE_BUDDING	69	54	-0.39041	-3.8359	0	0
RPL13A	-0.647633		REACTOME_ANCHORING_OF_THE_BASAL_BODY_TO_THE_PLASMA_MEMBRANE	94	79	-0.34522	-3.8806	0	0
HLA-A	-0.197582		REACTOME_ASYMMETRIC_LOCALIZATION_OF_PCP_PROTEINS	62	40	-0.42296	-3.9291	0	0
DDX21	-0.339131		REACTOME_METABOLISM_OF_LIPIDS	635	431	-0.14054	-3.9401	0	0
EIF1	-0.542582		REACTOME_GLUCOSE_METABOLISM	80	56	-0.37671	-3.9969	0	0
ZFAS1	-0.524366		REACTOME_PERK_REGULATES_GENE_EXPRESSION	32	29	-0.62398	-4.1437	0	0
OAS2	-0.239226		REACTOME_ACTIVATION_OF_THE_PRE_REPLICATIVE_COMPLEX	33	31	-0.62193	-4.2206	0	0
TNIP1	-0.215379		REACTOME_CLEC7A_DECTIN_1_SIGNALING	97	71	-0.37466	-4.223	0	0
WARS1	-0.289514		REACTOME_TRANSCRIPTION_OF_THE_HIV_GENOME	68	60	-0.44939	-4.4118	0	0
BRIP1	-0.299873		REACTOME_PROTEIN_UBIQUITINATION	64	42	-0.48397	-4.5791	0	0
DUT	-0.306359		REACTOME_TCF_DEPENDENT_SIGNALING_IN_RESPONSE_TO_WNT	154	113	-0.31714	-4.5852	0	0
MYL12B	-0.508583		REACTOME_TELOMERE_MAINTENANCE	62	52	-0.50076	-4.5916	0	0
ARCN1	-0.451883		REACTOME_TRANSCRIPTION_COUPLED_NUCLEOTIDE_EXCISION_REPAIR_TC_NER	78	65	-0.45553	-4.6044	0	0
ANXA5	-0.421315		REACTOME_INTERFERON_SIGNALING	176	98	-0.29924	-4.6708	0	0
LGALS3BP	-0.213586		REACTOME_CILIUM_ASSEMBLY	183	145	-0.29842	-4.6924	0	0
PGK 1.00	-0.318811		REACTOME_REGULATION_OF_HSF1_MEDIATED_HEAT_SHOCK_RESPONSE	75	58	-0.46457	-4.7325	0	0
CEBPD	0.204132		REACTOME_GLOBAL_GENOME_NUCLEOTIDE_EXCISION_REPAIR_GG_NER	84	74	-0.45642	-4.8145	0	0
TPI1	-0.272659		REACTOME_DEGRADATION_OF_GLI1_BY_THE_PROTEASOME	57	51	-0.54559	-4.819	0	0
PSMA6	-0.231474		REACTOME_REGULATION_OF_TP53_ACTIVITY	155	107	-0.33931	-4.8371	0	0
MORF4L2	-0.372702		REACTOME_APOPTOSIS	163	125	-0.34196	-4.975	0	0
CCND1	-0.297982		REACTOME_ESR_MEDIATED_SIGNALING	148	110	-0.34693	-4.9922	0	0
IL17C	0.393381		REACTOME_DNA_DOUBLE_STRAND_BREAK_REPAIR	129	107	-0.38651	-5.0737	0	0
NAP1L1	-0.447872		REACTOME_ER_TO_GOLGI_ANTEROGRADE_TRANSPORT	144	105	-0.36058	-5.1071	0	0
RNF187	-0.389926		REACTOME_PROTEIN_LOCALIZATION	151	108	-0.36424	-5.1682	0	0
UBC	-0.356601		REACTOME_DEUBIQUITINATION	234	174	-0.32118	-5.6691	0	0
MTND1P23	0.304103		REACTOME_RESOLUTION_OF_SISTER_CHROMATID_COHESION	120	93	-0.45004	-5.7727	0	0
RPL12	-0.734058		REACTOME_PTEN_REGULATION	133	100	-0.43217	-5.8077	0	0
ZWILCH	-0.310329		REACTOME_CHROMATIN_MODIFYING_ENZYMES	203	171	-0.3567	-5.8223	0	0
RPL4	-0.741203		REACTOME_CLASS_I_MHC_MEDIATED_ANTIGEN_PROCESSING_PRESENTATION	350	245	-0.29014	-6.1273	0	0
CEBPB	-0.192094		REACTOME_SIGNALING_BY_RHO_GTPASES_MIRO_GTPASES_AND_RHOBTB3	621	421	-0.21593	-6.1583	0	0
SERF2	-0.164804		REACTOME_SARS_COV_2_INFECTION	260	165	-0.33133	-6.2285	0	0
RPSA	-0.544771		REACTOME_RESPIRATORY_ELECTRON_TRANSPORT_ATP_SYNTHESIS_BY_CHEMIOSMOTIC_COUPLING_AND_HEAT_PRODUCTION_BY_UNCOUPLING_PROTEINS	113	91	-0.53358	-6.5286	0	0
PLSCR1	-0.227553		REACTOME_DNA_REPLICATION	125	112	-0.54988	-7.1807	0	0
TMSB4X	-0.854229		REACTOME_MEMBRANE_TRAFFICKING	579	381	-0.26482	-7.3672	0	0
RPS19	-0.580968		REACTOME_HIV_INFECTION	219	177	-0.45915	-7.8954	0	0
LDHA	-0.129714		REACTOME_SIGNALING_BY_ROBO_RECEPTORS	207	151	-0.51185	-8.4257	0	0
KCTD5	-0.364911		REACTOME_PROCESSING_OF_CAPPED_INTRON_CONTAINING_PRE_MRNA	230	177	-0.50326	-8.8687	0	0
CCNB1	-0.300943		REACTOME_EUKARYOTIC_TRANSLATION_ELONGATION	91	81	-0.81051	-9.3141	0	0
CDCA5	-0.294559		REACTOME_CELL_CYCLE_MITOTIC	484	381	-0.44873	-11.217	0	0
FOXM1	-0.298604
EIF5	-0.356008
PPA1	-0.251502
FTH1P11	-0.249878
ERO1A	0.258118
C6ORF211	-0.627141
SEC24D	-0.232309
SSR4	0.207151
TRIP13	-0.290201
PKM	-0.157377
MTHFD2	-0.716482
PBK	-0.296644
TOP 1.00	-0.345645
RPL32	-0.73954
TPX2	-0.288768
FTH1P8	-0.224411
ATP6V0E1	-0.192248
RPLP1	-0.534358
RPL21	-0.622746
MKI67	-0.278651
ENSA	-0.504438
IFI44	0.297153
HLA-B	-0.166417
CEBPG	-0.45648
HNRNPA1	-0.312107
HSA-MIR-6723	0.269284
MTND4P12	0.250437
CEP55	-0.291359
GULP1	-0.22833
PKMYT1	-0.267013
HLA-C	-0.188693
SNHG29	-0.6492
HMGB3	-0.279132
CTSA	0.260991
BCAS2	-0.416571
HERC6	-0.197137
RNASEH2A	-0.25795
RPL6	-0.706903
HNRNPC	-0.401498
LITAF	-0.183666
KLHDC7B	-0.255991
RAN	-0.394426
DAD1	-0.393905
RPS23	-0.595937
PCNA	-0.309419
ZC3H12A	0.288028
DNAJA1	-0.196952
RPL37	-0.591396
DSTN	-0.493501
RPS15A	-0.693981
RPS20	-0.649185
PREB	-0.45218
MYL12A	-0.366119
LAMB3	0.280388
CDC25B	-0.237267
XAF1	0.217744
SLC7A5	-0.177652
H2AC6	-0.147732
MAL2	-0.509977
EEF1A1	-0.577895
COPS9	-0.314592
CNBP	-0.499495
PATL1	-0.233275
PTP4A2	-0.347449
PSMD7	-0.32275
EEF1E1	-0.233132
UBE2E1	-0.281124
FOS	-0.247004
SRP19	-0.406879
RPL11	-0.570054
LAPTM4A	-0.229804
TROAP	-0.241415
SLPI	-0.131048
H1-0	-0.429057
ANP32B	-0.503104
RPL34	-0.518117
CTSC	-0.131115
ATP5F1E	-0.515226
CENPA	-0.260362
CDC20	-0.261781
SKA3	-0.261889
SKA2	-0.259451
TRIB3	-0.300919
DAZAP2	-0.262143
CMPK2	-0.206497
CCNA2	-0.28755
H1-10	-0.315747
MBNL2	-0.200134
SRP72	-0.342643
GHITM	-0.561487
ITM2B	-0.172191
KIF23	-0.262305
SMIM14	-0.348138
RPL13	-0.523207
ANLN	-0.263433
RAB9A	-0.240122
CCL2	-0.169403
SP110	-0.157625
GOLPH3L	-0.202079
SPG21	-0.314351
ZWINT	-0.257369
TAP1	-0.148974
RPS24	-0.591218
HNRNPAB	-0.510725
ARMCX3	-0.244822
SEC11C	-0.325808
TFG	-0.18953
SERP1	-0.384686
HSPA5	-0.391224
PHLDA1	-0.156321
TMEM106C	-0.354712
RPS27A	-0.626719
UBE2D3	-0.277244
MUC5B	0.320789
KRT19	0.252804
MRPL9	-0.444363
ABRACL	-0.338742
C3	0.269608
CBX4	-0.261589
NQO1	-0.442377
TRAM1	-0.347191
PPP2CA	-0.439191
RPL26	-0.614282
FANCI	-0.231543
HMGCS1	-0.183807
OPTN	-0.139932
RPL23A	-0.501647
DEK	-0.346481
SEC31A	-0.28841
MIS18A	-0.26688
GABARAPL2	-0.179665
TOMM20	-0.36183
RPS28	-0.393832
CD63	0.165659
RAB10	-0.274157
RPL5	-0.586362
NFKBIZ	0.216356
MGP	-0.158717
CDH1	0.131519
CHCHD2	-0.439759
NEURL1B	-0.21931
WTAP	-0.154012
H1-2	0.183339
CLTA	-0.321978
RAP2C	-0.278917
LRRFIP1	-0.245457
RAD51C	-0.25296
ACP1	-0.305996
AURKA	-0.23721
RPL7A	-0.418113
SNX3	-0.325017
TXNL1	-0.324701
MRPS6	-0.294419
RPS7	-0.512909
NCOA4	-0.178937
PRSS23	-0.333373
CFL1	-0.38182
MACROH2A1	-0.3997
BCAS3	-0.301304
CDCA8	-0.229454
EDF1	-0.264883
PSMD14	-0.294441
RACGAP1	-0.274772
GATA3	-0.240008
SRSF2	0.181309
DDX60	-0.158148
RAD23B	-0.410703
CYCS	-0.433265
NCAPG2	-0.223363
P4HB	0.400993
GOLPH3	-0.274302
OSGIN1	-0.207487
AP3S1	-0.257967
IDE	-0.234625
ECT2	-0.256712
SREBF1	0.394472
VAPA	-0.40392
PPCS	-0.337989
RPS16	-0.448961
TAPBP	0.239341
FEN1	-0.374914
RNF6	-0.376032
SMC4	-0.288671
MCCC2	-0.222994
CD47	-0.153586
PIM3	-0.0961121
NCAPD2	-0.232438
RPL7	-0.465752
SEC23B	-0.39654
ERH	-0.510683
CCDC59	-0.3217
SSR3	-0.341075
TMEM18	-0.247203
SLC39A8	-0.212448
SHCBP1	-0.207518
MRPL51	-0.34295
PPIB	0.212208
GOT1	-0.40405
SELENOK	-0.309082
RPL31	-0.528575
LSM 4.00	-0.345377
RPL27A	-0.533855
SEC22B	-0.217434
PTGES3	-0.501144
PSME1	-0.149239
AZIN1	-0.235533
MRPL49	-0.337262
C3ORF14	-0.362117
KRT10	-0.395546
RACK1	-0.356588
IFIH1	-0.164368
SLC25A6	-0.328339
SAA1	0.279045
GADD45A	-0.280819
MCFD2	-0.320535
CNDP2	-0.230015
GGH	-0.20999
RPL41	-0.304649
ELOB	-0.255469
MCM4	-0.231878
H2BC12	-0.161366
SNHG8	-0.253854
OST4	-0.276713
RPS3A	-0.39514
UBE2B	-0.237553
IER3IP1	-0.289103
TMBIM4	-0.123102
EEF1B2	-0.439179
CDV3	-0.543405
PABPC1	-0.491902
BST2	-0.125055
ARL6IP1	-0.465916
SLC7A1	-0.172874
MUC1	0.545893
ATP6V0B	-0.115719
RAB5A	-0.179244
FASN	0.160846
DYNLL1	-0.301666
CHMP2B	-0.238346
CCPG1	-0.266152
AHCYL1	-0.179297
HMOX1	-0.26826
GPBP1L1	-0.268627
CNIH4	-0.157412
YBX1	-0.423719
IFITM2	-0.134716
GINS2	-0.194055
LYSMD2	-0.291698
DPH3	-0.25972
RAB7A	-0.264373
ATF4	-0.285203
CDT1	-0.207916
VPS37A	-0.293443
TUBB4B	-0.282385
MCM3	-0.278195
EIF3J	-0.291902
SLC2A6	-0.112901
ADIPOR1	-0.25861
BOD1	-0.28398
FADS1	-0.14647
RAD21	-0.342497
NEU1	0.0610335
UBE2D2	-0.360974
RPLP0	-0.36103
DKC1	-0.435798
RBM47	-0.110759
FLNA	-0.183641
PRR11	-0.216318
RHOA	-0.406326
RPL14	-0.431513
METTL9	-0.268784
ATP6V1E1	-0.208447
BAMBI	-0.299747
OSMR	0.276436
ZC3H15	-0.38024
RNA28S5	0.313455
TXNRD1	-0.260378
EIF2S2	-0.357059
ARPC2	-0.296671
IFIT5	-0.117324
HNRNPH3	-0.365541
EIF2AK2	-0.130303
DDR1	-0.0978324
FN1	0.169319
SDC4	-0.12706
XPOT	-0.374832
RPS14	-0.427038
COX17	-0.297312
AKR1C1	0.226493
PSMA4	-0.307874
CBX1	-0.390174
UBQLN1	-0.205399
ARF1	-0.320124
JAK1	-0.166852
RPL30	-0.539935
PRNP	-0.315981
NAA50	-0.387362
BHLHE40	-0.096433
BNIP3	-0.140376
ICAM1	0.180131
ARPC5	-0.275239
LBR	-0.152605
KRCC1	-0.285932
ATP5IF1	-0.18749
GGCT	-0.351932
LGALS8	-0.112767
MGAT2	-0.225427
SCCPDH	-0.162294
CHMP5	-0.170223
IRF7	-0.116069
SRP54	-0.235228
DRAM1	-0.0959593
MCM7	-0.221863
DDIT3	-0.16788
CSE1L	-0.272078
MATR3	-0.210857
GCLC	-0.215104
PLK1	-0.216603
SH3BGRL	-0.204476
SELENBP1	0.133913
MIF	-0.184339
TAX1BP1	-0.159628
TBC1D9	-0.132676
COTL1	-0.184821
HSBP1	-0.23829
RPL24	-0.527861
COPZ1	-0.288916
MAGED2	-0.108726
PPDPF	-0.392698
CFLAR	-0.130628
PSMB2	-0.217979
COX5A	-0.277366
COMTD1	-0.1224
PIP4P1	-0.154973
KIF11	-0.202942
LRRC59	-0.482454
MEAF6	-0.314859
NMI	-0.126188
USP1	-0.201046
UFM1	-0.206824
IRF2BP2	-0.106661
SF3B14	-0.287929
HDGF	-0.227217
TMEM97	-0.225672
TMOD3	-0.312625
NBN	-0.265462
GINS1	-0.229952
SEC61G	-0.280674
RPL3	-0.386768
JPT1	-0.18922
DBI	-0.170846
FTH1P10	-0.21142
SEC13	-0.3002
ANP32E	-0.177383
CCT4	-0.353344
EGR3	0.180232
RBCK1	-0.109391
PHF19	-0.202384
EGR1	-0.195673
ME1	-0.296141
PHLDA2	-0.104489
YWHAZ	-0.278095
KPNA2	-0.301562
MRFAP1	-0.486499
PSMG2	-0.287196
SCNN1B	0.180974
BTG1	-0.25145
PRDX6	-0.271133
TSNAX	-0.26252
FAM162A	-0.104329
CENPN	-0.203342
VMA21	-0.251553
AURKB	-0.206045
SQLE	-0.260077
CNTD2	-0.13999
HMGN1	-0.425094
MPHOSPH8	-0.161255
APPBP2	-0.163652
ID1	-0.138696
TMEM219	-0.104044
RPL9	-0.401702
BUB3	-0.283156
RANBP1	-0.324745
CCT5	-0.438061
NPM1	-0.502633
EIF2S1	-0.41467
CBX5	-0.205709
ATP6AP1	0.13455
RP11-196G18.24	0.176489
NUSAP1	-0.20594
RPL35A	-0.591208
UQCRQ	-0.229438
TFF3	-0.156961
PPM1K	-0.138302
NSA2	-0.289863
KRT18	-0.499465
RASEF	-0.166886
YTHDF2	-0.261084
MTHFD1	-0.266566
TCEA1	-0.395542
PRR13	-0.334919
HNRNPD	-0.27586
PDLIM1	-0.298735
HMGN3	-0.201329
APOL2	-0.133111
DAAM1	-0.128826
TMED2	-0.373848
PARP12	0.155939
CYP1B1	0.289062
GOLGA5	-0.266022
BID	-0.105904
RPL8	-0.368326
CSDE1	-0.476748
RPL15	-0.471419
C14ORF119	-0.216953
RPS18	-0.339262
SMIM26	-0.231216
RNF114	-0.264506
KIF22	-0.186022
PON2	-0.138667
RPS27	-0.590406
H2BC5	0.116668
SLC11A2	0.1991
TNFAIP3	0.185341
RIOX2	-0.278359
TRA2B	-0.335482
FNDC3B	-0.177885
RPS25	-0.556887
SUB1	-0.2572
FREM2	-0.1299
SLC7A11	0.166607
SAP18	-0.343431
PRELID3B	-0.322353
SHMT2	-0.29368
ZG16B	-0.114006
ACTR2	-0.373686
UBE2K	-0.228178
WDR34	-0.202339
NFE2L2	-0.109967
EI24	-0.302887
H2AZ2	-0.396997
RPLP2	-0.412579
TRAPPC6B	-0.244684
NEK2	-0.188459
EIF2A	-0.276933
ATIC	-0.286272
SRSF1	-0.226931
HIGD1A	-0.156478
SRPRB	-0.205009
PAIP2	-0.245395
PFN1	-0.334099
ZNHIT1	-0.135532
PSMA3	-0.177886
RAF1	-0.227667
YY1	-0.335533
SH3BGR	-0.299629
GFPT1	-0.263966
ZNF622	-0.15199
PIGA	-0.293489
IRF1	-0.109796
LAPTM4B	-0.223707
BCL3	-0.0992414
UBA5	-0.331353
RPS29	-0.620948
ADAR	-0.125788
GOLGA4	-0.202424
SMDT1	-0.216091
HELLS	-0.183853
CENPM	-0.178823
RBMX	-0.212073
REEP4	-0.174014
PNPLA8	-0.255169
SGO1	-0.194357
SPATS2L	-0.322031
RAB6A	-0.377357
NANS	-0.169738
FUS	0.159902
SELENOM	-0.131577
TMEM167A	-0.275477
FAM83D	-0.187731
SERPINB1	-0.184156
TIMM9	-0.265723
KPNB1	-0.422032
RPL37A	-0.434288
EPB41L4A-AS1	-0.283399
NUP107	-0.165005
DSCC1	-0.179931
GRINA	-0.0923141
SSRP1	-0.287491
HNRNPR	-0.439414
SP100	-0.123243
TRIM37	-0.178326
C11ORF58	-0.304582
AARS1	-0.263546
RPS5	-0.340326
RALA	-0.282973
C19ORF43	-0.248465
NUB1	-0.145938
LARP1B	-0.212065
DRAM2	-0.206058
OSBP	-0.218576
RHPN2	-0.104296
UBQLN2	-0.196023
HSPA9	-0.399476
SAA2	0.187912
CD74	0.123774
ASPH	-0.165767
CTD-2319I12.1	0.218305
NOP10	-0.294957
MICU2	-0.245892
HOOK2	0.344459
RP11-196G18.22	0.168253
CDCA3	-0.186767
RRM1	-0.179016
ELOVL2	-0.235718
TTC9C	-0.186319
USP8	-0.30519
PSMD10	-0.302357
AGR2	-0.346261
PSMF1	-0.255251
PAPSS2	-0.119985
MED10	-0.278821
FAM177A1	-0.0919848
SEL1L	0.0643897
RPL10A	-0.404271
RPSAP58	-0.259561
NFKB1	-0.0949944
PPP4R2	-0.266416
C1ORF43	-0.346514
CIB1	-0.105114
SEC61B	-0.223973
IKBKE	0.142467
SOX9	-0.138821
ACTB	-0.262328
STAT3	-0.0990797
RPL22	-0.270263
LINC00963	-0.0741315
MBD4	-0.175657
ADD3	-0.22325
FKBP4	-0.278675
ALDH3B2	-0.127717
CDC6	-0.281657
NUDT5	-0.143942
NR2F2	-0.213439
MRPS18A	-0.199977
DUSP11	-0.22842
RAB2A	-0.265917
S100A7A	0.173708
TBC1D23	-0.13898
TMEM248	-0.247444
TIMM23	-0.246395
TSC22D1	-0.106782
IFNGR1	0.184243
HLA-DRA	-0.106538
HNRNPK	-0.332267
EDEM1	0.0537349
DMXL2	0.251434
EEF2	-0.329916
GPR160	-0.24105
MAP2K1	-0.193684
ATG3	-0.260906
MGST1	-0.174101
TIMELESS	-0.198037
SNX2	-0.256611
SIVA1	-0.221356
SUPT16H	-0.3214
RPL19	-0.409229
RAB39B	-0.294767
CAP1	-0.271248
GSTM3	-0.207447
BTF3	-0.437583
DAP	-0.252461
ANXA7	-0.249836
RAB21	-0.204534
RHOQ	-0.197856
CHMP4C	-0.232116
GNPNAT1	-0.371694
DDX58	-0.115946
KRR1	-0.240349
ZNF330	-0.207775
ARHGAP11A	-0.175302
CCNB2	-0.18803
GTF2A2	-0.222927
SNHG1	-0.310678
SMS	-0.313088
CAST	-0.170146
SEPTIN2	-0.21286
CENPF	-0.184175
COX7A2L	-0.395758
ARL 3.00	-0.252396
G3BP1	-0.209118
CKAP5	-0.308348
CTSS	-0.104966
UBE2E2	-0.142792
C14ORF166	-0.311188
YWHAB	-0.328703
POMP	-0.242774
POLR1D	-0.177068
REEP5	-0.237527
PDCD5	-0.209249
CMSS1	-0.371434
MAPRE1	-0.3133
RPS11	-0.441561
ACOT7	-0.0666053
THOC7	-0.386144
RPS27L	-0.186115
CBR3	-0.116308
KRT8	-0.282003
YWHAH	-0.323129
PCNP	-0.268873
C19ORF53	-0.294042
TP53RK	-0.141991
SNRPD2	-0.304036
NSUN4	-0.159544
KNOP1	-0.189442
ACAT1	-0.133633
DRG1	-0.193148
PHGDH	-0.203869
TSC22D3	-0.215904
SCP2	-0.196451
UCHL3	-0.193473
ISCU	-0.251697
S100A10	-0.224147
NCL	-0.331941
NINJ1	0.13548
SDHB	-0.246757
SMAP1	-0.255613
GPI	-0.20594
LMNA	-0.206906
NT5C3A	-0.179068
MZT1	-0.298918
EAF1	-0.297512
ESYT1	-0.151713
CDC73	-0.240751
LAMTOR1	-0.308605
CGGBP1	-0.221979
MRPS15	-0.20329
SPINT2	-0.225092
PSMB5	-0.241506
PIEZO1	0.175673
EIF3M	-0.299528
TUSC3	-0.100282
BLZF1	-0.181001
MCM6	-0.191949
LSM 3.00	-0.309898
GOLT1B	-0.224821
MCM2	-0.172155
TMEM128	-0.17239
EVL	-0.172333
RAB18	-0.232695
RMI2	-0.177541
SERBP1	-0.34591
PITHD1	-0.279802
HNRNPH1	0.116027
C15ORF48	-0.12543
PTTG1	-0.17873
CD59	-0.0735745
NSD2	-0.152027
C4ORF3	-0.0773556
CCDC34	-0.176045
PYCARD	0.14457
PAK2	-0.349894
PDCD4	-0.190196
MOSPD1	-0.244858
CISD2	-0.285656
CSRP1	-0.1359
GLRX5	-0.36492
SCOC	-0.254224
HNRNPF	-0.390646
POLR3C	-0.235793
PIP4K2C	-0.204918
RRP1	-0.133261
KLF5	-0.202303
IDH1	-0.296998
UQCRB	-0.22826
UEVLD	-0.137557
ARHGAP26	0.159532
CLTC	-0.256832
C12ORF75	-0.23647
CMPK1	-0.255242
DAPP1	-0.134654
MELK	-0.175152
C2CD4A	-0.10383
NDUFS6	-0.237489
SAMD9	-0.110447
TACC3	-0.168314
SH3BGRL3	-0.213881
KDELR2	-0.21703
NDC1	-0.180331
KLHDC2	-0.210862
TBL1X	-0.258406
SYF2	-0.127996
PRDX3	-0.354886
MLPH	0.544486
RBMX2	-0.279559
DDIT4	-0.121279
C4ORF32	-0.115033
MNAT1	-0.194226
POLR2K	-0.187744
RSL24D1	-0.407768
PARD6B	-0.1173
POLD2	-0.229387
GPNMB	-0.105576
PRPF19	-0.290005
APOL6	-0.100566
ANAPC11	-0.163105
NAA20	-0.241249
TES	-0.25659
BMP7	-0.165813
CHKA	-0.131974
TGIF1	-0.167046
TAF9	-0.35461
DYNLT1	-0.163914
SNHG6	-0.378961
GORASP2	-0.233594
VPS35	-0.26946
AKR1A1	-0.118157
AB019441.29	-0.257012
GMNN	-0.160112
RP11-303E16.2	-0.154886
UVRAG	-0.0627454
EZH2	-0.176868
MAP7	-0.225646
RRAGD	-0.128411
TOB1	0.155519
ATP8B2	-0.096873
VRK1	-0.174467
COX8A	-0.319707
SPDL1	-0.183081
KIF20B	-0.158269
JPT2	-0.335204
ALG2	-0.133524
CDK4	-0.359424
C6ORF48	-0.408898
COPB2	-0.1405
RPL23	-0.520467
C12ORF44	-0.143661
CALM1	-0.300641
CHURC1	-0.189948
CALCOCO2	-0.232392
VDAC1	-0.201963
HES1	0.176096
TMED10	-0.247139
ZNF511	-0.20125
SIAH2	-0.352233
GNAI3	-0.223267
PGM3	-0.245635
LMO4	-0.194064
CENPK	-0.147794
RPL27	-0.517831
ERGIC2	-0.0960025
AP2S1	-0.221275
MAX	-0.220185
DNAJB6	-0.130019
SAR1B	-0.179619
KIF4A	-0.159417
SSBP1	-0.202722
SNRPA	-0.200165
CASP7	-0.114019
BTG2	0.241323
TMEM258	-0.28337
RERG	-0.237265
GOSR2	-0.13503
GAS5	-0.376777
LRR1	-0.152001
PRDX1	-0.211686
FANCD2	-0.156483
PEBP1	-0.217498
PPP1CC	-0.298189
SSR2	-0.229287
ABHD17C	-0.255433
COMMD4	-0.173204
GFRA1	-0.175432
ANP32A	-0.32054
C9ORF78	-0.265374
TUBA1A	-0.234728
CENPH	-0.14708
PSMC2	-0.202843
RNASEH2C	-0.136821
DNAJC2	-0.218081
TCEAL4	-0.196026
GOLGB1	-0.207943
LONP2	-0.0776516
MZT2B	-0.299614
TMX2	-0.23141
RPL18	-0.304043
NDUFV3	-0.267232
ADI1	-0.349719
CACYBP	-0.378178
CUX1	-0.166275
SNX17	-0.213384
TPBG	-0.135288
CCNB1IP1	-0.288483
GTF3A	-0.365193
DARS1	-0.167975
DNAJC15	-0.171254
FBXO25	-0.16133
UQCR11	-0.20482
RRAGC	-0.131695
NECAP1	-0.18089
AKR1C3	-0.154583
TUBB6	-0.312848
NUPR1	-0.259385
TIFA	-0.141926
DCXR	-0.215878
MID1IP1	-0.141507
BCL2L11	-0.184755
SMC3	-0.275815
TSEN54	0.122823
PBDC1	-0.102008
HNRNPUL1	-0.254158
RHEB	-0.185895
UBE2Z	-0.122403
COX14	-0.142964
TXNDC12	-0.243907
UCHL5	-0.283525
ERLEC1	-0.139274
PPP1R12A	-0.158187
EZR	-0.127833
RTN4	-0.195411
PNP	-0.3118
HNRNPU	-0.355009
AMDHD2	-0.0775052
TWF1	-0.18495
RFC5	-0.181744
FDFT1	-0.308604
EXOSC8	-0.256551
RPS10	-0.231973
DHCR24	-0.0925513
PSME2	-0.102553
WAC	-0.166581
SLC25A3	-0.174466
NPDC1	-0.149588
LACTB2	-0.13816
DHTKD1	-0.177667
RAB14	-0.147329
SNRNP25	-0.158426
LMAN2	-0.17592
ERP44	-0.256368
UBE2J1	-0.331018
MTLN	-0.176442
HMCES	-0.181242
WIPI1	-0.194302
POLQ	-0.142743
ATP13A3	-0.151227
FOXA1	-0.278426
NDUFA1	-0.155449
ARPC4	-0.235255
NT5C2	-0.120044
OLA1	-0.278271
TP53	-0.162859
MIS12	-0.172402
IMP3	-0.212664
RTKN2	-0.13618
SDE2	-0.179257
UQCRFS1	-0.251422
MARCKSL1	-0.106753
TXNDC9	-0.173156
PPP1R2	-0.208085
SAPCD2	-0.156319
SEPTIN7	-0.241939
YME1L1	-0.205521
RDX	-0.194749
RBM3	-0.436972
ILF2	-0.296506
DNMT1	-0.174314
EIF4G2	-0.439132
PCNT	0.13454
USP3	-0.152988
CCNI	-0.255713
SLC37A1	-0.165477
ZNF12	-0.0828346
PIK3R3	-0.122316
COPB1	-0.225285
DERL1	-0.196338
CNIH1	-0.226258
CDCA4	-0.162105
ZFAND5	-0.142636
DNAJC9	-0.164608
SAMHD1	-0.142576
CMTM6	-0.232265
ZRSR2	-0.179907
CBR1	-0.281041
HSP90AA1	-0.341786
EIF1AX	-0.189659
RBBP8	-0.194259
CTNNA1	-0.250953
ARMC1	-0.232871
COPS3	-0.268855
ELOC	-0.187795
HLTF	-0.150984
PTTG1IP	-0.112103
INHBE	-0.189573
EIF3D	-0.186088
PEX13	-0.170161
SERPINB8	-0.126133
DNAJC1	-0.0779813
RPL36A	-0.359551
TSEN34	-0.267662
CCT8	-0.258792
FAU	-0.198944
HSPE1	-0.276474
CD2BP2	-0.134598
FADD	-0.179131
PCGF5	-0.214919
ATF2	-0.189439
PPP1R15A	-0.123416
SMIM15	-0.343831
HADH	-0.198181
DPAGT1	-0.16733
ADCY9	0.0550173
SRSF9	-0.250098
TRIM28	-0.126219
ASCC3	-0.142199
LAGE3	-0.257932
WASHC5	-0.176137
GOLGA2	-0.104632
RWDD1	-0.284936
SYAP1	-0.21391
LRP10	0.142847
COPS5	-0.114997
PRCC	-0.166162
ACAD9	-0.180853
SLC25A1	-0.17714
UAP1	-0.146363
NFIL3	-0.128251
CD9	-0.166889
COPG1	-0.25296
HSD17B4	-0.218108
VAMP8	-0.0630191
LNX2	-0.16299
ZFPL1	-0.167189
SLC31A1	-0.276395
SUMO1	-0.261907
PRKDC	-0.185795
NIBAN1	-0.296032
IBTK	-0.0873357
MRPS33	-0.251698
SLC35E1	-0.166941
POLE3	-0.349056
REEP3	-0.203841
CENPJ	-0.139744
RTN3	-0.363678
IFITM1	-0.0830442
LARP6	-0.202022
SEPHS1	-0.237913
NBR1	-0.148283
ESCO2	-0.145009
FAM204A	-0.207467
GSPT1	-0.235764
STIL	-0.131445
FICD	0.143141
PSMD6	-0.113323
TOR1AIP1	-0.225028
SPAG9	-0.0921648
STARD10	-0.138985
SCFD1	-0.238264
EIF4A3	-0.335111
SRP9	-0.333828
GSR	-0.325659
SNRNP200	-0.129397
TRAK2	-0.225763
GNB1	-0.254727
PGRMC2	-0.248517
BAG3	-0.20508
NEDD8	-0.259481
SOX4	-0.193803
DYNLT3	-0.162872
SELENOS	-0.213187
UBXN1	-0.164562
NCOA3	0.0678554
MARCHF6	0.179101
ELF3	0.0745815
SEC24A	-0.118498
MYB	-0.188663
SYNCRIP	-0.275397
PPP2CB	-0.187223
ELP2	0.127334
UGP2	-0.295793
CCNK	-0.201828
SLFN5	-0.108167
CRABP2	-0.0843618
LAP3	-0.243299
CLK3	-0.100166
SF3A1	-0.232841
PPM1H	-0.105673
EIF4B	-0.33482
DVL2	-0.171359
TPM1	-0.194586
APLP2	-0.0535265
SULF1	-0.153337
ICA1	-0.0826616
MYO10	-0.206349
PSMG3	-0.195959
SLC2A4RG	-0.181554
GATAD1	-0.193724
GOT2	-0.232662
OAT	-0.194731
LAMTOR3	-0.177218
LIMCH1	-0.105928
HILPDA	-0.0719074
NUDT21	-0.317684
MRPL54	-0.103949
MANF	-0.26427
REPIN1	-0.0827642
TMEM230	-0.256144
CD99	-0.156064
SCYL2	-0.250305
SF3A3	-0.305829
ZZZ3	-0.162305
RPA1	-0.133879
SMIM7	-0.225174
FTH1P16	-0.0900859
LSM 5.00	-0.188996
ACLY	-0.156178
DDX60L	-0.10432
MPC2	-0.267792
NXT1	-0.224771
GPSM2	-0.136661
RFK	-0.154701
NSUN2	-0.271646
GBP3	0.139851
SLC49A4	-0.18128
GDF15	-0.102643
TMEM165	-0.108689
DPM1	-0.220619
PDCD6	-0.234593
SAE1	-0.251208
CCDC174	-0.168946
SUMO3	-0.225408
ISY1	-0.189381
TCOF1	-0.146562
MRPL57	-0.281001
KIF5B	-0.302733
SP1	-0.150193
MAEA	-0.193513
GLB1	-0.158816
NECTIN1	-0.101113
GPT2	-0.257487
LMNB1	-0.136901
AFTPH	-0.172862
RSL1D1	-0.318624
BCKDK	-0.106675
EBNA1BP2	-0.288326
EIF3L	-0.26412
PRRC2C	-0.155348
SERINC1	-0.200799
YIPF4	-0.0940585
HSPD1	-0.425152
ETF1	-0.251352
RAB27B	-0.148313
ZFAND1	-0.268005
CMBL	-0.325588
CLGN	-0.220058
C12ORF23	-0.183418
PTS	-0.215389
RPL39L	-0.172198
FAHD1	-0.0930311
MMS19	-0.177871
BBX	-0.193289
PDXDC1	-0.205404
RPA3	-0.140023
HSCB	-0.126984
POLR2I	-0.146026
WNK1	-0.239145
CAPNS1	-0.241361
CCDC50	-0.220395
CHPT1	-0.183593
UQCR10	-0.1889
CREB3	-0.0907542
CDKN1A	-0.112076
MCUB	-0.17786
FBP1	-0.132326
AJUBA	-0.199876
HMGXB4	-0.194694
GOSR1	-0.202316
EPRS1	-0.221557
TTC1	-0.195955
HAGH	0.0400941
TCEAL3	-0.168784
SLC52A2	-0.0873145
CEP57	-0.194863
ASF1A	-0.301104
GOLGA7	-0.123995
SLC1A5	-0.116764
BCL10	-0.16279
RPF1	-0.205421
FTLP3	-0.103598
BEX2	-0.197472
FAM136A	-0.200044
MRPL55	-0.168969
HINT2	-0.18797
GAN	0.0669431
MYL6	-0.258436
MMADHC	-0.249206
PRPF8	-0.115921
OCIAD2	-0.147319
VBP1	-0.265819
CAB39	-0.213578
SERPINH1	0.0870211
CSTF3	-0.0738625
SIPA1L1	-0.136912
TBC1D15	-0.126597
VKORC1L1	-0.229935
AK2	-0.171021
RHOC	-0.0988903
NXT2	-0.175554
UBE2V2	-0.266814
COX20	-0.278325
MRPL41	-0.103851
CST3	0.0999986
SNU13	-0.163274
PPP2R2A	-0.183998
COMMD3	-0.0833221
PYCR1	-0.206525
NFE2L1	0.128918
RECQL4	-0.128717
APOL1	-0.0893292
UBA52	-0.231224
DLC1	-0.16361
TC2N	-0.0954872
IARS1	-0.237173
SHTN1	-0.193018
UGDH	-0.264124
OASL	-0.103268
BCL2L12	-0.132399
CXCL17	0.104759
ABITRAM	-0.146518
ATG13	-0.140251
TANC2	-0.0897121
SNRPB	-0.19648
CXCL16	-0.160242
TTK	-0.138178
RP11-864N7.2	-0.368672
PIMREG	-0.133496
HMGCR	0.0876762
SHMT1	-0.126648
RP11-498C9.15	-0.101732
APRT	-0.112686
LGALS1	-0.120246
SCUBE2	-0.117962
TSKU	0.145306
HDAC2	-0.22085
SPAG7	-0.135106
RPL35	-0.296115
FBL	-0.283354
MAD2L1BP	-0.15544
CDKN1B	-0.248012
NUDT14	-0.0762868
NUDT9	-0.108236
VAMP7	-0.244359
YWHAQ	-0.282384
PHB	-0.130114
ARPP19	-0.271607
DARS2	-0.126309
PPP1CA	-0.221394
GEN1	0.119406
CYFIP1	-0.185035
CRB3	-0.13706
VEGFB	0.0833651
PRKAR1A	-0.180691
TSPAN15	-0.147993
CHPF	-0.114146
STX16	0.160999
CALR	-0.178016
SRSF3	-0.292674
ANG	-0.110289
RANGAP1	-0.136125
GCLM	-0.2006
PAN2	0.109515
ARRDC3	-0.114412
TOPBP1	-0.166371
XRCC5	-0.284538
TMCO3	-0.219379
GTF2F2	-0.273292
PLS3	-0.205291
IL17RB	-0.0662042
TAB2	-0.234494
PDZD11	-0.215282
NBPF1	-0.166829
UBE2A	-0.237977
POC1B-GALNT4	-0.0701771
RFC4	-0.201556
TTF2	-0.128544
TRIM16L	-0.26243
UQCRH	-0.248373
SMIM19	-0.209534
MRPL42	-0.240845
TMEM141	-0.152294
CHD2	-0.167885
DGUOK	-0.316484
LTBR	-0.0925773
SBDS	-0.282582
CLINT1	-0.169321
ATP6V1C2	-0.0598487
SETD3	-0.248336
CCDC90B	-0.14463
CAT	-0.11564
RTCA	-0.161188
RPN2	0.108497
UBL3	-0.354662
DPM3	-0.0717918
AHCY	-0.268813
ZDHHC21	-0.14964
PPIA	-0.245647
NEMP1	-0.126246
STC2	-0.106476
CIP2A	-0.132633
ASNS	-0.268415
BRI3BP	0.108426
IER3	0.171112
EXT1	-0.129181
ZMYND8	0.0930327
UCP2	-0.0777305
TMEM140	-0.0882937
UTP14A	-0.140069
SAT2	0.0962001
C14ORF80	-0.131547
MORF4L1	-0.361717
ZNF217	-0.0544899
GDI2	-0.274852
SLC25A10	0.1461
JUNB	0.108364
FAF1	-0.189805
SDHD	-0.22457
SEMA3C	0.122822
MAGEF1	-0.199886
HADHA	-0.212635
RPL22L1	-0.240822
DLGAP5	-0.127774
PFKL	-0.07197
MRPS18B	-0.195437
SNAP29	-0.181197
ODC1	-0.273228
UBE2R2	-0.15256
TMEM59	0.100498
BRCA1	-0.115015
ZNHIT2	-0.127534
ELF1	-0.194047
PARP2	-0.211343
ARFGAP3	-0.174418
RRS1	-0.193071
RALBP1	-0.150088
VTI1B	-0.24928
CKAP2	-0.162794
PSMA5	-0.189842
C7ORF73	-0.282476
HDAC1	-0.149211
AP2M1	-0.214807
RTL8A	-0.219961
ZNF720	-0.0840407
SNHG5	-0.323654
MRPL3	-0.31702
NUDCD2	-0.199941
CCSER2	-0.158101
DHX36	-0.183463
RAB11A	-0.151748
ATRX	-0.130492
ZNF791	-0.0998308
SLC25A38	-0.180681
TRAP1	-0.114486
RAD51AP1	-0.138194
GYG1	-0.233124
SLC35F5	-0.135418
DEPDC1B	-0.140549
TOM1L1	-0.258852
CPNE3	-0.253917
MUCL1	-0.0886158
NUDT1	-0.11568
N4BP1	-0.119703
C11ORF82	-0.139956
S100A11	-0.177349
DHRS7B	-0.174524
TSG101	-0.214383
NAA10	-0.198807
GNG12	-0.180184
H4C8	-0.0870873
XPO1	-0.323251
YEATS4	-0.290274
TMEM39A	-0.1165
C6ORF120	-0.0993617
ADAM17	0.123937
TAF13	-0.115408
COX7A2	-0.153482
SFXN2	-0.141762
GM2A	0.0957922
PARP1	-0.374845
SPAG5	-0.136806
INSIG1	0.13141
EEF1D	-0.157662
EMC3	-0.0840501
CA12	0.120226
HINT3	-0.159717
PCK2	-0.210132
ARHGDIA	-0.181417
ASPM	-0.119638
PPM1G	-0.277573
RTF2	-0.266493
APEX1	-0.391046
LTN1	-0.102058
DCAF10	-0.159308
CENPW	-0.13083
WSB1	0.153395
RHBDD1	-0.104919
YPEL5	-0.081281
TRIM16	-0.300128
PSMD4	-0.133383
EMC9	-0.136946
ZNF263	-0.128396
ZFYVE21	-0.238166
ACBD6	-0.141714
THBD	0.108651
HGD	0.113268
SELENOF	-0.234476
BIRC2	-0.12216
ITPKC	-0.0883284
VPS26C	-0.133319
NPC2	-0.173192
RP11-423H2.1	-0.19815
TMEM164	-0.107103
TIMM17A	-0.314839
TARS1	-0.259719
EXOSC1	-0.206215
RNF168	-0.211647
RPL29	-0.264517
BNIP3L	-0.0819186
PTCD3	-0.146589
NOP58	-0.191891
TNK2	0.111946
SRGAP2	-0.139635
USP39	-0.169222
HNRNPA3	-0.173003
IDH2	-0.197531
PAFAH1B2	-0.140342
CYB5R4	-0.143307
GEMIN2	-0.168957
EIF2AK1	-0.275767
OARD1	-0.27434
UBB	-0.244542
HSPA1A	-0.0614901
CAND1	-0.141151
RBM6	0.175592
POLR3K	-0.282253
COMT	-0.198233
RHNO1	-0.187679
RNH1	-0.0289994
PARVA	-0.153785
UBXN4	0.113664
ARL8B	-0.101665
CHMP1B	-0.0760356
RNF115	-0.204745
PSMC3	-0.191059
UBE2I	-0.230366
RPRD1A	-0.258427
ATP6V1D	-0.185193
RPS15	-0.200314
TMEM41B	0.0829624
DEDD2	-0.146513
TIMMDC1	-0.255532
RAP1A	-0.286045
YARS1	-0.291727
P4HA2	-0.10086
FBXO5	-0.163201
PLP2	-0.204663
MED28	-0.0620355
CKAP4	0.09548
CHCHD10	-0.240362
ALKBH5	-0.239804
RPL38	-0.269522
KIF20A	-0.129058
THAP1	-0.13322
GPS1	-0.171348
CD164	-0.0943523
NUP155	-0.118675
TXN	-0.194361
FLNB	-0.164932
SREK1IP1	-0.101725
SEC23IP	-0.183132
TMEM216	-0.183926
WDR20	-0.120024
MARCKS	-0.119344
PPIF	-0.194942
DCTN5	-0.182509
PFDN5	-0.102346
GLRX3	-0.269035
RGS16	-0.0925875
MRPL36	-0.120295
TMEM87A	-0.150768
STX3	-0.149453
KIF14	-0.128096
FAM32A	-0.179598
TRIM44	-0.0821228
TATDN1	-0.193516
SPC24	-0.123828
MYO9A	0.0526971
HJURP	-0.127711
TRMT10C	-0.147583
USO1	-0.144678
TPGS2	-0.154535
TRIM2	-0.125981
TRMT112	-0.253035
POLA2	-0.134478
RNF181	-0.11084
COX6A1P2	-0.0689528
DPYSL2	-0.259509
COMMD5	-0.191532
MLF 2.00	-0.246018
EIF3I	-0.309346
CDK7	-0.244515
FAM207A	-0.048606
EXOSC4	-0.108246
NR4A1	0.156706
PDIA6	-0.181204
RCCD1	-0.130968
TMEM170A	-0.175958
NAGK	-0.0942811
PFDN4	-0.266835
CHCHD3	-0.245186
STX12	-0.199003
CREB3L4	-0.146338
GBP2	0.114548
PTPN2	-0.166125
CAPZA2	-0.142441
PDCD6IP	-0.168911
RAD51	-0.125427
RCHY1	-0.169776
CCT6A	-0.286028
PTBP3	-0.271811
CORO2A	0.105976
SEH1L	-0.239021
RNF213	0.171715
MRPS11	-0.251727
RNF7	-0.196102
ISOC1	-0.252172
SARNP	-0.128929
WDR89	-0.144029
ZNF28	-0.121239
BNIP1	-0.141382
PNRC1	-0.0751146
PSAT1	-0.176768
DUSP12	-0.14628
TSPAN17	0.073895
GGNBP2	-0.156011
CAPZA1	-0.191984
RPE	-0.176053
WBP4	-0.216457
AKR7A2	-0.197248
SNRPD1	-0.286066
LSM 6.00	-0.141753
DDX17	-0.118812
SLC38A1	-0.201176
SLC22A15	-0.0593541
TUBG1	-0.162234
TUBD1	-0.0904266
TOM1	-0.065647
PPP4R3B	-0.178017
USP14	-0.208707
SGMS1	-0.048195
MRPL14	-0.0785943
NIP7	-0.249884
ECHS1	-0.194794
NFX1	-0.0749311
MSH2	-0.15475
ZNF148	-0.0753765
MRPL16	-0.170481
BZW1	-0.197953
TMEM208	-0.0924996
C12ORF66	-0.133397
PPP1R7	-0.200565
ATP5PF	-0.223763
HEXA	-0.0943673
SLC9A1	-0.176511
USP22	-0.156557
MFSD1	-0.119943
BARD1	-0.110799
HINT1	-0.28243
HMG20B	-0.119484
DIDO1	-0.157976
PFN2	-0.260658
FOXO3	-0.0916875
CDC42BPB	0.0573606
HLA-DRB1	-0.0787013
CERS2	-0.193593
PNISR	0.186622
EID1	-0.140036
ACP2	-0.0820196
TAF1D	-0.11562
DHX32	-0.143131
COG6	-0.172177
NRAS	-0.27185
MAP3K20	-0.124372
SF3B2	-0.303195
SWI5	-0.160338
SNHG9	0.0744408
HERC4	0.131888
MIS18BP1	-0.123188
RFC2	-0.161913
MTX2	-0.0790292
AIMP2	-0.231223
IGF1R	-0.0650277
DOCK6	0.110031
SCO2	-0.0575879
MDH1	-0.237772
DANCR	-0.126543
MOB1A	-0.262253
CIR1	-0.113523
APH1A	-0.275156
CACUL1	0.0574977
RDH10	-0.0729643
PSTPIP2	-0.0956612
TOMM7	-0.202104
ATP5MC2	-0.218209
FAM214A	0.13762
MTHFD1L	-0.242364
RB1	-0.199579
PSMB9	-0.0867394
CDC42SE1	-0.255623
BCL6	-0.0479241
MIR570HG	0.174485
JUN	-0.0838115
DDB2	-0.142348
ZC3H13	-0.135404
CFAP36	-0.139043
TSPAN13	-0.156838
ADAT1	-0.143631
C10ORF32	-0.111039
PDIA4	-0.171276
TIMP1	0.110427
PAICS	-0.271426
AHSA1	-0.203821
CYB5A	-0.148992
PCYOX1	0.0547371
PSPH	-0.169687
RAD50	-0.177549
RAP2B	-0.169215
PMAIP1	-0.142517
SRP68	-0.195863
GNL3	-0.0823865
SQOR	-0.0629192
ATP5MC1	-0.0849477
HLA-E	0.184591
ATF3	-0.136339
DDX27	-0.17409
EBP	-0.125519
RPP25	-0.156121
USP32	-0.10925
ARPC5L	-0.1646
PEG10	-0.123224
HSPB11	-0.169022
S100A6	-0.0738784
TRAPPC4	-0.221655
SOD1	-0.290233
GFER	-0.0797102
ORMDL2	-0.082341
CCDC6	-0.243446
IFT122	0.0992353
SDHA	-0.147965
RLIM	-0.197181
FTH1P2	-0.129106
RRP12	-0.165877
DUSP5	-0.0999261
PDCD10	-0.191319
METTL1	-0.174758
MTCH2	-0.249613
SNX24	-0.183182
SETD7	-0.23136
TBC1D10B	-0.14469
RDH12	-0.122507
ALDH7A1	-0.159932
TANK	-0.100595
SEC24C	-0.0568892
CNP	-0.0936937
CMC2	-0.136089
RABAC1	-0.0852365
KCNK6	0.106281
ISG20L2	-0.170078
NDUFC2	0.0690487
DTL	-0.122226
C1ORF21	-0.174192
PSME4	-0.14057
GOLM1	-0.048234
DSN1	-0.116275
MRPL48	-0.280008
SHOC2	-0.213048
PMP22	-0.122984
PAK1	-0.082268
ATP5F1C	-0.172388
ABAT	-0.10658
ATP5PB	-0.258291
MAP1B	-0.225568
CNOT1	-0.206822
GTF3C2	-0.204944
C10ORF118	-0.0758378
ORC6	-0.119026
HSP90AB1	-0.239577
DDX24	-0.0979133
RPS19BP1	-0.160785
CEP78	-0.120109
METAP1	-0.223014
EIF4G3	-0.205348
VAT1	-0.104371
YBX3	-0.235897
TMEM38B	-0.197107
DCK	-0.137105
BRI3	-0.0930548
RGS10	-0.251169
MYBL1	-0.111862
ETFA	-0.147576
SRRM2	0.155874
CD44	0.092747
USP16	-0.166958
DCTPP1	-0.240245
ZFP36	0.135819
TATDN2	-0.150527
ARHGAP5	-0.1419
FAM222B	-0.092582
NOLC1	-0.256838
WAPL	-0.189185
COA6	-0.137662
NT5DC2	-0.077421
TMSB10	-0.0893285
PCYT1A	-0.234562
ASF1B	-0.133639
PJA2	-0.126424
ZMAT2	-0.200831
GINM1	-0.0851133
ERRFI1	-0.198533
FBH1	-0.0624579
NHP2	-0.261797
SUPT7L	-0.189222
MPG	-0.138493
ERBB3	0.118688
MTFR1	-0.340255
NUDT15	-0.201363
BIRC6	-0.12179
PA2G4	-0.27075
ADCY1	0.131317
CALM3	-0.159804
LAMTOR5	-0.129781
CLCN7	0.228499
C7ORF55-LUC7L2	-0.221205
PPIC	-0.105011
XRCC6	-0.255415
B4GALT1	-0.0741888
CLDN4	-0.0635514
LTA4H	-0.158592
EMC6	-0.122533
ADIRF	0.108523
RAD1	-0.151121
MESD	-0.108513
ZNF468	-0.128464
GLO1	-0.259931
DEPDC1	-0.124409
CENPU	-0.114791
CNOT10	-0.189056
C6ORF141	-0.127678
POLR2L	-0.208157
TMSB4XP8	-0.274363
USP54	-0.0859767
CENPO	-0.110397
EAPP	-0.198513
SPSB3	-0.100931
TMEM132A	0.188473
CCT7	-0.239536
SH3YL1	-0.13253
ZNF367	-0.105744
MAPKAPK5	-0.145024
SKAP2	-0.162682
ASH2L	-0.252331
SEM1	-0.218921
YTHDF3	-0.0761451
WDHD1	-0.108381
TNFSF10	-0.0987814
RP11-391M1.4	-0.0567335
TBC1D20	-0.149917
RAMAC	-0.126288
DDT	-0.0521886
H2AJ	-0.13547
AC026806.2	-0.059384
ZNF561	-0.145582
PAF1	-0.174304
CTA-384D8.35	-0.0730558
COPS4	-0.226825
RNF5	-0.222113
BAZ1A	-0.0925599
KLHDC3	-0.0823033
RBBP4	-0.107867
JMJD6	-0.13357
MTFR2	-0.102758
ALDH9A1	-0.164753
MTIF3	-0.131512
MEA1	-0.202021
PELO	-0.15012
PPT1	-0.111468
WHAMM	-0.0784686
UBE2Q2	-0.184169
FLII	-0.130628
CAPN2	-0.136054
CCND3	-0.15025
TUSC2	-0.0529816
ZNF271P	-0.149983
NONO	-0.278086
TSSC4	-0.130938
STARD13	-0.069217
NDUFB4	-0.105916
ARL 1.00	-0.183414
ARHGEF2	-0.195929
FAM120A	-0.207233
HNRNPA0	-0.166027
ATG12	-0.18745
CPSF2	-0.209349
LRRFIP2	-0.130101
ERGIC1	-0.147204
AZI2	-0.167939
SERINC3	-0.157762
SRSF7	-0.139893
TPT1P4	-0.221246
LAMP1	0.0721232
TTC39A	-0.15785
PTRH2	-0.102554
RDH11	-0.118219
C18ORF25	-0.141326
TMCO1	-0.191551
TMED9	-0.193841
TMEM14A	-0.192369
C16ORF91	-0.165438
NDUFB3	-0.124182
PARPBP	-0.113303
ZNF706	-0.150944
RELA	-0.152035
EIF4EBP1	-0.26466
KBTBD7	-0.109588
MEF2A	-0.137997
MED19	-0.129425
ITGAE	-0.167494
RPN1	-0.142485
TPT1P9	-0.241596
TYW3	-0.138144
RELB	-0.0910475
CHD4	-0.150196
CYB5B	-0.125255
RABGAP1	-0.17414
PGRMC1	-0.26111
HIGD2A	-0.149343
RBBP5	-0.180393
TFRC	-0.0392911
MOCS2	-0.254126
KNSTRN	-0.14231
CSRNP2	-0.131511
GTPBP4	-0.107963
INTS14	-0.172364
DNTTIP1	-0.105242
TMPRSS3	-0.0972297
TOMM40	-0.0989206
SLMAP	-0.0589018
ZNF644	-0.102256
VDAC2	-0.270634
ELOA	-0.203371
VHL	-0.107095
TCAIM	-0.156736
METTL7A	-0.11182
MAFG	-0.139349
MRPL37	-0.233764
HCCS	-0.140657
C1ORF27	-0.095358
MAPK1IP1L	-0.149787
ENPP1	-0.0642092
SUCLG1	-0.157462
SSU72	-0.175128
C15ORF61	-0.136344
ESR1	-0.164509
TBC1D16	0.0508568
FGD6	0.0891285
KCTD3	-0.209313
SENP1	-0.213433
FPGS	-0.103448
RP11-367G18.2	-0.200102
NUFIP2	-0.167528
AIMP1	-0.231923
SDHAF1	-0.0657687
CRNDE	-0.223307
PDXK	0.0876024
SEPHS2	-0.246164
GALM	-0.13388
IRX2	-0.143905
ADIPOR2	-0.2078
PNO1	-0.189649
ZNF703	-0.142735
ARL5A	-0.0827077
C14ORF1	-0.235068
HELZ2	0.116135
BLOC1S6	-0.197405
HSP90B1	-0.181357
IFT20	-0.0693167
GNB2	-0.297045
FMR1	-0.184701
PHB2	-0.214648
DCTN1	-0.0916859
ARPC1B	-0.192887
STS	-0.0833939
PDE8A	-0.139925
MAFF	0.0945131
UFD1	-0.222767
SPCS2	-0.220526
NOP56	-0.199197
TIMM17B	-0.137492
MRPS2	-0.260627
RNASEH2B	-0.171235
C19ORF60	0.0511643
SUPT4H1	-0.202482
CDC42	-0.234877
[truncated: 21,924 more rows]

## Sheet: Cluster 2
EDM scores for sc-PHENIX
	2		Gene Set	Size	Leading Edge Number	ES	NES	P Value	FDR
MT-RNR2	9.46991		REACTOME_GPCR_LIGAND_BINDING	216	182	0.2883	4.9636	0	0
MT-ND4	8.22383		REACTOME_CLASS_A_1_RHODOPSIN_LIKE_RECEPTORS	152	120	0.3031	4.3345	0	0
MT-CO2	6.99507		REACTOME_PEPTIDE_LIGAND_BINDING_RECEPTORS	97	75	0.29582	3.5113	0	0
MT-CO1	6.05561		REACTOME_SIGNALING_BY_GPCR	410	316	0.14255	3.398	0	0
MT-CYB	5.92324		REACTOME_SENSORY_PERCEPTION	163	108	0.20008	2.9234	0	0.00029144
MT-ND1	5.64067		REACTOME_POTASSIUM_CHANNELS	54	45	0.32653	2.8896	0	0.0005667
MT-CO3	5.08505		REACTOME_EXTRACELLULAR_MATRIX_ORGANIZATION	226	187	0.16046	2.8152	0	0.00069392
MT-ATP6	4.20684		REACTOME_COLLAGEN_CHAIN_TRIMERIZATION	34	29	0.38156	2.5973	0	0.0021251
FTH1	-2.69584		REACTOME_INTEGRIN_CELL_SURFACE_INTERACTIONS	64	47	0.26575	2.5459	0	0.0031843
MT-ND3	3.3347		REACTOME_TNFS_BIND_THEIR_PHYSIOLOGICAL_RECEPTORS	21	21	0.47586	2.5348	0	0.0031573
MT-ND2	3.26655		REACTOME_TRANSPORT_OF_INORGANIC_CATIONS_ANIONS_AND_AMINO_ACIDS_OLIGOPEPTIDES	82	52	0.23923	2.5235	0	0.0035327
MT-RNR1	2.7337		REACTOME_COLLAGEN_BIOSYNTHESIS_AND_MODIFYING_ENZYMES	52	40	0.29713	2.4915	0	0.0045336
MT-ND5	2.37543		REACTOME_REMOVAL_OF_AMINOTERMINAL_PROPEPTIDES_FROM_GAMMA_CARBOXYLATED_PROTEINS	7	7	0.76125	2.4664	0	0.0051937
MTATP6P1	1.89636		REACTOME_AMINO_ACID_TRANSPORT_ACROSS_THE_PLASMA_MEMBRANE	24	11	0.4062	2.3913	0	0.0082229
TFF1	-1.1619		REACTOME_O_LINKED_GLYCOSYLATION	82	68	0.22176	2.3562	0	0.010524
IFI6	-0.86948		REACTOME_NCAM1_INTERACTIONS	35	26	0.32805	2.354	0.0018975	0.0099273
TPT1	-2.79009		REACTOME_VOLTAGE_GATED_POTASSIUM_CHANNELS	19	18	0.45545	2.3523	0	0.0095148
NEAT1	3.81734		REACTOME_O_GLYCOSYLATION_OF_TSR_DOMAIN_CONTAINING_PROTEINS	26	23	0.3929	2.3474	0	0.0092021
S100A9	-1.04091		REACTOME_ECM_PROTEOGLYCANS	54	42	0.25812	2.2984	0	0.012092
CSTB	-0.940008		REACTOME_DAG_AND_IP3_SIGNALING	34	15	0.32395	2.2672	0	0.014402
TUBA1B	-1.1063		REACTOME_CARDIAC_CONDUCTION	87	59	0.20401	2.2637	0.0040323	0.014063
ISG15	-0.764629		REACTOME_DEFENSINS	8	8	0.6163	2.1648	0.0020121	0.024132
SQSTM1	-0.722687		REACTOME_SENSORY_PERCEPTION_OF_TASTE	19	16	0.39609	2.102	0.01073	0.033239
B2M	-0.722475		REACTOME_REGULATION_OF_PTEN_MRNA_TRANSLATION	9	6	0.55432	2.0806	0.0019685	0.036498
IFI27	-0.711422		REACTOME_CYTOCHROME_P450_ARRANGED_BY_SUBSTRATE_TYPE	41	38	0.27381	2.0699	0	0.03792
MALAT1	2.91407		REACTOME_REGULATION_OF_COMMISSURAL_AXON_PATHFINDING_BY_SLIT_AND_ROBO	9	9	0.56569	2.0689	0.0020964	0.036885
SOD2	-0.856052		REACTOME_DEFECTIVE_CHSY1_CAUSES_TPBS	6	6	0.67102	2.0632	0.0020492	0.035989
S100A7	-0.799382		REACTOME_DISEASES_ASSOCIATED_WITH_O_GLYCOSYLATION_OF_PROTEINS	47	44	0.25026	2.0203	0.007874	0.045049
LCN2	-0.710161		REACTOME_NEF_MEDIATED_CD4_DOWN_REGULATION	8	7	-0.48837	-1.6779	0.024194	0.049874
FTL	-0.983598		REACTOME_NEGATIVE_REGULATION_OF_FGFR4_SIGNALING	23	11	-0.29217	-1.6888	0.027613	0.047425
ACTG1	-0.883674		REACTOME_GAP_JUNCTION_TRAFFICKING_AND_REGULATION	36	11	-0.24423	-1.7333	0.018145	0.038898
SAT1	0.583863		REACTOME_TP53_REGULATES_TRANSCRIPTION_OF_SEVERAL_ADDITIONAL_CELL_DEATH_GENES_WHOSE_SPECIFIC_ROLES_IN_P53_DEPENDENT_APOPTOSIS_REMAIN_UNCERTAIN	14	11	-0.38705	-1.74	0.023392	0.037792
IFIT1	-0.587857		REACTOME_FLT3_SIGNALING_BY_CBL_MUTANTS	7	4	-0.54677	-1.7496	0.021318	0.035956
GLRX	-0.625857		REACTOME_FORMATION_OF_SENESCENCE_ASSOCIATED_HETEROCHROMATIN_FOCI_SAHF	11	9	-0.42775	-1.7616	0.019194	0.034165
HIF1A	-0.644281		REACTOME_DEFECTS_IN_COBALAMIN_B12_METABOLISM	12	10	-0.42074	-1.7834	0.02834	0.030868
H2AZ1	-0.710766		REACTOME_PHOSPHATE_BOND_HYDROLYSIS_BY_NUDT_PROTEINS	7	6	-0.56947	-1.8196	0.013752	0.025686
CFB	-0.645656		REACTOME_ACTIVATION_OF_NIMA_KINASES_NEK9_NEK6_NEK7	7	6	-0.5516	-1.8223	0.018109	0.025408
RRM2	-0.687322		REACTOME_HEMOSTASIS	463	263	-0.077569	-1.8936	0.012295	0.017563
SDCBP	-0.523525		REACTOME_METHIONINE_SALVAGE_PATHWAY	5	5	-0.6723	-1.9075	0.0086022	0.016262
BIRC3	-0.558984		REACTOME_INTEGRATION_OF_PROVIRUS	9	7	-0.54274	-1.9206	0.0019417	0.015251
STAT1	-0.416141		REACTOME_CD28_CO_STIMULATION	29	19	-0.29887	-1.9379	0.007533	0.013875
IFITM3	-0.497606		REACTOME_INTERLEUKIN_3_INTERLEUKIN_5_AND_GM_CSF_SIGNALING	39	31	-0.26662	-1.9468	0.0019685	0.013199
IFIT3	-0.466156		REACTOME_ABERRANT_REGULATION_OF_MITOTIC_EXIT_IN_CANCER_DUE_TO_RB1_DEFECTS	19	10	-0.37876	-1.9515	0.0077369	0.012835
DSCAM-AS1	-0.53779		REACTOME_FOXO_MEDIATED_TRANSCRIPTION_OF_CELL_DEATH_GENES	15	12	-0.41546	-1.9543	0.003992	0.012673
XBP1	-0.614901		REACTOME_LOSS_OF_FUNCTION_OF_MECP2_IN_RETT_SYNDROME	11	11	-0.48571	-1.9584	0.014228	0.012419
PCLAF	-0.521272		REACTOME_INHIBITION_OF_REPLICATION_INITIATION_OF_DAMAGED_DNA_BY_RB1_E2F1	13	12	-0.45824	-1.9632	0.0041408	0.012114
MT-ND4L	0.765368		REACTOME_FCERI_MEDIATED_MAPK_ACTIVATION	28	16	-0.31115	-1.9724	0.0020367	0.01146
SCD	0.416569		REACTOME_SIGNALING_BY_FLT3_FUSION_PROTEINS	17	16	-0.41273	-2.0115	0.0042283	0.0092089
H3-3B	-0.846144		REACTOME_RAC3_GTPASE_CYCLE	86	48	-0.186	-2.012	0.0041237	0.0091858
S100P	-0.428627		REACTOME_NOTCH2_ACTIVATION_AND_TRANSMISSION_OF_SIGNAL_TO_THE_NUCLEUS	22	20	-0.3622	-2.0251	0.002008	0.0086052
KYNU	-0.444336		REACTOME_INLB_MEDIATED_ENTRY_OF_LISTERIA_MONOCYTOGENES_INTO_HOST_CELL	14	10	-0.4529	-2.0332	0.0059642	0.0082833
RPS2	-1.07815		REACTOME_PROLONGED_ERK_ACTIVATION_EVENTS	13	8	-0.46408	-2.0497	0.00409	0.0075584
HMGB2	-0.513267		REACTOME_PLASMA_LIPOPROTEIN_CLEARANCE	33	23	-0.30305	-2.0707	0.0039062	0.00672
OAS1	-0.381744		REACTOME_REGULATION_OF_TNFR1_SIGNALING	34	24	-0.30492	-2.0746	0.0019305	0.0065722
NAMPT	-0.417967		REACTOME_INSULIN_RECEPTOR_RECYCLING	24	20	-0.35532	-2.0879	0	0.0060229
TK1	-0.454001		REACTOME_SIGNALING_BY_PDGFRA_TRANSMEMBRANE_JUXTAMEMBRANE_AND_KINASE_DOMAIN_MUTANTS	10	9	-0.55455	-2.1229	0	0.0047874
HMGB1	-0.646047		REACTOME_BETA_OXIDATION_OF_OCTANOYL_COA_TO_HEXANOYL_COA	5	5	-0.77381	-2.1292	0.0019724	0.0046019
CCL20	-0.431634		REACTOME_PHOSPHOLIPID_METABOLISM	184	118	-0.13271	-2.1342	0.0043011	0.0044945
STMN1	-0.448624		REACTOME_DEADENYLATION_OF_MRNA	25	20	-0.36402	-2.1786	0	0.0033722
SPTSSA	-0.372852		REACTOME_FGFR2_MUTANT_RECEPTOR_ACTIVATION	22	15	-0.39074	-2.2064	0	0.0027491
PSAP	-0.472766		REACTOME_PURINE_RIBONUCLEOSIDE_MONOPHOSPHATE_BIOSYNTHESIS	9	9	-0.61404	-2.2086	0	0.0027222
CTSD	0.525871		REACTOME_CALNEXIN_CALRETICULIN_CYCLE	25	20	-0.37547	-2.2241	0	0.0024356
RPS21	0.357632		REACTOME_METABOLISM_OF_WATER_SOLUBLE_VITAMINS_AND_COFACTORS	114	73	-0.17783	-2.2297	0.0019763	0.002357
RP11-750B16.1	0.59863		REACTOME_RHOC_GTPASE_CYCLE	72	53	-0.22151	-2.234	0.0021413	0.0023061
GAPDH	-0.67935		REACTOME_SUMO_IS_TRANSFERRED_FROM_E1_TO_E2_UBE2I_UBC9	7	6	-0.68824	-2.2676	0	0.0018824
S100A8	-0.418875		REACTOME_APOPTOTIC_CLEAVAGE_OF_CELLULAR_PROTEINS	36	27	-0.31029	-2.2699	0.0020576	0.0018561
BIRC5	-0.443697		REACTOME_NEGATIVE_REGULATORS_OF_DDX58_IFIH1_SIGNALING	35	18	-0.32801	-2.2711	0.0019841	0.0018413
OAS3	-0.336021		REACTOME_ERK_MAPK_TARGETS	21	18	-0.40585	-2.274	0	0.0018048
SLC39A6	-0.481135		REACTOME_RHO_GTPASES_ACTIVATE_CIT	18	14	-0.4607	-2.2863	0.0020284	0.0016443
PCBP1	-0.778629		REACTOME_CDC6_ASSOCIATION_WITH_THE_ORC_ORIGIN_COMPLEX	8	8	-0.66276	-2.2912	0.0019881	0.0015916
MAD2L1	-0.433233		REACTOME_BASE_EXCISION_REPAIR_AP_SITE_FORMATION	17	15	-0.46078	-2.2924	0	0.0015824
UBE2T	-0.416863		REACTOME_TRNA_AMINOACYLATION	24	21	-0.39192	-2.3028	0.001996	0.0014724
ATP6V1G1	-0.553472		REACTOME_RESPONSE_OF_MTB_TO_PHAGOCYTOSIS	20	10	-0.42314	-2.3137	0.0019608	0.0013645
TYMS	-0.435508		REACTOME_BIOSYNTHESIS_OF_THE_N_GLYCAN_PRECURSOR_DOLICHOL_LIPID_LINKED_OLIGOSACCHARIDE_LLO_AND_TRANSFER_TO_A_NASCENT_PROTEIN	69	41	-0.23743	-2.331	0	0.001194
TUBB	-0.682606		REACTOME_CARGO_TRAFFICKING_TO_THE_PERICILIARY_MEMBRANE	44	36	-0.29842	-2.332	0	0.0011902
MAP1LC3B	-0.759328		REACTOME_HOMOLOGOUS_DNA_PAIRING_AND_STRAND_EXCHANGE	43	35	-0.31151	-2.3958	0	0.00077656
ATP1B1	-0.360532		REACTOME_CLATHRIN_MEDIATED_ENDOCYTOSIS	131	44	-0.18076	-2.4221	0	0.00062969
IFI44L	-0.381859		REACTOME_TRANSLATION_OF_REPLICASE_AND_ASSEMBLY_OF_THE_REPLICATION_TRANSCRIPTION_COMPLEX	14	12	-0.55326	-2.4704	0	0.00047915
CKS2	-0.431284		REACTOME_HEME_SIGNALING	42	30	-0.33018	-2.4718	0	0.00047334
LCP1	-0.540346		REACTOME_TRNA_MODIFICATION_IN_THE_NUCLEUS_AND_CYTOSOL	42	34	-0.33429	-2.4972	0.002	0.0003975
NUCKS1	-0.508225		REACTOME_RAF_ACTIVATION	32	23	-0.37367	-2.5263	0	0.00030481
RPS4X	-1.18257		REACTOME_TRANSCRIPTIONAL_REGULATION_BY_THE_AP_2_TFAP2_FAMILY_OF_TRANSCRIPTION_FACTORS	33	18	-0.36145	-2.528	0	0.00030553
RFC3	-0.406479		REACTOME_BUTYRATE_RESPONSE_FACTOR_1_BRF1_BINDS_AND_DESTABILIZES_MRNA	17	16	-0.51552	-2.5326	0	0.00029758
PARP9	-0.285196		REACTOME_ATTENUATION_PHASE	24	15	-0.432	-2.5513	0	0.00026142
LTB	-0.343184		REACTOME_COHESIN_LOADING_ONTO_CHROMATIN	10	9	-0.65862	-2.5569	0	0.0002553
AKR1C2	-0.413866		REACTOME_METABOLISM_OF_COFACTORS	19	17	-0.48882	-2.567	0.0020921	0.0002454
DHRS2	-0.501287		REACTOME_ACTIVATION_OF_BAD_AND_TRANSLOCATION_TO_MITOCHONDRIA	14	13	-0.55803	-2.5673	0	0.000246
UBE2C	-0.407523		REACTOME_MTOR_SIGNALLING	41	24	-0.33947	-2.5699	0	0.00024348
UBE2L6	-0.409653		REACTOME_TRANSLATION_OF_SARSCOV2_STRUCTURAL_PROTEINS	55	37	-0.30044	-2.5763	0	0.00023078
MYBL2	-0.363078		REACTOME_SIGNALING_BY_BRAF_AND_RAF1_FUSIONS	61	40	-0.2726	-2.5873	0	0.00020793
RSAD2	-0.312546		REACTOME_RNA_POLYMERASE_III_CHAIN_ELONGATION	18	17	-0.5156	-2.6049	0	0.00017803
CDK1	-0.404768		REACTOME_TOLL_LIKE_RECEPTOR_TLR1_TLR2_CASCADE	107	69	-0.21497	-2.6085	0.0021186	0.00017117
NFKBIA	-0.328389		REACTOME_NUCLEAR_EVENTS_STIMULATED_BY_ALK_SIGNALING_IN_CANCER	19	14	-0.50541	-2.6103	0	0.00017161
PARP14	-0.284337		REACTOME_RIPK1_MEDIATED_REGULATED_NECROSIS	28	23	-0.42054	-2.6583	0	0.00011947
IFIT2	-0.330608		REACTOME_PROCESSING_OF_SMDT1	13	10	-0.60844	-2.6923	0	8.0925e-05
RPS12	-1.5525		REACTOME_FORMATION_OF_TUBULIN_FOLDING_INTERMEDIATES_BY_CCT_TRIC	23	13	-0.4621	-2.695	0	8.1142e-05
RPS6	-1.06068		REACTOME_P75NTR_SIGNALS_VIA_NF_KB	15	11	-0.59001	-2.6989	0	8.1579e-05
TMEM123	-0.399794		REACTOME_DOWNREGULATION_OF_TGF_BETA_RECEPTOR_SIGNALING	26	21	-0.47614	-2.8033	0	2.1254e-05
PREX1	0.301237		REACTOME_LAGGING_STRAND_SYNTHESIS	20	16	-0.5399	-2.8234	0	8.6474e-06
HERPUD1	-0.585391		REACTOME_P75_NTR_RECEPTOR_MEDIATED_SIGNALLING	91	70	-0.2614	-2.8388	0	4.3864e-06
RPS8	-1.02153		REACTOME_ATF6_ATF6_ALPHA_ACTIVATES_CHAPERONES	12	10	-0.66519	-2.8608	0	4.4378e-06
PKIB	-0.78365		REACTOME_CITRIC_ACID_CYCLE_TCA_CYCLE	22	17	-0.51318	-2.8692	0	4.4509e-06
SELENOP	-0.403187		REACTOME_TRANSCRIPTION_OF_E2F_TARGETS_UNDER_NEGATIVE_CONTROL_BY_DREAM_COMPLEX	19	18	-0.54341	-2.8825	0	4.4905e-06
SPTSSB	-0.442524		REACTOME_HDACS_DEACETYLATE_HISTONES	32	28	-0.42359	-2.8847	0	4.5173e-06
RPL36AL	-0.580596		REACTOME_INTRA_GOLGI_TRAFFIC	42	32	-0.37711	-2.9135	0	4.5719e-06
HSPA8	-0.574686		REACTOME_PROCESSING_OF_CAPPED_INTRONLESS_PRE_MRNA	26	23	-0.48487	-2.9458	0	4.6563e-06
RPL10	-0.867493		REACTOME_RECRUITMENT_OF_MITOTIC_CENTROSOME_PROTEINS_AND_COMPLEXES	79	62	-0.29003	-2.9669	0	0
C12ORF57	-0.61956		REACTOME_HSP90_CHAPERONE_CYCLE_FOR_STEROID_HORMONE_RECEPTORS_SHR_IN_THE_PRESENCE_OF_LIGAND	51	28	-0.34811	-2.9673	0	0
TOP2A	-0.391154		REACTOME_SIGNALING_BY_FGFR	73	47	-0.29367	-2.9799	0	0
ANXA2	-0.573835		REACTOME_ABORTIVE_ELONGATION_OF_HIV_1_TRANSCRIPT_IN_THE_ABSENCE_OF_TAT	23	20	-0.51885	-2.9856	0	0
PTMA	-0.806523		REACTOME_SIGNALING_BY_NOTCH1_PEST_DOMAIN_MUTANTS_IN_CANCER	56	50	-0.3397	-2.9956	0	0
GRN	-0.326408		REACTOME_GENE_SILENCING_BY_RNA	74	48	-0.29852	-2.9979	0	0
BRK1	-0.724943		REACTOME_REGULATION_OF_GLUCOKINASE_BY_GLUCOKINASE_REGULATORY_PROTEIN	30	24	-0.45473	-2.9994	0	0
ARF4	-0.63851		REACTOME_DDX58_IFIH1_MEDIATED_INDUCTION_OF_INTERFERON_ALPHA_BETA	68	50	-0.31341	-3.0047	0	0
KIF2C	-0.387437		REACTOME_B_WICH_COMPLEX_POSITIVELY_REGULATES_RRNA_EXPRESSION	28	25	-0.47298	-3.0052	0	0
VMP1	1.33381		REACTOME_SPHINGOLIPID_METABOLISM	80	66	-0.28961	-3.0099	0	0
DTYMK	-0.342801		REACTOME_FOLDING_OF_ACTIN_BY_CCT_TRIC	10	9	-0.79673	-3.0221	0	0
ATAD2	-0.357432		REACTOME_TELOMERE_C_STRAND_LAGGING_STRAND_SYNTHESIS	32	26	-0.46408	-3.0276	0	0
TUBA1C	-0.697126		REACTOME_RHOBTB2_GTPASE_CYCLE	23	18	-0.5101	-3.0284	0	0
RAB1A	-0.439439		REACTOME_TOLL_LIKE_RECEPTOR_9_TLR9_CASCADE	101	72	-0.25613	-3.0321	0	0
MT2A	-0.530719		REACTOME_MITOTIC_TELOPHASE_CYTOKINESIS	13	12	-0.68183	-3.0508	0	0
FXYD3	-0.409153		REACTOME_FORMATION_OF_ATP_BY_CHEMIOSMOTIC_COUPLING	16	15	-0.62702	-3.0527	0	0
SLC25A5	-0.665238		REACTOME_CHK1_CHK2_CDS1_MEDIATED_INACTIVATION_OF_CYCLIN_B_CDK1_COMPLEX	13	13	-0.69555	-3.0562	0	0
BEST1	-0.402015		REACTOME_INTERCONVERSION_OF_NUCLEOTIDE_DI_AND_TRIPHOSPHATES	25	21	-0.5171	-3.0598	0	0
GLUL	-0.299965		REACTOME_PARASITE_INFECTION	54	39	-0.35209	-3.0601	0	0
TPD52	-0.533572		REACTOME_RAB_REGULATION_OF_TRAFFICKING	115	84	-0.24325	-3.0694	0	0
CALM2	-0.67419		REACTOME_DEFECTIVE_INTRINSIC_PATHWAY_FOR_APOPTOSIS	23	21	-0.54006	-3.0865	0	0
DTX3L	-0.22893		REACTOME_DEATH_RECEPTOR_SIGNALLING	132	98	-0.23501	-3.0922	0	0
H2AX	-0.335513		REACTOME_ANCHORING_OF_THE_BASAL_BODY_TO_THE_PLASMA_MEMBRANE	94	73	-0.27931	-3.093	0	0
CXCL10	-0.317012		REACTOME_INITIATION_OF_NUCLEAR_ENVELOPE_NE_REFORMATION	19	15	-0.60314	-3.1252	0	0
LGALS3	-0.328304		REACTOME_SUMOYLATION_OF_TRANSCRIPTION_COFACTORS	43	37	-0.4033	-3.1287	0	0
CDKN3	-0.350702		REACTOME_TERMINATION_OF_TRANSLESION_DNA_SYNTHESIS	32	23	-0.46751	-3.1475	0	0
CDK2AP2	-0.69968		REACTOME_CRISTAE_FORMATION	28	23	-0.51119	-3.1517	0	0
GNAS	-0.982234		REACTOME_RNA_POLYMERASE_I_TRANSCRIPTION_INITIATION	44	37	-0.40105	-3.1531	0	0
SLC3A2	0.552902		REACTOME_REGULATION_OF_LIPID_METABOLISM_BY_PPARALPHA	110	85	-0.25977	-3.2095	0	0
MAPK6	-0.503009		REACTOME_BUDDING_AND_MATURATION_OF_HIV_VIRION	28	23	-0.51793	-3.2308	0	0
ISG20	-0.339489		REACTOME_TRANSCRIPTIONAL_REGULATION_OF_WHITE_ADIPOCYTE_DIFFERENTIATION	77	55	-0.30724	-3.2337	0	0
ALDOA	-0.749691		REACTOME_MAPK_FAMILY_SIGNALING_CASCADES	269	126	-0.17301	-3.272	0	0
HNRNPA2B1	-0.3325		REACTOME_TRANSCRIPTIONAL_ACTIVITY_OF_SMAD2_SMAD3_SMAD4_HETEROTRIMER	48	42	-0.41199	-3.3363	0	0
ENO1	-0.739252		REACTOME_MITOPHAGY	26	21	-0.55176	-3.3453	0	0
H2BC21	0.308141		REACTOME_METABOLISM_OF_STEROIDS	128	76	-0.24919	-3.3538	0	0
PRC1	-0.345414		REACTOME_REGULATION_OF_CHOLESTEROL_BIOSYNTHESIS_BY_SREBP_SREBF	55	40	-0.38208	-3.3904	0	0
RBBP7	-0.4822		REACTOME_SIGNALING_BY_TGFB_FAMILY_MEMBERS	110	83	-0.27508	-3.3949	0	0
CKS1B	-0.389847		REACTOME_RHOBTB_GTPASE_CYCLE	35	26	-0.47062	-3.4103	0	0
RPS3	-0.618014		REACTOME_GLUCOSE_METABOLISM	80	55	-0.33408	-3.4872	0	0
RPS13	-0.919929		REACTOME_METABOLISM_OF_NUCLEOTIDES	85	55	-0.32501	-3.4906	0	0
NACA	-0.920429		REACTOME_TRANS_GOLGI_NETWORK_VESICLE_BUDDING	69	57	-0.36108	-3.5035	0	0
DNAJB9	-0.380385		REACTOME_RESOLUTION_OF_AP_SITES_VIA_THE_MULTIPLE_NUCLEOTIDE_PATCH_REPLACEMENT_PATHWAY	24	23	-0.61859	-3.6158	0	0
TMPO	-0.323813		REACTOME_INTERLEUKIN_12_SIGNALING	39	27	-0.48722	-3.6402	0	0
RPL13A	-1.1457		REACTOME_CELLULAR_SENESCENCE	124	91	-0.29117	-3.7182	0	0
HLA-A	-0.253066		REACTOME_PERK_REGULATES_GENE_EXPRESSION	32	27	-0.56661	-3.7458	0	0
DDX21	-0.493502		REACTOME_HIV_TRANSCRIPTION_ELONGATION	42	34	-0.48677	-3.7553	0	0
EIF1	-0.809618		REACTOME_ACTIVATION_OF_THE_PRE_REPLICATIVE_COMPLEX	33	31	-0.57363	-3.8421	0	0
ZFAS1	-0.693284		REACTOME_TP53_REGULATES_TRANSCRIPTION_OF_CELL_CYCLE_GENES	49	44	-0.46276	-3.8752	0	0
OAS2	-0.252638		REACTOME_CILIUM_ASSEMBLY	183	138	-0.25726	-4.0328	0	0
TNIP1	-0.333371		REACTOME_ESR_MEDIATED_SIGNALING	148	107	-0.29838	-4.1839	0	0
WARS1	-0.463354		REACTOME_TRANSCRIPTION_OF_THE_HIV_GENOME	68	52	-0.44251	-4.2588	0	0
BRIP1	-0.333584		REACTOME_REGULATION_OF_HSF1_MEDIATED_HEAT_SHOCK_RESPONSE	75	58	-0.42913	-4.3388	0	0
DUT	-0.302665		REACTOME_TELOMERE_MAINTENANCE	62	52	-0.47354	-4.3814	0	0
MYL12B	-0.774015		REACTOME_HCMV_INFECTION	94	69	-0.38016	-4.4104	0	0
ARCN1	-0.611625		REACTOME_DNA_DOUBLE_STRAND_BREAK_REPAIR	129	105	-0.3299	-4.4708	0	0
ANXA5	-0.579425		REACTOME_TCF_DEPENDENT_SIGNALING_IN_RESPONSE_TO_WNT	154	97	-0.30914	-4.4909	0	0
LGALS3BP	-0.233064		REACTOME_STABILIZATION_OF_P53	53	43	-0.54007	-4.5106	0	0
PGK 1.00	-0.634514		REACTOME_PROTEIN_UBIQUITINATION	64	44	-0.48234	-4.5225	0	0
CEBPD	-0.234233		REACTOME_REGULATION_OF_TP53_ACTIVITY	155	127	-0.31898	-4.547	0	0
TPI1	-0.474482		REACTOME_GOLGI_TO_ER_RETROGRADE_TRANSPORT	124	90	-0.34723	-4.5609	0	0
PSMA6	-0.430581		REACTOME_CLEC7A_DECTIN_1_SIGNALING	97	65	-0.39943	-4.6022	0	0
MORF4L2	-0.467729		REACTOME_APOPTOSIS	163	93	-0.33231	-4.8762	0	0
CCND1	-0.296405		REACTOME_RESOLUTION_OF_SISTER_CHROMATID_COHESION	120	88	-0.40426	-5.0652	0	0
IL17C	-0.352562		REACTOME_DEUBIQUITINATION	234	141	-0.29362	-5.1625	0	0
NAP1L1	-0.453911		REACTOME_ER_TO_GOLGI_ANTEROGRADE_TRANSPORT	144	105	-0.36493	-5.1673	0	0
RNF187	-0.627107		REACTOME_PROTEIN_LOCALIZATION	151	126	-0.37012	-5.2252	0	0
UBC	-0.633557		REACTOME_INTERFERON_SIGNALING	176	134	-0.3377	-5.251	0	0
MTND1P23	0.504164		REACTOME_NUCLEOTIDE_EXCISION_REPAIR	110	88	-0.45146	-5.5544	0	0
RPL12	-1.12578		REACTOME_CHROMATIN_MODIFYING_ENZYMES	203	166	-0.34096	-5.6331	0	0
ZWILCH	-0.308353		REACTOME_SIGNALING_BY_RHO_GTPASES_MIRO_GTPASES_AND_RHOBTB3	621	438	-0.20665	-5.9366	0	0
RPL4	-1.071		REACTOME_CLASS_I_MHC_MEDIATED_ANTIGEN_PROCESSING_PRESENTATION	350	230	-0.28956	-6.2685	0	0
CEBPB	-0.42074		REACTOME_SARS_COV_2_INFECTION	260	180	-0.34772	-6.3491	0	0
SERF2	-0.500608		REACTOME_DNA_REPLICATION	125	110	-0.51686	-6.5865	0	0
RPSA	-0.800313		REACTOME_INNATE_IMMUNE_SYSTEM	827	423	-0.20319	-6.6118	0	0
PLSCR1	-0.245702		REACTOME_VESICLE_MEDIATED_TRANSPORT	608	392	-0.23941	-6.7624	0	0
TMSB4X	-0.976926		REACTOME_RESPIRATORY_ELECTRON_TRANSPORT_ATP_SYNTHESIS_BY_CHEMIOSMOTIC_COUPLING_AND_HEAT_PRODUCTION_BY_UNCOUPLING_PROTEINS	113	89	-0.55174	-6.869	0	0
RPS19	-0.987218		REACTOME_HIV_INFECTION	219	170	-0.45809	-7.5173	0	0
LDHA	-0.373857		REACTOME_PROCESSING_OF_CAPPED_INTRON_CONTAINING_PRE_MRNA	230	184	-0.4397	-7.7523	0	0
KCTD5	-0.48592		REACTOME_SIGNALING_BY_ROBO_RECEPTORS	207	143	-0.51182	-8.4127	0	0
CCNB1	-0.310367		REACTOME_EUKARYOTIC_TRANSLATION_ELONGATION	91	81	-0.82449	-9.0849	0	0
CDCA5	-0.326467		REACTOME_CELL_CYCLE_MITOTIC	484	376	-0.42173	-10.416	0	0
FOXM1	-0.308924
EIF5	-0.43507
PPA1	-0.477683
FTH1P11	-0.4546
ERO1A	-0.275728
C6ORF211	-0.837318
SEC24D	-0.371414
SSR4	-0.321658
TRIP13	-0.305223
PKM	-0.487242
MTHFD2	-0.85034
PBK	-0.298181
TOP 1.00	-0.492029
RPL32	-1.02472
TPX2	-0.30061
FTH1P8	-0.437082
ATP6V0E1	-0.485462
RPLP1	-1.00528
RPL21	-0.941373
MKI67	-0.301829
ENSA	-0.727073
IFI44	0.296474
HLA-B	-0.260692
CEBPG	-0.578202
HNRNPA1	-0.315531
HSA-MIR-6723	0.443435
MTND4P12	0.409384
CEP55	-0.297798
GULP1	-0.399187
PKMYT1	-0.304562
HLA-C	-0.235138
SNHG29	-0.883036
HMGB3	-0.287165
CTSA	-0.259831
BCAS2	-0.545064
HERC6	-0.217394
RNASEH2A	-0.269149
RPL6	-1.02793
HNRNPC	-0.568398
LITAF	-0.325118
KLHDC7B	-0.266282
RAN	-0.449265
DAD1	-0.621186
RPS23	-0.893347
PCNA	-0.300858
ZC3H12A	-0.243816
DNAJA1	-0.349978
RPL37	-0.909627
DSTN	-0.729624
RPS15A	-0.926691
RPS20	-0.967635
PREB	-0.624965
MYL12A	-0.565671
LAMB3	-0.284451
CDC25B	-0.283125
XAF1	-0.21966
SLC7A5	0.23627
H2AC6	-0.205585
MAL2	-0.670189
EEF1A1	-0.899916
COPS9	-0.540021
CNBP	-0.679034
PATL1	-0.313068
PTP4A2	-0.587299
PSMD7	-0.456117
EEF1E1	-0.364801
UBE2E1	-0.4441
FOS	-0.256021
SRP19	-0.514431
RPL11	-0.84692
LAPTM4A	-0.441327
TROAP	-0.265716
SLPI	-0.266684
H1-0	-0.459163
ANP32B	-0.600662
RPL34	-0.781622
CTSC	-0.2576
ATP5F1E	-0.818114
CENPA	-0.269738
CDC20	-0.276209
SKA3	-0.267251
SKA2	-0.261504
TRIB3	-0.444361
DAZAP2	-0.448253
CMPK2	-0.212832
CCNA2	-0.286216
H1-10	-0.464154
MBNL2	-0.303427
SRP72	-0.462376
GHITM	-0.694973
ITM2B	-0.372397
KIF23	-0.268292
SMIM14	-0.497659
RPL13	-0.90754
ANLN	-0.279275
RAB9A	-0.419862
CCL2	-0.210631
SP110	-0.252004
GOLPH3L	-0.317306
SPG21	-0.475143
ZWINT	-0.261875
TAP1	-0.184092
RPS24	-0.786186
HNRNPAB	-0.635699
ARMCX3	-0.378074
SEC11C	-0.500326
TFG	-0.301655
SERP1	-0.534185
HSPA5	-0.311621
PHLDA1	-0.296933
TMEM106C	-0.380649
RPS27A	-0.835366
UBE2D3	-0.407761
MUC5B	0.303256
KRT19	0.226158
MRPL9	-0.605025
ABRACL	-0.521007
C3	-0.269775
CBX4	-0.374779
NQO1	-0.624825
TRAM1	-0.485875
PPP2CA	-0.591728
RPL26	-0.835385
FANCI	0.277673
HMGCS1	-0.329106
OPTN	-0.231935
RPL23A	-0.804617
DEK	-0.343373
SEC31A	-0.39245
MIS18A	-0.263611
GABARAPL2	-0.418255
TOMM20	-0.549822
RPS28	-0.692786
CD63	-0.187867
RAB10	-0.405265
RPL5	-0.844573
NFKBIZ	-0.214848
MGP	-0.348892
CDH1	0.184604
CHCHD2	-0.653363
NEURL1B	-0.24122
WTAP	-0.219049
H1-2	-0.204328
CLTA	-0.476675
RAP2C	-0.415286
LRRFIP1	-0.376987
RAD51C	-0.242371
ACP1	-0.438021
AURKA	-0.252756
RPL7A	-0.670876
SNX3	-0.506019
TXNL1	-0.48217
MRPS6	-0.451682
RPS7	-0.604265
NCOA4	-0.305563
PRSS23	-0.448559
CFL1	-0.507657
MACROH2A1	-0.559999
BCAS3	-0.333599
CDCA8	-0.252505
EDF1	-0.427611
PSMD14	-0.40398
RACGAP1	-0.294542
GATA3	-0.365871
SRSF2	0.278944
DDX60	-0.194309
RAD23B	-0.552867
CYCS	-0.554293
NCAPG2	-0.234736
P4HB	0.384346
GOLPH3	-0.422025
OSGIN1	-0.32998
AP3S1	-0.454626
IDE	-0.34438
ECT2	-0.259919
SREBF1	0.439613
VAPA	-0.588837
PPCS	-0.495781
RPS16	-0.632006
TAPBP	-0.229703
FEN1	-0.430647
RNF6	-0.50736
SMC4	-0.31221
MCCC2	-0.362951
CD47	-0.288476
PIM3	-0.266078
NCAPD2	-0.260586
RPL7	-0.723947
SEC23B	-0.546159
ERH	-0.659059
CCDC59	-0.425306
SSR3	-0.458448
TMEM18	-0.42173
SLC39A8	-0.361886
SHCBP1	-0.231987
MRPL51	-0.498231
PPIB	-0.244228
GOT1	-0.5033
SELENOK	-0.40763
RPL31	-0.759436
LSM 4.00	-0.416069
RPL27A	-0.787033
SEC22B	-0.323218
PTGES3	-0.598037
PSME1	-0.212912
AZIN1	-0.375464
MRPL49	-0.474841
C3ORF14	-0.425124
KRT10	-0.542442
RACK1	-0.583809
IFIH1	-0.193977
SLC25A6	-0.410571
SAA1	0.262579
GADD45A	-0.386643
MCFD2	-0.401146
CNDP2	-0.36104
GGH	-0.229499
RPL41	-0.448644
ELOB	-0.531322
MCM4	-0.230499
H2BC12	-0.37873
SNHG8	-0.368297
OST4	-0.476204
RPS3A	-0.473085
UBE2B	-0.392131
IER3IP1	-0.413339
TMBIM4	-0.263698
EEF1B2	-0.63873
CDV3	-0.653355
PABPC1	-0.684096
BST2	-0.156444
ARL6IP1	-0.527106
SLC7A1	0.177231
MUC1	0.499804
ATP6V0B	-0.313769
RAB5A	-0.27103
FASN	0.172437
DYNLL1	-0.500861
CHMP2B	-0.371012
CCPG1	-0.362149
AHCYL1	-0.296203
HMOX1	-0.282331
GPBP1L1	-0.387081
CNIH4	-0.307227
YBX1	-0.52557
IFITM2	-0.274405
GINS2	-0.216121
LYSMD2	-0.389623
DPH3	-0.366186
RAB7A	-0.469691
ATF4	-0.445789
CDT1	-0.219301
VPS37A	-0.375701
TUBB4B	-0.34398
MCM3	-0.272117
EIF3J	-0.399635
SLC2A6	-0.162561
ADIPOR1	-0.447693
BOD1	-0.367325
FADS1	-0.282493
RAD21	-0.440354
NEU1	-0.148876
UBE2D2	-0.514197
RPLP0	-0.555747
DKC1	-0.492664
RBM47	-0.238379
FLNA	-0.189639
PRR11	-0.223604
RHOA	-0.55915
RPL14	-0.638998
METTL9	-0.457162
ATP6V1E1	-0.39341
BAMBI	-0.346853
OSMR	0.249608
ZC3H15	-0.456924
RNA28S5	0.476068
TXNRD1	-0.265044
EIF2S2	-0.481201
ARPC2	-0.452875
IFIT5	-0.188081
HNRNPH3	-0.39449
EIF2AK2	-0.139548
DDR1	-0.236318
FN1	-0.192956
SDC4	-0.281256
XPOT	-0.403407
RPS14	-0.764264
COX17	-0.450143
AKR1C1	-0.231506
PSMA4	-0.381672
CBX1	-0.430611
UBQLN1	-0.328451
ARF1	-0.477137
JAK1	-0.283547
RPL30	-0.680434
PRNP	-0.396931
NAA50	-0.514999
BHLHE40	-0.33917
BNIP3	-0.264668
ICAM1	-0.185792
ARPC5	-0.422263
LBR	0.196549
KRCC1	-0.374412
ATP5IF1	-0.38235
GGCT	-0.497629
LGALS8	-0.205802
MGAT2	-0.311087
SCCPDH	-0.306924
CHMP5	-0.282116
IRF7	-0.146301
SRP54	-0.33944
DRAM1	-0.16392
MCM7	-0.211997
DDIT3	-0.262507
CSE1L	-0.293896
MATR3	-0.357904
GCLC	-0.239924
PLK1	-0.224696
SH3BGRL	-0.422578
SELENBP1	-0.206711
MIF	-0.363782
TAX1BP1	-0.291417
TBC1D9	-0.220719
COTL1	-0.183008
HSBP1	-0.424196
RPL24	-0.715729
COPZ1	-0.439134
MAGED2	-0.268117
PPDPF	-0.511672
CFLAR	-0.145694
PSMB2	-0.327153
COX5A	-0.413487
COMTD1	-0.23103
PIP4P1	-0.269486
KIF11	-0.217066
LRRC59	-0.582973
MEAF6	-0.461028
NMI	-0.161556
USP1	-0.18548
UFM1	-0.267452
IRF2BP2	-0.153707
SF3B14	-0.428773
HDGF	-0.362711
TMEM97	-0.246242
TMOD3	-0.400879
NBN	-0.351256
GINS1	-0.232592
SEC61G	-0.44062
RPL3	-0.641117
JPT1	-0.193861
DBI	-0.468206
FTH1P10	-0.369312
SEC13	-0.486768
ANP32E	-0.195302
CCT4	-0.493797
EGR3	0.198124
RBCK1	-0.164199
PHF19	-0.205277
EGR1	-0.199267
ME1	-0.308972
PHLDA2	-0.277242
YWHAZ	-0.422803
KPNA2	-0.350436
MRFAP1	-0.676593
PSMG2	-0.375088
SCNN1B	-0.184743
BTG1	-0.373073
PRDX6	-0.451615
TSNAX	-0.413758
FAM162A	-0.243913
CENPN	-0.20808
VMA21	-0.39529
AURKB	-0.212294
SQLE	-0.303504
CNTD2	-0.201261
HMGN1	-0.487906
MPHOSPH8	-0.261917
APPBP2	-0.220638
ID1	-0.251259
TMEM219	-0.261941
RPL9	-0.507526
BUB3	-0.366532
RANBP1	-0.381696
CCT5	-0.620525
NPM1	-0.610412
EIF2S1	-0.51259
CBX5	-0.194995
ATP6AP1	-0.225047
RP11-196G18.24	0.177458
NUSAP1	-0.214161
RPL35A	-0.826708
UQCRQ	-0.44549
TFF3	-0.363749
PPM1K	-0.206445
NSA2	-0.457359
KRT18	-0.683611
RASEF	-0.257853
YTHDF2	-0.392244
MTHFD1	-0.270682
TCEA1	-0.407246
PRR13	-0.465137
HNRNPD	-0.385023
PDLIM1	-0.417299
HMGN3	-0.206706
APOL2	-0.193364
DAAM1	-0.212282
TMED2	-0.505517
PARP12	-0.15975
CYP1B1	0.264412
GOLGA5	-0.347903
BID	-0.20145
RPL8	-0.643338
CSDE1	-0.663942
RPL15	-0.74772
C14ORF119	-0.352495
RPS18	-0.680601
SMIM26	-0.398002
RNF114	-0.371565
KIF22	-0.264337
PON2	-0.203957
RPS27	-0.787749
H2BC5	-0.163699
SLC11A2	-0.186257
TNFAIP3	-0.172503
RIOX2	-0.374439
TRA2B	-0.33939
FNDC3B	-0.195394
RPS25	-0.749879
SUB1	-0.410048
FREM2	0.138046
SLC7A11	0.323811
SAP18	-0.516382
PRELID3B	-0.447827
SHMT2	-0.247182
ZG16B	-0.19379
ACTR2	-0.506202
UBE2K	-0.304976
WDR34	-0.197316
NFE2L2	-0.156967
EI24	-0.435621
H2AZ2	-0.477665
RPLP2	-0.660065
TRAPPC6B	-0.337737
NEK2	-0.192737
EIF2A	-0.395134
ATIC	-0.399867
SRSF1	-0.206191
HIGD1A	-0.345962
SRPRB	-0.316318
PAIP2	-0.401585
PFN1	-0.387064
ZNHIT1	-0.287369
PSMA3	-0.228006
RAF1	-0.338837
YY1	-0.472595
SH3BGR	-0.318882
GFPT1	-0.303619
ZNF622	-0.261797
PIGA	-0.331471
IRF1	-0.146778
LAPTM4B	-0.252355
BCL3	-0.212165
UBA5	-0.3968
RPS29	-0.827215
ADAR	-0.191281
GOLGA4	-0.296774
SMDT1	-0.351355
HELLS	-0.199247
CENPM	-0.190678
RBMX	-0.237935
REEP4	-0.198436
PNPLA8	-0.357166
SGO1	-0.205183
SPATS2L	-0.379812
RAB6A	-0.456471
NANS	-0.29858
FUS	0.200489
SELENOM	-0.213853
TMEM167A	-0.387688
FAM83D	-0.198364
SERPINB1	-0.301959
TIMM9	-0.327678
KPNB1	-0.459329
RPL37A	-0.646433
EPB41L4A-AS1	-0.38598
NUP107	0.199464
DSCC1	-0.189107
GRINA	-0.248078
SSRP1	-0.293473
HNRNPR	-0.530938
SP100	-0.173293
TRIM37	0.200243
C11ORF58	-0.413706
AARS1	-0.304193
RPS5	-0.572576
RALA	-0.352849
C19ORF43	-0.397472
NUB1	-0.215918
LARP1B	-0.248719
DRAM2	-0.31244
OSBP	-0.293242
RHPN2	-0.209348
UBQLN2	-0.279925
HSPA9	-0.396456
SAA2	-0.188967
CD74	-0.128932
ASPH	-0.177075
CTD-2319I12.1	-0.180604
NOP10	-0.443258
MICU2	-0.35625
HOOK2	0.486964
RP11-196G18.22	0.16925
CDCA3	-0.198774
RRM1	-0.182751
ELOVL2	-0.270385
TTC9C	-0.261183
USP8	-0.364707
PSMD10	-0.451138
AGR2	-0.437847
PSMF1	-0.404037
PAPSS2	-0.186498
MED10	-0.414896
FAM177A1	-0.202088
SEL1L	0.165333
RPL10A	-0.660478
RPSAP58	-0.269651
NFKB1	-0.169503
PPP4R2	-0.334772
C1ORF43	-0.497234
CIB1	-0.267072
SEC61B	-0.460649
IKBKE	-0.143431
SOX9	-0.216313
ACTB	-0.30601
STAT3	-0.199115
RPL22	-0.269402
LINC00963	-0.173157
MBD4	-0.268942
ADD3	-0.242224
FKBP4	-0.373463
ALDH3B2	-0.27645
CDC6	-0.28888
NUDT5	-0.214668
NR2F2	-0.320617
MRPS18A	-0.295047
DUSP11	-0.305183
RAB2A	-0.39746
S100A7A	-0.176484
TBC1D23	-0.262529
TMEM248	-0.355432
TIMM23	-0.292761
TSC22D1	-0.238218
IFNGR1	-0.187846
HLA-DRA	-0.132462
HNRNPK	-0.477496
EDEM1	0.181123
DMXL2	0.259644
EEF2	-0.499387
GPR160	-0.33215
MAP2K1	-0.251646
ATG3	-0.389765
MGST1	-0.305681
TIMELESS	-0.195314
SNX2	-0.351262
SIVA1	-0.285082
SUPT16H	-0.371535
RPL19	-0.801045
RAB39B	-0.347689
CAP1	-0.417665
GSTM3	-0.210662
BTF3	-0.631426
DAP	-0.397153
ANXA7	-0.360384
RAB21	-0.31321
RHOQ	-0.29517
CHMP4C	-0.345805
GNPNAT1	-0.450561
DDX58	-0.137498
KRR1	-0.352871
ZNF330	-0.327571
ARHGAP11A	-0.181975
CCNB2	-0.191508
GTF2A2	-0.328779
SNHG1	-0.259167
SMS	-0.4134
CAST	-0.251686
SEPTIN2	-0.329221
CENPF	-0.185602
COX7A2L	-0.518547
ARL 3.00	-0.277128
G3BP1	-0.299966
CKAP5	-0.362213
CTSS	-0.149782
UBE2E2	-0.257625
C14ORF166	-0.421949
YWHAB	-0.468224
POMP	-0.41063
POLR1D	-0.377333
REEP5	-0.41615
PDCD5	-0.328034
CMSS1	-0.431621
MAPRE1	-0.391022
RPS11	-0.79466
ACOT7	-0.192738
THOC7	-0.53194
RPS27L	-0.258604
CBR3	-0.157036
KRT8	-0.330782
YWHAH	-0.408195
PCNP	-0.358429
C19ORF53	-0.460682
TP53RK	-0.226961
SNRPD2	-0.485913
NSUN4	-0.213129
KNOP1	-0.254643
ACAT1	-0.143969
DRG1	-0.268958
PHGDH	-0.206262
TSC22D3	-0.25101
SCP2	-0.367082
UCHL3	-0.258258
ISCU	-0.370125
S100A10	-0.266922
NCL	-0.437115
NINJ1	-0.163008
SDHB	-0.383945
SMAP1	-0.401917
GPI	-0.371869
LMNA	-0.329909
NT5C3A	-0.275256
MZT1	-0.325757
EAF1	-0.399652
ESYT1	-0.138794
CDC73	-0.330021
LAMTOR1	-0.523266
CGGBP1	-0.270137
MRPS15	-0.313601
SPINT2	-0.416895
PSMB5	-0.412443
PIEZO1	0.309153
EIF3M	-0.440962
TUSC3	-0.230528
BLZF1	-0.264332
MCM6	-0.194713
LSM 3.00	-0.39394
GOLT1B	-0.312885
MCM2	-0.168845
TMEM128	-0.244192
EVL	-0.220258
RAB18	-0.308371
RMI2	-0.179028
SERBP1	-0.506649
PITHD1	-0.356632
HNRNPH1	0.207833
C15ORF48	-0.13856
PTTG1	-0.181121
CD59	-0.212824
NSD2	0.171983
C4ORF3	-0.234365
CCDC34	-0.183846
PYCARD	-0.148296
PAK2	-0.461918
PDCD4	-0.330391
MOSPD1	-0.363166
CISD2	-0.362945
CSRP1	-0.213729
GLRX5	-0.437192
SCOC	-0.378719
HNRNPF	-0.558963
POLR3C	-0.312541
PIP4K2C	-0.281187
RRP1	-0.238361
KLF5	-0.278247
IDH1	-0.275778
UQCRB	-0.42362
UEVLD	-0.229545
ARHGAP26	-0.162719
CLTC	-0.355242
C12ORF75	-0.242226
CMPK1	-0.348401
DAPP1	-0.16139
MELK	-0.175686
C2CD4A	-0.143176
NDUFS6	-0.415796
SAMD9	-0.159255
TACC3	-0.178393
SH3BGRL3	-0.399071
KDELR2	-0.317652
NDC1	-0.170619
KLHDC2	-0.28784
TBL1X	-0.248174
SYF2	-0.257447
PRDX3	-0.464609
MLPH	0.753367
RBMX2	-0.344004
DDIT4	-0.325232
C4ORF32	-0.175921
MNAT1	-0.242901
POLR2K	-0.339109
RSL24D1	-0.5416
PARD6B	0.144918
POLD2	-0.240217
GPNMB	-0.165897
PRPF19	-0.435353
APOL6	-0.128487
ANAPC11	-0.173268
NAA20	-0.365012
TES	-0.306835
BMP7	-0.167317
CHKA	-0.226407
TGIF1	-0.255573
TAF9	-0.430943
DYNLT1	-0.285874
SNHG6	-0.490285
GORASP2	-0.294048
VPS35	-0.34104
AKR1A1	-0.19899
AB019441.29	-0.377157
GMNN	-0.163359
RP11-303E16.2	-0.157961
UVRAG	-0.146335
EZH2	-0.169529
MAP7	-0.3068
RRAGD	-0.196658
TOB1	-0.191466
ATP8B2	0.12091
VRK1	-0.175796
COX8A	-0.466319
SPDL1	-0.181961
KIF20B	-0.174486
JPT2	-0.432328
ALG2	-0.210667
CDK4	-0.490515
C6ORF48	-0.473201
COPB2	-0.205767
RPL23	-0.744348
C12ORF44	-0.234795
CALM1	-0.466151
CHURC1	-0.289328
CALCOCO2	-0.339326
VDAC1	-0.367622
HES1	0.17282
TMED10	-0.395846
ZNF511	-0.32383
SIAH2	-0.435241
GNAI3	-0.302018
PGM3	-0.302329
LMO4	-0.246956
CENPK	-0.156554
RPL27	-0.708991
ERGIC2	-0.166156
AP2S1	-0.313709
MAX	-0.33074
DNAJB6	-0.240675
SAR1B	-0.286047
KIF4A	-0.164436
SSBP1	-0.31357
SNRPA	-0.187419
CASP7	-0.153051
BTG2	-0.160051
TMEM258	-0.430733
RERG	-0.278771
GOSR2	-0.207866
GAS5	-0.476965
LRR1	-0.161811
PRDX1	-0.316153
FANCD2	-0.169428
PEBP1	-0.342608
PPP1CC	-0.369022
SSR2	-0.332201
ABHD17C	-0.36562
COMMD4	-0.174447
GFRA1	-0.176626
ANP32A	-0.372985
C9ORF78	-0.370323
TUBA1A	-0.273403
CENPH	-0.153866
PSMC2	-0.326362
RNASEH2C	-0.225208
DNAJC2	-0.273897
TCEAL4	-0.345911
GOLGB1	-0.308406
LONP2	-0.120539
MZT2B	-0.468894
TMX2	-0.312921
RPL18	-0.61208
NDUFV3	-0.39
ADI1	-0.475193
CACYBP	-0.430138
CUX1	-0.243327
SNX17	-0.357016
TPBG	-0.144726
CCNB1IP1	-0.357882
GTF3A	-0.452132
DARS1	-0.23206
DNAJC15	-0.270895
FBXO25	-0.249085
UQCR11	-0.378041
RRAGC	-0.235651
NECAP1	-0.243698
AKR1C3	-0.163309
TUBB6	-0.388619
NUPR1	-0.425173
TIFA	-0.247145
DCXR	-0.237508
MID1IP1	-0.27834
BCL2L11	-0.240299
SMC3	-0.324258
TSEN54	0.204203
PBDC1	-0.213408
HNRNPUL1	-0.289946
RHEB	-0.254621
UBE2Z	-0.155774
COX14	-0.286139
TXNDC12	-0.289309
UCHL5	-0.32132
ERLEC1	-0.188356
PPP1R12A	-0.204713
EZR	-0.250987
RTN4	-0.317593
PNP	-0.409124
HNRNPU	-0.462722
AMDHD2	-0.101164
TWF1	-0.294461
RFC5	-0.176235
FDFT1	-0.427254
EXOSC8	-0.271944
RPS10	-0.300749
DHCR24	-0.239818
PSME2	-0.147923
WAC	-0.206488
SLC25A3	-0.210221
NPDC1	-0.22453
LACTB2	-0.232997
DHTKD1	-0.189705
RAB14	-0.24379
SNRNP25	-0.16307
LMAN2	-0.292621
ERP44	-0.322612
UBE2J1	-0.413801
MTLN	-0.28496
HMCES	-0.269374
WIPI1	-0.273741
POLQ	0.181868
ATP13A3	-0.149838
FOXA1	-0.398526
NDUFA1	-0.297905
ARPC4	-0.412185
NT5C2	-0.1691
OLA1	-0.393308
TP53	-0.143835
MIS12	-0.198625
IMP3	-0.361001
RTKN2	-0.160173
SDE2	-0.233284
UQCRFS1	-0.37809
MARCKSL1	-0.217145
TXNDC9	-0.252022
PPP1R2	-0.299637
SAPCD2	-0.172135
SEPTIN7	-0.316186
YME1L1	-0.254657
RDX	-0.248502
RBM3	-0.598082
ILF2	-0.402728
DNMT1	-0.171804
EIF4G2	-0.568983
PCNT	0.182273
USP3	-0.227733
CCNI	-0.394357
SLC37A1	-0.25269
ZNF12	-0.151097
PIK3R3	-0.174881
COPB1	-0.304107
DERL1	-0.34744
CNIH1	-0.371456
CDCA4	-0.168268
ZFAND5	-0.182763
DNAJC9	-0.163428
SAMHD1	-0.184374
CMTM6	-0.335374
ZRSR2	-0.231138
CBR1	-0.401743
HSP90AA1	-0.469758
EIF1AX	-0.212089
RBBP8	-0.282473
CTNNA1	-0.366863
ARMC1	-0.319309
COPS3	-0.313697
ELOC	-0.306784
HLTF	-0.146554
PTTG1IP	-0.226767
INHBE	-0.172866
EIF3D	-0.255733
PEX13	-0.235538
SERPINB8	-0.189722
DNAJC1	-0.154531
RPL36A	-0.432857
TSEN34	-0.348522
CCT8	-0.372178
FAU	-0.430466
HSPE1	-0.395805
CD2BP2	-0.242117
FADD	-0.260582
PCGF5	-0.280154
ATF2	-0.242036
PPP1R15A	-0.171761
SMIM15	-0.478347
HADH	-0.228797
DPAGT1	-0.233287
ADCY9	0.0951812
SRSF9	-0.369466
TRIM28	-0.128807
ASCC3	-0.262687
LAGE3	-0.364897
WASHC5	-0.288396
GOLGA2	-0.135102
RWDD1	-0.398209
SYAP1	-0.384817
LRP10	0.144605
COPS5	-0.147243
PRCC	-0.215557
ACAD9	-0.263965
SLC25A1	-0.281505
UAP1	-0.206748
NFIL3	-0.174264
CD9	-0.194176
COPG1	-0.369304
HSD17B4	-0.30719
VAMP8	-0.184852
LNX2	-0.249154
ZFPL1	-0.275955
SLC31A1	-0.349178
SUMO1	-0.382922
PRKDC	-0.18527
NIBAN1	-0.277777
IBTK	0.0961666
MRPS33	-0.369196
SLC35E1	-0.24298
POLE3	-0.382693
REEP3	-0.288213
CENPJ	-0.154129
RTN3	-0.429708
IFITM1	-0.103546
LARP6	-0.263819
SEPHS1	-0.277985
NBR1	-0.205034
ESCO2	-0.161346
FAM204A	-0.290727
GSPT1	-0.345417
STIL	0.184122
FICD	-0.150804
PSMD6	-0.152239
TOR1AIP1	-0.293163
SPAG9	-0.110342
STARD10	-0.211973
SCFD1	-0.313749
EIF4A3	-0.41971
SRP9	-0.462731
GSR	-0.339272
SNRNP200	0.146952
TRAK2	-0.210762
GNB1	-0.400321
PGRMC2	-0.330117
BAG3	-0.282707
NEDD8	-0.388938
SOX4	-0.337807
DYNLT3	-0.271121
SELENOS	-0.214958
UBXN1	-0.270551
NCOA3	0.225441
MARCHF6	0.259185
ELF3	-0.0633525
SEC24A	-0.127464
MYB	-0.229322
SYNCRIP	-0.354101
PPP2CB	-0.290517
ELP2	-0.132523
UGP2	-0.374547
CCNK	-0.266998
SLFN5	-0.131083
CRABP2	-0.264303
LAP3	-0.320612
CLK3	-0.175314
SF3A1	-0.306189
PPM1H	-0.199311
EIF4B	-0.481418
DVL2	-0.263365
TPM1	-0.189051
APLP2	-0.17502
SULF1	-0.161352
ICA1	-0.129152
MYO10	-0.265219
PSMG3	-0.311881
SLC2A4RG	-0.230897
GATAD1	-0.277721
GOT2	-0.327476
OAT	-0.344921
LAMTOR3	-0.302419
LIMCH1	-0.166793
HILPDA	-0.137181
NUDT21	-0.38869
MRPL54	-0.164972
MANF	-0.279154
REPIN1	-0.127916
TMEM230	-0.357296
CD99	-0.168342
SCYL2	-0.330898
SF3A3	-0.343769
ZZZ3	-0.207189
RPA1	-0.134735
SMIM7	-0.324232
FTH1P16	-0.199642
LSM 5.00	-0.205593
ACLY	-0.195271
DDX60L	-0.113004
MPC2	-0.369585
NXT1	-0.314932
GPSM2	-0.144998
RFK	-0.240567
NSUN2	-0.362378
GBP3	-0.141602
SLC49A4	-0.254104
GDF15	-0.175142
TMEM165	-0.152948
DPM1	-0.291633
PDCD6	-0.341856
SAE1	-0.293861
CCDC174	-0.240403
SUMO3	-0.334368
ISY1	-0.278365
TCOF1	-0.151436
MRPL57	-0.480969
KIF5B	-0.376717
SP1	-0.191369
MAEA	-0.282489
GLB1	-0.258426
NECTIN1	0.134155
GPT2	-0.301213
LMNB1	-0.137431
AFTPH	-0.212458
RSL1D1	-0.403194
BCKDK	-0.191109
EBNA1BP2	-0.378288
EIF3L	-0.401199
PRRC2C	-0.191453
SERINC1	-0.313713
YIPF4	-0.150305
HSPD1	-0.467164
ETF1	-0.339685
RAB27B	-0.191818
ZFAND1	-0.339599
CMBL	-0.450846
CLGN	-0.223715
C12ORF23	-0.263104
PTS	-0.276546
RPL39L	-0.171364
FAHD1	-0.167409
MMS19	-0.272363
BBX	-0.255102
PDXDC1	-0.308653
RPA3	-0.14391
HSCB	-0.244404
POLR2I	-0.256009
WNK1	-0.292795
CAPNS1	-0.360057
CCDC50	-0.275205
CHPT1	-0.277676
UQCR10	-0.342153
CREB3	-0.180647
CDKN1A	-0.138904
MCUB	-0.188091
FBP1	-0.315908
AJUBA	-0.174758
HMGXB4	-0.248145
GOSR1	-0.263512
EPRS1	-0.338357
TTC1	-0.311077
HAGH	-0.102837
TCEAL3	-0.239502
SLC52A2	-0.146565
CEP57	-0.165501
ASF1A	-0.410439
GOLGA7	-0.199992
SLC1A5	-0.116546
BCL10	-0.217582
RPF1	-0.291973
FTLP3	-0.206005
BEX2	-0.186726
FAM136A	-0.229189
MRPL55	-0.268354
HINT2	-0.236511
GAN	0.107664
MYL6	-0.4526
MMADHC	-0.304592
PRPF8	0.1519
OCIAD2	-0.289778
VBP1	-0.310094
CAB39	-0.304078
SERPINH1	0.110629
CSTF3	-0.116491
SIPA1L1	-0.182082
TBC1D15	-0.153813
VKORC1L1	-0.303654
AK2	-0.266001
RHOC	-0.274286
NXT2	-0.228494
UBE2V2	-0.37035
COX20	-0.378
MRPL41	-0.207234
CST3	-0.126317
SNU13	-0.301255
PPP2R2A	-0.206438
COMMD3	-0.162332
PYCR1	-0.212914
NFE2L1	-0.135078
RECQL4	-0.149428
APOL1	-0.110163
UBA52	-0.449025
DLC1	-0.225984
TC2N	-0.110469
IARS1	-0.211195
SHTN1	-0.228842
UGDH	-0.337611
OASL	-0.126025
BCL2L12	-0.139093
CXCL17	-0.125839
ABITRAM	-0.205835
ATG13	-0.247104
TANC2	-0.14817
SNRPB	-0.271165
CXCL16	-0.225727
TTK	-0.163764
RP11-864N7.2	-0.54701
PIMREG	-0.147091
HMGCR	0.102251
SHMT1	-0.129941
RP11-498C9.15	-0.116266
APRT	-0.311908
LGALS1	-0.137114
SCUBE2	-0.204802
TSKU	0.15092
HDAC2	-0.30497
SPAG7	-0.170142
RPL35	-0.502868
FBL	-0.346984
MAD2L1BP	-0.20965
CDKN1B	-0.296817
NUDT14	-0.167141
NUDT9	-0.177066
VAMP7	-0.329483
YWHAQ	-0.404209
PHB	-0.15977
ARPP19	-0.372463
DARS2	-0.130048
PPP1CA	-0.293228
GEN1	0.176221
CYFIP1	-0.274095
CRB3	-0.216205
VEGFB	-0.10544
PRKAR1A	-0.300774
TSPAN15	-0.221762
CHPF	-0.143093
STX16	0.237497
CALR	-0.149818
SRSF3	-0.302164
ANG	-0.181946
RANGAP1	-0.203228
GCLM	-0.25203
PAN2	0.178158
ARRDC3	-0.209288
TOPBP1	-0.17388
XRCC5	-0.40396
TMCO3	-0.214845
GTF2F2	-0.334245
PLS3	-0.251667
IL17RB	-0.161667
TAB2	-0.317975
PDZD11	-0.278779
NBPF1	-0.150176
UBE2A	-0.323228
POC1B-GALNT4	-0.129619
RFC4	-0.199589
TTF2	-0.147621
TRIM16L	-0.283689
UQCRH	-0.385727
SMIM19	-0.259028
MRPL42	-0.326269
TMEM141	-0.252731
CHD2	-0.236203
DGUOK	-0.426817
LTBR	-0.164437
SBDS	-0.314655
CLINT1	-0.216136
ATP6V1C2	-0.113123
SETD3	-0.29341
CCDC90B	-0.16841
CAT	-0.188846
RTCA	-0.230537
RPN2	0.114072
UBL3	-0.373032
DPM3	-0.161855
AHCY	-0.325153
ZDHHC21	-0.200898
PPIA	-0.325879
NEMP1	0.147832
STC2	-0.166218
CIP2A	-0.143399
ASNS	-0.320599
BRI3BP	0.121976
IER3	-0.127241
EXT1	-0.174676
ZMYND8	0.0935592
UCP2	-0.23441
TMEM140	-0.116653
UTP14A	-0.200799
SAT2	-0.137316
C14ORF80	-0.136028
MORF4L1	-0.489974
ZNF217	-0.10567
GDI2	-0.346271
SLC25A10	0.151972
JUNB	-0.114189
FAF1	-0.244631
SDHD	-0.343381
SEMA3C	0.140294
MAGEF1	-0.311066
HADHA	-0.314479
RPL22L1	-0.402607
DLGAP5	-0.143724
PFKL	-0.16176
MRPS18B	-0.268201
SNAP29	-0.265867
ODC1	-0.30778
UBE2R2	-0.234409
TMEM59	-0.11458
BRCA1	0.158259
ZNHIT2	-0.220736
ELF1	-0.302555
PARP2	-0.189398
ARFGAP3	-0.200678
RRS1	-0.281011
RALBP1	-0.216564
VTI1B	-0.333785
CKAP2	-0.15559
PSMA5	-0.294841
C7ORF73	-0.409314
HDAC1	-0.147492
AP2M1	-0.367335
RTL8A	-0.297853
ZNF720	-0.168232
SNHG5	-0.474695
MRPL3	-0.400064
NUDCD2	-0.29169
CCSER2	-0.23287
DHX36	-0.266477
RAB11A	-0.242918
ATRX	-0.182518
ZNF791	-0.166647
SLC25A38	-0.247661
TRAP1	-0.117624
RAD51AP1	-0.13892
GYG1	-0.290534
SLC35F5	-0.184862
DEPDC1B	-0.140925
TOM1L1	-0.326874
CPNE3	-0.391108
MUCL1	-0.148685
NUDT1	-0.122046
N4BP1	-0.168217
C11ORF82	-0.141507
S100A11	-0.312286
DHRS7B	-0.233945
TSG101	-0.289728
NAA10	-0.305252
GNG12	-0.255205
H4C8	-0.124663
XPO1	-0.372502
YEATS4	-0.352752
TMEM39A	-0.129661
C6ORF120	-0.170014
ADAM17	-0.129999
TAF13	-0.19394
COX7A2	-0.327228
SFXN2	-0.145297
GM2A	-0.126256
PARP1	-0.457801
SPAG5	-0.141397
INSIG1	-0.139861
EEF1D	-0.32873
EMC3	-0.186294
CA12	-0.128571
HINT3	-0.299948
PCK2	-0.256505
ARHGDIA	-0.266526
ASPM	0.161722
PPM1G	-0.370725
RTF2	-0.356939
APEX1	-0.543761
LTN1	-0.128071
DCAF10	-0.219856
CENPW	-0.12893
WSB1	0.235191
RHBDD1	-0.156532
YPEL5	-0.185502
TRIM16	-0.33401
PSMD4	-0.273197
EMC9	-0.20818
ZNF263	-0.206574
ZFYVE21	-0.357584
ACBD6	-0.212641
THBD	0.114508
HGD	-0.130566
SELENOF	-0.321989
BIRC2	-0.125136
ITPKC	-0.144003
VPS26C	-0.186182
NPC2	-0.250001
RP11-423H2.1	-0.218396
TMEM164	-0.109645
TIMM17A	-0.4311
TARS1	-0.282339
EXOSC1	-0.261505
RNF168	-0.246159
RPL29	-0.441604
BNIP3L	-0.139746
PTCD3	-0.180896
NOP58	-0.218959
TNK2	0.178497
SRGAP2	-0.156571
USP39	-0.249402
HNRNPA3	-0.162874
IDH2	-0.239517
PAFAH1B2	-0.197205
CYB5R4	-0.17105
GEMIN2	-0.151155
EIF2AK1	-0.354965
OARD1	-0.311098
UBB	-0.394638
HSPA1A	-0.192527
CAND1	-0.227652
RBM6	0.300864
POLR3K	-0.405367
COMT	-0.344615
RHNO1	-0.209228
RNH1	-0.12389
PARVA	-0.198814
UBXN4	-0.120857
ARL8B	-0.181958
CHMP1B	-0.176514
RNF115	-0.263645
PSMC3	-0.221513
UBE2I	-0.30605
RPRD1A	-0.327987
ATP6V1D	-0.268831
RPS15	-0.411887
TMEM41B	0.180116
DEDD2	-0.202091
TIMMDC1	-0.354873
RAP1A	-0.382659
YARS1	-0.377918
P4HA2	-0.16119
FBXO5	-0.135199
PLP2	-0.265184
MED28	-0.144915
CKAP4	0.0989113
CHCHD10	-0.317992
ALKBH5	-0.334482
RPL38	-0.473478
KIF20A	-0.131153
THAP1	-0.182865
GPS1	-0.281347
CD164	-0.163556
NUP155	-0.123659
TXN	-0.302984
FLNB	-0.1641
SREK1IP1	-0.176949
SEC23IP	-0.220163
TMEM216	-0.215051
WDR20	-0.182011
MARCKS	-0.127989
PPIF	-0.301942
DCTN5	-0.240622
PFDN5	-0.255009
GLRX3	-0.312882
RGS16	-0.134781
MRPL36	-0.201895
TMEM87A	-0.239277
STX3	-0.227655
KIF14	-0.136424
FAM32A	-0.291517
TRIM44	-0.187866
TATDN1	-0.272499
SPC24	-0.133916
MYO9A	0.133413
HJURP	-0.135421
TRMT10C	-0.228149
USO1	-0.190605
TPGS2	-0.158533
TRIM2	-0.156951
TRMT112	-0.38694
POLA2	-0.12622
RNF181	-0.209429
COX6A1P2	-0.0707498
DPYSL2	-0.315785
COMMD5	-0.2646
MLF 2.00	-0.355685
EIF3I	-0.368252
CDK7	-0.326156
FAM207A	-0.0963961
EXOSC4	-0.194245
NR4A1	0.165108
PDIA6	-0.149093
RCCD1	-0.144434
TMEM170A	-0.186516
NAGK	-0.105463
PFDN4	-0.392036
CHCHD3	-0.351779
STX12	-0.256634
CREB3L4	-0.149065
GBP2	-0.11671
PTPN2	-0.217065
CAPZA2	-0.226628
PDCD6IP	-0.216461
RAD51	-0.12823
RCHY1	-0.218285
CCT6A	-0.36722
PTBP3	-0.299169
CORO2A	-0.110846
SEH1L	-0.315361
RNF213	0.214872
MRPS11	-0.364518
RNF7	-0.302249
ISOC1	-0.35939
SARNP	-0.181733
WDR89	-0.215602
ZNF28	-0.178422
BNIP1	-0.216355
PNRC1	-0.18667
PSAT1	-0.171151
DUSP12	-0.190303
TSPAN17	0.0955144
GGNBP2	-0.215656
CAPZA1	-0.276805
RPE	-0.246293
WBP4	-0.28489
AKR7A2	-0.295366
SNRPD1	-0.40582
LSM 6.00	-0.20889
DDX17	-0.187684
SLC38A1	-0.168812
SLC22A15	-0.101045
TUBG1	-0.169441
TUBD1	-0.0943769
TOM1	-0.109718
PPP4R3B	-0.258663
USP14	-0.251851
SGMS1	-0.108516
MRPL14	-0.219966
NIP7	-0.338742
ECHS1	-0.32133
NFX1	-0.104305
MSH2	-0.154118
ZNF148	-0.120116
MRPL16	-0.213211
BZW1	-0.283242
TMEM208	-0.168789
C12ORF66	-0.187568
PPP1R7	-0.320977
ATP5PF	-0.368132
HEXA	-0.138246
SLC9A1	-0.257999
USP22	-0.170138
MFSD1	-0.20331
BARD1	-0.123832
HINT1	-0.404464
HMG20B	-0.125706
DIDO1	-0.215388
PFN2	-0.307028
FOXO3	-0.205149
CDC42BPB	0.0760716
HLA-DRB1	-0.0943261
CERS2	-0.252826
PNISR	0.303666
EID1	-0.266171
ACP2	-0.132623
TAF1D	-0.116924
DHX32	-0.166497
COG6	-0.229076
NRAS	-0.400247
MAP3K20	-0.129502
SF3B2	-0.375291
SWI5	-0.242143
SNHG9	0.120523
HERC4	0.219713
MIS18BP1	-0.14884
RFC2	-0.164696
MTX2	-0.138994
AIMP2	-0.296599
IGF1R	0.082334
DOCK6	0.203719
SCO2	-0.129431
MDH1	-0.35452
DANCR	-0.126944
MOB1A	-0.35621
CIR1	-0.16364
APH1A	-0.429795
CACUL1	0.0920923
RDH10	-0.0781134
PSTPIP2	-0.113151
TOMM7	-0.306105
ATP5MC2	-0.405068
FAM214A	0.136643
MTHFD1L	-0.234574
RB1	-0.260749
PSMB9	-0.102887
CDC42SE1	-0.348439
BCL6	-0.107997
MIR570HG	0.270546
JUN	-0.176684
DDB2	-0.144348
ZC3H13	-0.210157
CFAP36	-0.194734
TSPAN13	-0.215153
ADAT1	-0.182912
C10ORF32	-0.222271
PDIA4	-0.155842
TIMP1	-0.113875
PAICS	-0.338932
AHSA1	-0.314302
CYB5A	-0.24429
PCYOX1	0.0670344
PSPH	-0.184827
RAD50	-0.210365
RAP2B	-0.266169
PMAIP1	-0.212724
SRP68	-0.24225
GNL3	-0.100492
SQOR	-0.132909
ATP5MC1	-0.22122
HLA-E	0.18625
ATF3	-0.101675
DDX27	-0.247562
EBP	-0.138875
RPP25	-0.222853
USP32	-0.119973
ARPC5L	-0.199609
PEG10	-0.120596
HSPB11	-0.216606
S100A6	-0.231941
TRAPPC4	-0.295183
SOD1	-0.45934
GFER	-0.164248
ORMDL2	-0.19792
CCDC6	-0.322045
IFT122	-0.103548
SDHA	-0.144122
RLIM	-0.223152
FTH1P2	-0.233088
RRP12	-0.229425
DUSP5	-0.195149
PDCD10	-0.285651
METTL1	-0.249686
MTCH2	-0.365023
SNX24	-0.187373
SETD7	-0.255723
TBC1D10B	-0.203423
RDH12	-0.123849
ALDH7A1	-0.160889
TANK	-0.177788
SEC24C	-0.12628
CNP	-0.167283
CMC2	-0.15274
RABAC1	-0.197278
KCNK6	0.107965
ISG20L2	-0.257258
NDUFC2	-0.0733079
DTL	-0.127077
C1ORF21	-0.237561
PSME4	-0.189737
GOLM1	-0.0824145
DSN1	-0.121619
MRPL48	-0.323412
SHOC2	-0.301343
PMP22	-0.195197
PAK1	-0.140114
ATP5F1C	-0.289116
ABAT	-0.192506
ATP5PB	-0.347562
MAP1B	-0.229358
CNOT1	-0.267394
GTF3C2	-0.213192
C10ORF118	-0.132651
ORC6	-0.131314
HSP90AB1	-0.434817
DDX24	-0.137859
RPS19BP1	-0.265909
CEP78	-0.120406
METAP1	-0.296073
EIF4G3	-0.281661
VAT1	-0.230023
YBX3	-0.334302
TMEM38B	-0.252461
DCK	-0.142443
BRI3	-0.208495
RGS10	-0.324076
MYBL1	0.13929
ETFA	-0.165666
SRRM2	0.244995
CD44	-0.101422
USP16	-0.219956
DCTPP1	-0.33413
ZFP36	-0.122079
TATDN2	-0.216673
ARHGAP5	-0.202505
FAM222B	-0.161675
NOLC1	-0.295715
WAPL	-0.214067
COA6	-0.178819
NT5DC2	0.100768
TMSB10	-0.315465
PCYT1A	-0.300118
ASF1B	-0.132974
PJA2	-0.17542
ZMAT2	-0.266828
GINM1	-0.142279
ERRFI1	-0.240012
FBH1	-0.131914
NHP2	-0.4405
SUPT7L	-0.250051
MPG	-0.220872
ERBB3	0.131113
MTFR1	-0.404986
NUDT15	-0.238707
BIRC6	-0.197394
PA2G4	-0.347342
ADCY1	0.168578
CALM3	-0.187295
LAMTOR5	-0.2667
CLCN7	0.223923
C7ORF55-LUC7L2	-0.248854
PPIC	-0.148345
XRCC6	-0.353211
B4GALT1	-0.121043
CLDN4	-0.207163
LTA4H	-0.172922
EMC6	-0.212772
ADIRF	0.118191
RAD1	-0.138229
MESD	-0.196471
ZNF468	-0.16848
GLO1	-0.332286
DEPDC1	-0.128124
CENPU	-0.122424
CNOT10	-0.241331
C6ORF141	-0.135224
POLR2L	-0.29703
TMSB4XP8	-0.297808
USP54	-0.107356
CENPO	-0.11638
EAPP	-0.273676
SPSB3	-0.19314
TMEM132A	0.154948
CCT7	-0.31
SH3YL1	-0.197191
ZNF367	-0.120762
MAPKAPK5	-0.181093
SKAP2	-0.21355
ASH2L	-0.27379
SEM1	-0.345033
YTHDF3	-0.162819
WDHD1	-0.131075
TNFSF10	-0.112619
RP11-391M1.4	0.0649695
TBC1D20	-0.219565
RAMAC	-0.153421
DDT	-0.152672
H2AJ	-0.200486
AC026806.2	-0.11915
ZNF561	-0.200591
PAF1	-0.240281
CTA-384D8.35	-0.0996303
COPS4	-0.304659
RNF5	-0.241086
BAZ1A	-0.153093
KLHDC3	0.0881544
RBBP4	-0.13586
JMJD6	-0.180604
MTFR2	-0.115653
ALDH9A1	-0.246859
MTIF3	-0.21497
MEA1	-0.323432
PELO	-0.205389
PPT1	-0.116981
WHAMM	-0.125048
UBE2Q2	-0.166189
FLII	-0.22404
CAPN2	-0.200144
CCND3	-0.223211
TUSC2	-0.135128
ZNF271P	-0.213343
NONO	-0.341459
TSSC4	-0.201205
STARD13	-0.101172
NDUFB4	-0.230978
ARL 1.00	-0.243546
ARHGEF2	-0.206458
FAM120A	-0.321571
HNRNPA0	-0.144942
ATG12	-0.211377
CPSF2	-0.265181
LRRFIP2	-0.189386
ERGIC1	-0.186651
AZI2	-0.199298
SERINC3	-0.284306
SRSF7	-0.140065
TPT1P4	-0.329452
LAMP1	-0.134329
TTC39A	-0.172853
PTRH2	-0.158718
RDH11	-0.200735
C18ORF25	-0.178766
TMCO1	-0.249425
TMED9	-0.225975
TMEM14A	-0.279237
C16ORF91	-0.235662
NDUFB3	-0.226966
PARPBP	-0.124903
ZNF706	-0.229319
RELA	-0.247825
EIF4EBP1	-0.33387
KBTBD7	-0.214259
MEF2A	-0.167189
MED19	-0.179782
ITGAE	-0.164522
RPN1	-0.154571
TPT1P9	-0.373005
TYW3	-0.191415
RELB	-0.0977151
CHD4	-0.197122
CYB5B	-0.123708
RABGAP1	-0.213863
PGRMC1	-0.330086
HIGD2A	-0.302615
RBBP5	-0.263383
TFRC	0.0779434
MOCS2	-0.272928
KNSTRN	-0.147556
CSRNP2	-0.182268
GTPBP4	-0.17243
INTS14	-0.236133
DNTTIP1	-0.176876
TMPRSS3	0.112122
TOMM40	-0.110671
SLMAP	-0.0932278
ZNF644	-0.178511
VDAC2	-0.361809
ELOA	-0.270648
VHL	-0.14716
TCAIM	-0.207616
METTL7A	-0.114849
MAFG	-0.132037
MRPL37	-0.319948
HCCS	-0.18422
C1ORF27	-0.16238
MAPK1IP1L	-0.233955
ENPP1	-0.135463
SUCLG1	-0.214789
SSU72	-0.277353
C15ORF61	-0.22972
ESR1	-0.194161
TBC1D16	0.0956919
FGD6	-0.0848931
KCTD3	-0.249013
SENP1	-0.261171
FPGS	-0.114151
RP11-367G18.2	-0.28297
NUFIP2	-0.210805
AIMP1	-0.341508
SDHAF1	-0.127851
CRNDE	-0.321611
PDXK	-0.0888386
SEPHS2	-0.310759
GALM	-0.187261
IRX2	-0.1502
ADIPOR2	-0.282616
PNO1	-0.232635
ZNF703	-0.155476
ARL5A	-0.170321
C14ORF1	-0.331436
HELZ2	0.119434
BLOC1S6	-0.272005
HSP90B1	-0.157583
IFT20	-0.143793
GNB2	-0.385821
FMR1	-0.237911
PHB2	-0.288244
DCTN1	-0.0868332
ARPC1B	-0.279997
STS	-0.163687
PDE8A	-0.177699
MAFF	-0.095415
UFD1	-0.282516
SPCS2	-0.293202
NOP56	-0.204034
TIMM17B	-0.243749
MRPS2	-0.301262
RNASEH2B	-0.236139
C19ORF60	-0.0759316
SUPT4H1	-0.285265
CDC42	-0.323415
[truncated: 21,924 more rows]

## Sheet: Cluster 3
EDM scores for sc-PHENIX
MT-RNR2	3.30897		Gene Set	Size	Leading Edge Number	ES	NES	P Value	FDR
MT-ND4	2.6484		REACTOME_GPCR_LIGAND_BINDING	216	179	0.26953	4.6533	0	0
MT-CO2	2.31433		REACTOME_CLASS_A_1_RHODOPSIN_LIKE_RECEPTORS	152	131	0.31373	4.5816	0	0
MT-CO1	2.01398		REACTOME_EXTRACELLULAR_MATRIX_ORGANIZATION	226	171	0.20954	3.6924	0	0
MT-CYB	1.98984		REACTOME_INNATE_IMMUNE_SYSTEM	827	181	0.11099	3.6395	0	0
MT-ND1	1.9417		REACTOME_NEUTROPHIL_DEGRANULATION	400	112	0.15672	3.6195	0	0
MT-CO3	1.67142		REACTOME_PEPTIDE_LIGAND_BINDING_RECEPTORS	97	78	0.27081	3.1431	0	0
MT-ATP6	1.40832		REACTOME_O_LINKED_GLYCOSYLATION	82	71	0.27827	3.0051	0	8.6142e-05
FTH1	1.84475		REACTOME_IMMUNOREGULATORY_INTERACTIONS_BETWEEN_A_LYMPHOID_AND_A_NON_LYMPHOID_CELL	67	53	0.3059	2.8925	0	0.00015075
MT-ND3	1.10063		REACTOME_ANTIMICROBIAL_PEPTIDES	31	27	0.43259	2.8716	0	0.000268
MT-ND2	1.05654		REACTOME_INTERLEUKIN_4_AND_INTERLEUKIN_13_SIGNALING	86	33	0.26308	2.8429	0	0.0002412
MT-RNR1	0.929081		REACTOME_INTEGRIN_CELL_SURFACE_INTERACTIONS	64	50	0.29157	2.7278	0	0.00049336
MT-ND5	0.810068		REACTOME_SPHINGOLIPID_METABOLISM	80	26	0.25497	2.7269	0	0.00045225
MTATP6P1	0.67194		REACTOME_DEGRADATION_OF_THE_EXTRACELLULAR_MATRIX	101	78	0.22375	2.6854	0	0.00069576
TFF1	1.48816		REACTOME_METAL_SEQUESTRATION_BY_ANTIMICROBIAL_PROTEINS	6	5	0.82879	2.5773	0	0.0021105
IFI6	0.829971		REACTOME_ECM_PROTEOGLYCANS	54	48	0.30277	2.5768	0	0.0019698
TPT1	-0.718993		REACTOME_AMINO_ACIDS_REGULATE_MTORC1	51	20	0.30375	2.5638	0	0.0020728
NEAT1	1.90924		REACTOME_SIGNALING_BY_GPCR	410	285	0.10649	2.5202	0	0.0027312
S100A9	1.15985		REACTOME_GLYCOSPHINGOLIPID_METABOLISM	38	20	0.33897	2.5147	0	0.0027135
CSTB	1.13624		REACTOME_O_LINKED_GLYCOSYLATION_OF_MUCINS	47	43	0.31126	2.5006	0	0.003015
TUBA1B	-1.05462		REACTOME_AMINE_LIGAND_BINDING_RECEPTORS	15	15	0.53327	2.4874	0	0.0031657
ISG15	0.7117		REACTOME_SENSORY_PERCEPTION	163	110	0.16965	2.4677	0	0.0033713
SQSTM1	0.817293		REACTOME_ENDOSOMAL_VACUOLAR_PATHWAY	11	7	0.61336	2.4566	0	0.0034082
B2M	0.645474		REACTOME_DISEASES_ASSOCIATED_WITH_O_GLYCOSYLATION_OF_PROTEINS	47	36	0.28742	2.3589	0	0.0074369
IFI27	0.709378		REACTOME_COLLAGEN_BIOSYNTHESIS_AND_MODIFYING_ENZYMES	52	42	0.26642	2.3009	0	0.010943
MALAT1	1.20199		REACTOME_KERATINIZATION	65	41	0.24397	2.2827	0	0.011831
SOD2	0.918119		REACTOME_TERMINATION_OF_O_GLYCAN_BIOSYNTHESIS	15	13	0.47471	2.2707	0.0040161	0.012422
S100A7	1.13414		REACTOME_POU5F1_OCT4_SOX2_NANOG_ACTIVATE_GENES_RELATED_TO_PROLIFERATION	10	9	0.56347	2.1682	0	0.019613
LCN2	0.790386		REACTOME_INTERLEUKIN_10_SIGNALING	30	14	0.32886	2.1461	0.0039761	0.021149
FTL	-0.473102		REACTOME_POTASSIUM_CHANNELS	54	48	0.24807	2.1145	0	0.024421
ACTG1	-0.745379		REACTOME_REGULATION_OF_CHOLESTEROL_BIOSYNTHESIS_BY_SREBP_SREBF	55	16	0.24704	2.1115	0.0059055	0.024307
SAT1	0.647365		REACTOME_TRANSFERRIN_ENDOCYTOSIS_AND_RECYCLING	29	13	0.32941	2.108	0	0.024343
IFIT1	0.552172		REACTOME_TNFS_BIND_THEIR_PHYSIOLOGICAL_RECEPTORS	21	20	0.37503	2.062	0	0.029373
GLRX	0.683547		REACTOME_SEMA4D_IN_SEMAPHORIN_SIGNALING	23	11	0.3576	2.0577	0.0019724	0.029672
HIF1A	0.661705		REACTOME_RRNA_PROCESSING_IN_THE_MITOCHONDRION	9	8	-0.45389	-1.6947	0.046092	0.047313
H2AZ1	-0.668086		REACTOME_CREB1_PHOSPHORYLATION_THROUGH_NMDA_RECEPTOR_MEDIATED_ACTIVATION_OF_RAS_SIGNALING	20	16	-0.31985	-1.7177	0.015968	0.042468
CFB	0.754074		REACTOME_METABOLISM_OF_WATER_SOLUBLE_VITAMINS_AND_COFACTORS	114	62	-0.14	-1.7273	0.016293	0.040736
RRM2	-0.66055		REACTOME_RUNX3_REGULATES_P14_ARF	8	7	-0.49286	-1.731	0.02381	0.040006
SDCBP	0.558346		REACTOME_EGFR_DOWNREGULATION	29	22	-0.2788	-1.7519	0.028169	0.036285
BIRC3	0.596894		REACTOME_NEGATIVE_REGULATORS_OF_DDX58_IFIH1_SIGNALING	35	15	-0.25122	-1.7796	0.018109	0.032013
STAT1	-0.38011		REACTOME_ATTENUATION_PHASE	24	11	-0.30694	-1.7836	0.02459	0.031355
IFITM3	0.473825		REACTOME_DNA_DAMAGE_REVERSAL	8	6	-0.52308	-1.8076	0.010549	0.027671
IFIT3	-0.45748		REACTOME_RHO_GTPASES_ACTIVATE_ROCKS	18	12	-0.35287	-1.8186	0.011834	0.02622
DSCAM-AS1	0.472291		REACTOME_INLA_MEDIATED_ENTRY_OF_LISTERIA_MONOCYTOGENES_INTO_HOST_CELLS	9	6	-0.48631	-1.8245	0.017717	0.02554
XBP1	0.287673		REACTOME_SYNTHESIS_OF_PIPS_AT_THE_LATE_ENDOSOME_MEMBRANE	11	9	-0.43448	-1.8246	0.018634	0.025567
PCLAF	-0.52214		REACTOME_DARPP_32_EVENTS	22	15	-0.33562	-1.8757	0.016227	0.019587
MT-ND4L	0.238903		REACTOME_SIGNALING_BY_FGFR4	32	22	-0.28048	-1.8939	0.0098619	0.01793
SCD	0.49385		REACTOME_RHOT1_GTPASE_CYCLE	5	5	-0.67236	-1.8975	0.014799	0.017544
H3-3B	-0.364091		REACTOME_PROLONGED_ERK_ACTIVATION_EVENTS	13	11	-0.43894	-1.8998	0.0059055	0.017366
S100P	0.406642		REACTOME_ACTIVATION_OF_NIMA_KINASES_NEK9_NEK6_NEK7	7	6	-0.58281	-1.9039	0.010183	0.017022
KYNU	0.482064		REACTOME_TFAP2A_ACTS_AS_A_TRANSCRIPTIONAL_REPRESSOR_DURING_RETINOIC_ACID_INDUCED_CELL_DIFFERENTIATION	5	4	-0.68555	-1.9086	0.0020704	0.016635
RPS2	-0.591525		REACTOME_CD28_CO_STIMULATION	29	17	-0.29881	-1.9092	0.012	0.016607
HMGB2	-0.514182		REACTOME_VLDLR_INTERNALISATION_AND_DEGRADATION	16	13	-0.39262	-1.9241	0.007533	0.015371
OAS1	-0.328264		REACTOME_REPRODUCTION	70	31	-0.19136	-1.9281	0.014228	0.015081
NAMPT	0.437569		REACTOME_ATTACHMENT_OF_GPI_ANCHOR_TO_UPAR	7	7	-0.60299	-1.9784	0.0078585	0.011336
TK1	-0.414191		REACTOME_TRANSCRIPTIONAL_REGULATION_OF_WHITE_ADIPOCYTE_DIFFERENTIATION	77	45	-0.1981	-2.026	0.0058366	0.0087609
HMGB1	-0.507606		REACTOME_PHOSPHOLIPID_METABOLISM	184	112	-0.12693	-2.0279	0.0040486	0.0087087
CCL20	0.451859		REACTOME_HEME_SIGNALING	42	27	-0.26509	-2.0446	0.010395	0.0079254
STMN1	-0.445086		REACTOME_SIGNALING_BY_MODERATE_KINASE_ACTIVITY_BRAF_MUTANTS	40	24	-0.27688	-2.0627	0.0037736	0.007103
SPTSSA	0.431107		REACTOME_TGF_BETA_RECEPTOR_SIGNALING_ACTIVATES_SMADS	44	27	-0.26607	-2.0682	0.0041237	0.0068703
PSAP	0.478551		REACTOME_SIGNALING_BY_PDGFRA_TRANSMEMBRANE_JUXTAMEMBRANE_AND_KINASE_DOMAIN_MUTANTS	10	8	-0.53448	-2.0717	0.0019342	0.0067593
CTSD	0.575198		REACTOME_DEATH_RECEPTOR_SIGNALLING	132	65	-0.15068	-2.0774	0.0041152	0.0065229
RPS21	-0.230053		REACTOME_SIGNALING_BY_CTNNB1_PHOSPHO_SITE_MUTANTS	15	12	-0.45376	-2.1131	0.0040984	0.0051796
RP11-750B16.1	0.179282		REACTOME_CONSTITUTIVE_SIGNALING_BY_LIGAND_RESPONSIVE_EGFR_CANCER_VARIANTS	18	13	-0.42062	-2.1204	0.0020243	0.0049749
GAPDH	0.307574		REACTOME_CLEC7A_DECTIN_1_INDUCES_NFAT_ACTIVATION	11	8	-0.527	-2.1213	0.003861	0.0049481
S100A8	0.468513		REACTOME_RHOA_GTPASE_CYCLE	143	87	-0.15095	-2.1275	0.01002	0.0048047
BIRC5	-0.412496		REACTOME_RNA_POLYMERASE_I_TRANSCRIPTION_TERMINATION	28	18	-0.34546	-2.1768	0.004	0.0035259
OAS3	-0.255235		REACTOME_FGFR2_MUTANT_RECEPTOR_ACTIVATION	22	14	-0.38303	-2.1999	0.0020325	0.0030532
SLC39A6	0.455506		REACTOME_LOSS_OF_FUNCTION_OF_MECP2_IN_RETT_SYNDROME	11	9	-0.55546	-2.2034	0	0.0030075
PCBP1	-0.273117		REACTOME_SUMOYLATION_OF_DNA_METHYLATION_PROTEINS	16	15	-0.46971	-2.2121	0	0.0028451
MAD2L1	-0.438001		REACTOME_BETA_OXIDATION_OF_OCTANOYL_COA_TO_HEXANOYL_COA	5	5	-0.80272	-2.2234	0	0.0026238
UBE2T	-0.434344		REACTOME_INTEGRATION_OF_PROVIRUS	9	8	-0.62119	-2.2241	0	0.0026114
ATP6V1G1	0.327919		REACTOME_REGULATION_OF_BACH1_ACTIVITY	11	10	-0.56339	-2.248	0	0.0021587
TYMS	-0.445073		REACTOME_ERK_MAPK_TARGETS	21	18	-0.41379	-2.2698	0	0.0018813
TUBB	-0.489912		REACTOME_MTOR_SIGNALLING	41	26	-0.29857	-2.2851	0	0.0017392
MAP1LC3B	-0.34602		REACTOME_BUDDING_AND_MATURATION_OF_HIV_VIRION	28	19	-0.37346	-2.3431	0	0.001163
ATP1B1	0.422847		REACTOME_SIGNALING_BY_NOTCH1_PEST_DOMAIN_MUTANTS_IN_CANCER	56	44	-0.26721	-2.3526	0	0.0010747
IFI44L	0.350895		REACTOME_RNA_POLYMERASE_III_TRANSCRIPTION	41	25	-0.31248	-2.3895	0.001938	0.00081353
CKS2	-0.417586		REACTOME_SARS_COV_1_INFECTION	50	25	-0.28734	-2.4281	0	0.00062094
LCP1	-0.160898		REACTOME_DEADENYLATION_OF_MRNA	25	16	-0.4105	-2.4393	0	0.00058254
NUCKS1	-0.477183		REACTOME_RAC3_GTPASE_CYCLE	86	56	-0.22936	-2.446	0	0.00057402
RPS4X	-0.464682		REACTOME_CONVERSION_FROM_APC_C_CDC20_TO_APC_C_CDH1_IN_LATE_ANAPHASE	19	13	-0.47199	-2.4501	0	0.00056482
RFC3	-0.405061		REACTOME_ACTIVATION_OF_BAD_AND_TRANSLOCATION_TO_MITOCHONDRIA	14	12	-0.53709	-2.4536	0	0.00054618
PARP9	-0.270665		REACTOME_SUMO_IS_TRANSFERRED_FROM_E1_TO_E2_UBE2I_UBC9	7	6	-0.75332	-2.4595	0	0.00052117
LTB	0.407884		REACTOME_BASE_EXCISION_REPAIR_AP_SITE_FORMATION	17	15	-0.50254	-2.4818	0	0.00043012
AKR1C2	0.348837		REACTOME_CRISTAE_FORMATION	28	21	-0.41565	-2.6469	0	0.00013914
DHRS2	-0.37729		REACTOME_PURINE_RIBONUCLEOSIDE_MONOPHOSPHATE_BIOSYNTHESIS	9	9	-0.72311	-2.6826	0	9.8026e-05
UBE2C	-0.401849		REACTOME_TRNA_MODIFICATION_IN_THE_NUCLEUS_AND_CYTOSOL	42	36	-0.35927	-2.6959	0	9.1721e-05
UBE2L6	0.260065		REACTOME_ATF6_ATF6_ALPHA_ACTIVATES_CHAPERONE_GENES	10	9	-0.72141	-2.7268	0	8.1594e-05
MYBL2	-0.342214		REACTOME_OXIDATIVE_STRESS_INDUCED_SENESCENCE	63	44	-0.29533	-2.7473	0	7.8582e-05
RSAD2	-0.285035		REACTOME_TOLL_LIKE_RECEPTOR_9_TLR9_CASCADE	101	63	-0.23413	-2.7815	0	5.6761e-05
CDK1	-0.375433		REACTOME_SELECTIVE_AUTOPHAGY	73	52	-0.27785	-2.783	0	5.6926e-05
NFKBIA	0.504354		REACTOME_CALNEXIN_CALRETICULIN_CYCLE	25	21	-0.46721	-2.7848	0	5.7259e-05
PARP14	-0.240492		REACTOME_MITOCHONDRIAL_CALCIUM_ION_TRANSPORT	20	14	-0.51625	-2.7858	0	5.7427e-05
IFIT2	-0.302531		REACTOME_DNA_DAMAGE_TELOMERE_STRESS_INDUCED_SENESCENCE	28	23	-0.44184	-2.7934	0	5.3482e-05
RPS12	-0.401568		REACTOME_COHESIN_LOADING_ONTO_CHROMATIN	10	10	-0.71861	-2.8262	0	2.9054e-05
RPS6	-0.46794		REACTOME_E2F_ENABLED_INHIBITION_OF_PRE_REPLICATION_COMPLEX_FORMATION	9	9	-0.78244	-2.8303	0	2.9141e-05
TMEM123	0.254376		REACTOME_MITOPHAGY	26	19	-0.47732	-2.8539	0	2.9581e-05
PREX1	-0.299295		REACTOME_DISEASES_OF_PROGRAMMED_CELL_DEATH	41	23	-0.37015	-2.8541	0	2.967e-05
HERPUD1	-0.262487		REACTOME_METABOLISM_OF_NUCLEOTIDES	85	35	-0.26497	-2.8603	0	2.9761e-05
RPS8	-0.29537		REACTOME_CLATHRIN_MEDIATED_ENDOCYTOSIS	131	87	-0.21672	-2.8736	0	2.9943e-05
PKIB	-0.444538		REACTOME_IRE1ALPHA_ACTIVATES_CHAPERONES	46	31	-0.35915	-2.8857	0	3.0127e-05
SELENOP	0.171687		REACTOME_APOPTOTIC_EXECUTION_PHASE	44	33	-0.36758	-2.9096	0	2.6392e-05
SPTSSB	-0.386468		REACTOME_COOPERATION_OF_PREFOLDIN_AND_TRIC_CCT_IN_ACTIN_AND_TUBULIN_FOLDING	30	15	-0.44094	-2.9189	0	2.6559e-05
RPL36AL	-0.161676		REACTOME_INTERLEUKIN_12_SIGNALING	39	21	-0.39943	-2.9329	0	2.6728e-05
HSPA8	0.0894489		REACTOME_BUTYRATE_RESPONSE_FACTOR_1_BRF1_BINDS_AND_DESTABILIZES_MRNA	17	17	-0.59643	-2.9393	0	1.7875e-05
RPL10	0.227842		REACTOME_CARGO_TRAFFICKING_TO_THE_PERICILIARY_MEMBRANE	44	35	-0.38325	-2.9491	0	1.345e-05
C12ORF57	0.15008		REACTOME_CITRIC_ACID_CYCLE_TCA_CYCLE	22	18	-0.52687	-2.9599	0	1.358e-05
TOP2A	-0.37435		REACTOME_PARASITE_INFECTION	54	37	-0.33915	-2.9764	0	9.1721e-06
ANXA2	-0.196485		REACTOME_RAB_GEFS_EXCHANGE_GTP_FOR_GDP_ON_RABS	84	62	-0.27707	-2.9954	0	9.2023e-06
PTMA	-0.460728		REACTOME_POSITIVE_EPIGENETIC_REGULATION_OF_RRNA_EXPRESSION	43	36	-0.39289	-3.0077	0	9.2327e-06
GRN	0.415639		REACTOME_RHOBTB2_GTPASE_CYCLE	23	16	-0.52084	-3.0752	0	0
BRK1	-0.218267		REACTOME_TRANSCRIPTION_OF_E2F_TARGETS_UNDER_NEGATIVE_CONTROL_BY_DREAM_COMPLEX	19	16	-0.58743	-3.0755	0	0
ARF4	-0.24958		REACTOME_CONDENSATION_OF_PROMETAPHASE_CHROMOSOMES	11	11	-0.78132	-3.0895	0	0
KIF2C	-0.329827		REACTOME_RESOLUTION_OF_D_LOOP_STRUCTURES	33	27	-0.44199	-3.097	0	0
VMP1	0.593702		REACTOME_RHOG_GTPASE_CYCLE	70	47	-0.31677	-3.097	0	0
DTYMK	-0.346948		REACTOME_HIV_ELONGATION_ARREST_AND_RECOVERY	32	25	-0.45005	-3.1022	0	0
ATAD2	-0.363872		REACTOME_ABORTIVE_ELONGATION_OF_HIV_1_TRANSCRIPT_IN_THE_ABSENCE_OF_TAT	23	18	-0.52949	-3.1048	0	0
TUBA1C	-0.411046		REACTOME_E2F_MEDIATED_REGULATION_OF_DNA_REPLICATION	22	20	-0.56318	-3.107	0	0
RAB1A	-0.250374		REACTOME_RHOV_GTPASE_CYCLE	37	32	-0.42755	-3.1114	0	0
MT2A	-0.350341		REACTOME_MYD88_INDEPENDENT_TLR4_CASCADE	104	69	-0.26087	-3.1248	0	0
FXYD3	0.241662		REACTOME_TERMINATION_OF_TRANSLESION_DNA_SYNTHESIS	32	22	-0.45797	-3.1274	0	0
SLC25A5	-0.402114		REACTOME_MITOCHONDRIAL_BIOGENESIS	87	66	-0.28106	-3.1399	0	0
BEST1	0.291955		REACTOME_ASYMMETRIC_LOCALIZATION_OF_PCP_PROTEINS	62	39	-0.33999	-3.1424	0	0
GLUL	0.345598		REACTOME_TELOMERE_EXTENSION_BY_TELOMERASE	22	21	-0.5599	-3.1437	0	0
TPD52	-0.167878		REACTOME_TRNA_AMINOACYLATION	24	23	-0.54638	-3.1459	0	0
CALM2	-0.294484		REACTOME_INTERLEUKIN_1_FAMILY_SIGNALING	136	82	-0.23036	-3.1701	0	0
DTX3L	-0.207963		REACTOME_INHIBITION_OF_THE_PROTEOLYTIC_ACTIVITY_OF_APC_C_REQUIRED_FOR_THE_ONSET_OF_ANAPHASE_BY_MITOTIC_SPINDLE_CHECKPOINT_COMPONENTS	20	16	-0.58794	-3.1706	0	0
H2AX	-0.334557		REACTOME_SYNTHESIS_OF_ACTIVE_UBIQUITIN_ROLES_OF_E1_AND_E2_ENZYMES	30	20	-0.48459	-3.1747	0	0
CXCL10	-0.312904		REACTOME_DEADENYLATION_DEPENDENT_MRNA_DECAY	49	34	-0.37854	-3.1785	0	0
LGALS3	0.359722		REACTOME_RMTS_METHYLATE_HISTONE_ARGININES	29	27	-0.48609	-3.1786	0	0
CDKN3	-0.350132		REACTOME_GOLGI_ASSOCIATED_VESICLE_BIOGENESIS	55	40	-0.37176	-3.2287	0	0
CDK2AP2	-0.345364		REACTOME_POTENTIAL_THERAPEUTICS_FOR_SARS	91	67	-0.29533	-3.3072	0	0
GNAS	-0.441714		REACTOME_GAP_FILLING_DNA_REPAIR_SYNTHESIS_AND_LIGATION_IN_GG_NER	25	17	-0.5519	-3.3337	0	0
SLC3A2	-0.118503		REACTOME_RHOBTB_GTPASE_CYCLE	35	23	-0.47663	-3.3584	0	0
MAPK6	-0.310971		REACTOME_COPI_DEPENDENT_GOLGI_TO_ER_RETROGRADE_TRAFFIC	92	50	-0.29663	-3.3675	0	0
ISG20	-0.210477		REACTOME_LAGGING_STRAND_SYNTHESIS	20	16	-0.63023	-3.3758	0	0
ALDOA	0.109174		REACTOME_INTERFERON_SIGNALING	176	82	-0.22337	-3.3891	0	0
HNRNPA2B1	-0.333159		REACTOME_CYTOKINE_SIGNALING_IN_IMMUNE_SYSTEM	588	230	-0.12483	-3.4006	0	0
ENO1	-0.189572		REACTOME_PROCESSING_OF_CAPPED_INTRONLESS_PRE_MRNA	26	21	-0.55084	-3.4191	0	0
H2BC21	0.378856		REACTOME_RESOLUTION_OF_ABASIC_SITES_AP_SITES	37	30	-0.47231	-3.4276	0	0
PRC1	-0.344568		REACTOME_G0_AND_EARLY_G1	27	22	-0.56037	-3.4346	0	0
RBBP7	-0.34524		REACTOME_SIGNALING_BY_FGFR2	61	41	-0.3714	-3.4479	0	0
CKS1B	-0.381581		REACTOME_AUTOPHAGY	138	90	-0.25765	-3.5075	0	0
RPS3	-0.395618		REACTOME_INITIATION_OF_NUCLEAR_ENVELOPE_NE_REFORMATION	19	16	-0.68126	-3.5443	0	0
RPS13	-0.31741		REACTOME_SIGNALING_BY_TGFB_FAMILY_MEMBERS	110	70	-0.28996	-3.5706	0	0
NACA	-0.277822		REACTOME_SIGNALING_BY_NUCLEAR_RECEPTORS	209	118	-0.21119	-3.5989	0	0
DNAJB9	-0.224708		REACTOME_PERK_REGULATES_GENE_EXPRESSION	32	26	-0.53835	-3.6039	0	0
TMPO	-0.32779		REACTOME_HIV_TRANSCRIPTION_ELONGATION	42	32	-0.46507	-3.6205	0	0
RPL13A	-0.189555		REACTOME_HOMOLOGOUS_DNA_PAIRING_AND_STRAND_EXCHANGE	43	30	-0.47145	-3.6559	0	0
HLA-A	0.218206		REACTOME_TRANSCRIPTIONAL_ACTIVITY_OF_SMAD2_SMAD3_SMAD4_HETEROTRIMER	48	38	-0.4503	-3.6605	0	0
DDX21	-0.205108		REACTOME_DNA_DOUBLE_STRAND_BREAK_RESPONSE	41	34	-0.48505	-3.7359	0	0
EIF1	-0.245968		REACTOME_C_TYPE_LECTIN_RECEPTORS_CLRS	121	67	-0.29106	-3.8143	0	0
ZFAS1	-0.26549		REACTOME_GOLGI_TO_ER_RETROGRADE_TRANSPORT	124	67	-0.30436	-3.9943	0	0
OAS2	-0.234815		REACTOME_REGULATION_OF_GLUCOKINASE_BY_GLUCOKINASE_REGULATORY_PROTEIN	30	25	-0.6215	-4.0498	0	0
TNIP1	0.303774		REACTOME_TRANSCRIPTION_OF_THE_HIV_GENOME	68	52	-0.42993	-4.14	0	0
WARS1	-0.165033		REACTOME_PROTEIN_UBIQUITINATION	64	47	-0.4408	-4.1542	0	0
BRIP1	-0.310545		REACTOME_SCF_BETA_TRCP_MEDIATED_DEGRADATION_OF_EMI1	53	37	-0.48744	-4.2699	0	0
DUT	-0.332942		REACTOME_ESR_MEDIATED_SIGNALING	148	96	-0.30403	-4.3772	0	0
MYL12B	-0.228109		REACTOME_RECRUITMENT_OF_MITOTIC_CENTROSOME_PROTEINS_AND_COMPLEXES	79	68	-0.42706	-4.4546	0	0
ARCN1	-0.271352		REACTOME_RESPIRATORY_ELECTRON_TRANSPORT_ATP_SYNTHESIS_BY_CHEMIOSMOTIC_COUPLING_AND_HEAT_PRODUCTION_BY_UNCOUPLING_PROTEINS	113	79	-0.36416	-4.456	0	0
ANXA5	-0.247877		REACTOME_TRANSCRIPTION_COUPLED_NUCLEOTIDE_EXCISION_REPAIR_TC_NER	78	55	-0.43654	-4.5363	0	0
LGALS3BP	0.22337		REACTOME_APOPTOSIS	163	112	-0.30531	-4.5863	0	0
PGK 1.00	0.145065		REACTOME_ACTIVATION_OF_THE_PRE_REPLICATIVE_COMPLEX	33	30	-0.67523	-4.6344	0	0
CEBPD	0.263299		REACTOME_PROTEIN_LOCALIZATION	151	118	-0.33116	-4.7529	0	0
TPI1	-0.171123		REACTOME_GLOBAL_GENOME_NUCLEOTIDE_EXCISION_REPAIR_GG_NER	84	66	-0.43943	-4.8126	0	0
PSMA6	-0.173856		REACTOME_TELOMERE_MAINTENANCE	62	52	-0.51178	-4.8187	0	0
MORF4L2	-0.252923		REACTOME_CELLULAR_RESPONSE_TO_HEAT_STRESS	93	73	-0.43981	-4.9594	0	0
CCND1	-0.324136		REACTOME_HOMOLOGY_DIRECTED_REPAIR	101	81	-0.41853	-5.0151	0	0
IL17C	0.390621		REACTOME_ER_TO_GOLGI_ANTEROGRADE_TRANSPORT	144	90	-0.35272	-5.016	0	0
NAP1L1	-0.390968		REACTOME_CILIUM_ASSEMBLY	183	140	-0.3312	-5.1336	0	0
RNF187	-0.163884		REACTOME_REGULATION_OF_TP53_ACTIVITY	155	118	-0.36824	-5.4195	0	0
UBC	-0.138614		REACTOME_PTEN_REGULATION	133	95	-0.40593	-5.4741	0	0
MTND1P23	0.154391		REACTOME_DEUBIQUITINATION	234	159	-0.32161	-5.8237	0	0
RPL12	-0.311284		REACTOME_ANTIGEN_PROCESSING_UBIQUITINATION_PROTEASOME_DEGRADATION	284	205	-0.29655	-5.8294	0	0
ZWILCH	-0.31809		REACTOME_SARS_COV_2_INFECTION	260	137	-0.31085	-5.842	0	0
RPL4	-0.384466		REACTOME_KEAP1_NFE2L2_PATHWAY	97	80	-0.50062	-5.8837	0	0
CEBPB	0.180621		REACTOME_CHROMATIN_MODIFYING_ENZYMES	203	167	-0.38136	-6.2406	0	0
SERF2	0.192181		REACTOME_RESOLUTION_OF_SISTER_CHROMATID_COHESION	120	93	-0.50431	-6.567	0	0
RPSA	-0.326198		REACTOME_SIGNALING_BY_RHO_GTPASES_MIRO_GTPASES_AND_RHOBTB3	621	381	-0.23578	-6.759	0	0
PLSCR1	-0.235687		REACTOME_HIV_INFECTION	219	160	-0.4303	-7.2418	0	0
TMSB4X	-0.640619		REACTOME_MEMBRANE_TRAFFICKING	579	373	-0.26135	-7.2943	0	0
RPS19	-0.18278		REACTOME_SIGNALING_BY_ROBO_RECEPTORS	207	119	-0.42769	-7.3568	0	0
LDHA	0.203712		REACTOME_DNA_REPLICATION	125	97	-0.54477	-7.4176	0	0
KCTD5	-0.230803		REACTOME_EUKARYOTIC_TRANSLATION_ELONGATION	91	73	-0.68077	-7.7285	0	0
CCNB1	-0.313474		REACTOME_PROCESSING_OF_CAPPED_INTRON_CONTAINING_PRE_MRNA	230	192	-0.55537	-9.6704	0	0
CDCA5	-0.305926		REACTOME_CELL_CYCLE_MITOTIC	484	385	-0.47976	-12.045	0	0
FOXM1	-0.29577
EIF5	-0.252041
PPA1	-0.123165
FTH1P11	-0.203381
ERO1A	0.298307
C6ORF211	-0.374691
SEC24D	-0.182804
SSR4	0.327161
TRIP13	-0.291988
PKM	0.16087
MTHFD2	-0.528477
PBK	-0.294776
TOP 1.00	-0.225892
RPL32	-0.432558
TPX2	-0.295098
FTH1P8	0.201104
ATP6V0E1	0.112825
RPLP1	0.208667
RPL21	-0.280272
MKI67	-0.282586
ENSA	-0.295378
IFI44	0.263842
HLA-B	0.192913
CEBPG	-0.308418
HNRNPA1	-0.294314
HSA-MIR-6723	0.134777
MTND4P12	0.127272
CEP55	-0.295302
GULP1	-0.0855139
PKMYT1	-0.275695
HLA-C	0.22204
SNHG29	-0.358444
HMGB3	-0.280208
CTSA	0.358865
BCAS2	-0.283033
HERC6	-0.20626
RNASEH2A	-0.256402
RPL6	-0.356832
HNRNPC	-0.233235
LITAF	0.266859
KLHDC7B	0.287383
RAN	-0.322773
DAD1	-0.190479
RPS23	-0.283485
PCNA	-0.302186
ZC3H12A	0.34552
DNAJA1	-0.149887
RPL37	-0.225144
DSTN	-0.227681
RPS15A	-0.40872
RPS20	-0.302109
PREB	-0.25608
MYL12A	-0.197852
LAMB3	0.295344
CDC25B	-0.196532
XAF1	0.213847
SLC7A5	-0.221979
H2AC6	0.19026
MAL2	-0.340222
EEF1A1	-0.23845
COPS9	-0.170503
CNBP	-0.315364
PATL1	-0.179765
PTP4A2	-0.147344
PSMD7	-0.202706
EEF1E1	-0.144918
UBE2E1	-0.162399
FOS	-0.194359
SRP19	-0.260322
RPL11	-0.327374
LAPTM4A	-0.166613
TROAP	-0.246921
SLPI	0.177866
H1-0	-0.381454
ANP32B	-0.385568
RPL34	-0.23058
CTSC	-0.163357
ATP5F1E	-0.220881
CENPA	-0.266546
CDC20	-0.258248
SKA3	-0.267124
SKA2	-0.274782
TRIB3	-0.188789
DAZAP2	-0.115336
CMPK2	-0.200137
CCNA2	-0.282465
H1-10	-0.267788
MBNL2	-0.172526
SRP72	-0.201306
GHITM	-0.366751
ITM2B	0.111256
KIF23	-0.261504
SMIM14	-0.211902
RPL13	-0.170272
ANLN	-0.266268
RAB9A	-0.159923
CCL2	0.202883
SP110	-0.148746
GOLPH3L	-0.154279
SPG21	-0.184825
ZWINT	-0.261568
TAP1	-0.158886
RPS24	-0.368285
HNRNPAB	-0.366543
ARMCX3	-0.144803
SEC11C	-0.157312
TFG	-0.147686
SERP1	-0.191385
HSPA5	-0.433609
PHLDA1	-0.153229
TMEM106C	-0.308425
RPS27A	-0.332876
UBE2D3	-0.164514
MUC5B	0.345075
KRT19	0.310891
MRPL9	-0.274985
ABRACL	-0.178555
C3	0.304654
CBX4	-0.153863
NQO1	-0.277685
TRAM1	-0.187864
PPP2CA	-0.274574
RPL26	-0.351417
FANCI	-0.246623
HMGCS1	-0.0936358
OPTN	-0.124882
RPL23A	-0.212191
DEK	-0.324333
SEC31A	-0.169151
MIS18A	-0.260015
GABARAPL2	0.131071
TOMM20	-0.168621
RPS28	-0.165221
CD63	0.283369
RAB10	-0.147569
RPL5	-0.29658
NFKBIZ	0.268142
MGP	0.108443
CDH1	-0.137141
CHCHD2	-0.223164
NEURL1B	-0.238109
WTAP	-0.1666
H1-2	0.212929
CLTA	-0.171674
RAP2C	-0.15253
LRRFIP1	-0.14164
RAD51C	-0.254153
ACP1	-0.181735
AURKA	-0.240164
RPL7A	-0.270998
SNX3	-0.169453
TXNL1	-0.163548
MRPS6	-0.154309
RPS7	-0.350631
NCOA4	-0.0905024
PRSS23	-0.278761
CFL1	-0.28938
MACROH2A1	-0.230106
BCAS3	-0.25786
CDCA8	-0.235159
EDF1	-0.131987
PSMD14	-0.190107
RACGAP1	-0.265013
GATA3	0.180191
SRSF2	-0.226118
DDX60	-0.157305
RAD23B	-0.240961
CYCS	-0.282464
NCAPG2	-0.239571
P4HB	0.351371
GOLPH3	-0.141247
OSGIN1	-0.162857
AP3S1	-0.0877496
IDE	-0.132716
ECT2	-0.246629
SREBF1	0.289656
VAPA	-0.222911
PPCS	-0.168585
RPS16	-0.286713
TAPBP	0.283081
FEN1	-0.320485
RNF6	-0.218436
SMC4	-0.252565
MCCC2	-0.100009
CD47	0.20442
PIM3	0.141901
NCAPD2	-0.238729
RPL7	-0.232196
SEC23B	-0.206656
ERH	-0.333797
CCDC59	-0.21775
SSR3	-0.196329
TMEM18	-0.118046
SLC39A8	-0.114508
SHCBP1	-0.21233
MRPL51	-0.206166
PPIB	0.214616
GOT1	-0.277193
SELENOK	-0.175334
RPL31	-0.281261
LSM 4.00	-0.264013
RPL27A	-0.290579
SEC22B	-0.147086
PTGES3	-0.379645
PSME1	0.184445
AZIN1	-0.134568
MRPL49	-0.201255
C3ORF14	-0.294631
KRT10	-0.232327
RACK1	-0.183105
IFIH1	-0.171725
SLC25A6	-0.233149
SAA1	0.280641
GADD45A	-0.171809
MCFD2	-0.210394
CNDP2	-0.115178
GGH	-0.208168
RPL41	-0.148739
ELOB	0.0849652
MCM4	-0.235168
H2BC12	0.0911062
SNHG8	-0.137943
OST4	-0.117927
RPS3A	-0.293746
UBE2B	-0.124428
IER3IP1	-0.171576
TMBIM4	0.0824308
EEF1B2	-0.198367
CDV3	-0.388435
PABPC1	-0.240892
BST2	-0.121561
ARL6IP1	-0.373911
SLC7A1	-0.250483
MUC1	0.46798
ATP6V0B	0.119774
RAB5A	-0.172284
FASN	0.162572
DYNLL1	-0.108019
CHMP2B	-0.145075
CCPG1	-0.145397
AHCYL1	-0.0920379
HMOX1	-0.254252
GPBP1L1	-0.145018
CNIH4	-0.0566975
YBX1	-0.298948
IFITM2	0.100131
GINS2	-0.204081
LYSMD2	-0.189325
DPH3	-0.151958
RAB7A	-0.0966874
ATF4	-0.148214
CDT1	-0.204672
VPS37A	-0.197316
TUBB4B	-0.224445
MCM3	-0.262495
EIF3J	-0.164164
SLC2A6	0.145481
ADIPOR1	-0.0989427
BOD1	-0.187786
FADS1	0.113735
RAD21	-0.249765
NEU1	0.146741
UBE2D2	-0.189847
RPLP0	-0.211248
DKC1	-0.324225
RBM47	-0.0605978
FLNA	-0.212679
PRR11	-0.215815
RHOA	-0.252924
RPL14	-0.227116
METTL9	-0.134212
ATP6V1E1	0.0696016
BAMBI	-0.224157
OSMR	0.277202
ZC3H15	-0.259503
RNA28S5	0.152559
TXNRD1	-0.263788
EIF2S2	-0.209918
ARPC2	-0.156219
IFIT5	-0.114183
HNRNPH3	-0.319093
EIF2AK2	-0.119622
DDR1	0.158229
FN1	0.244362
SDC4	0.162089
XPOT	-0.299646
RPS14	-0.175835
COX17	-0.148506
AKR1C1	0.203015
PSMA4	-0.238343
CBX1	-0.313043
UBQLN1	-0.110436
ARF1	-0.188624
JAK1	-0.117334
RPL30	-0.323926
PRNP	-0.214998
NAA50	-0.251404
BHLHE40	0.130035
BNIP3	-0.106455
ICAM1	0.204037
ARPC5	-0.144982
LBR	-0.221641
KRCC1	-0.17231
ATP5IF1	0.0743933
GGCT	-0.205995
LGALS8	-0.113091
MGAT2	-0.128433
SCCPDH	-0.0621249
CHMP5	-0.117935
IRF7	-0.127487
SRP54	-0.132126
DRAM1	0.0946435
MCM7	-0.219822
DDIT3	-0.133422
CSE1L	-0.236682
MATR3	-0.101155
GCLC	-0.186704
PLK1	-0.216989
SH3BGRL	0.0831835
SELENBP1	0.204441
MIF	0.08161
TAX1BP1	-0.0844631
TBC1D9	0.11694
COTL1	-0.198028
HSBP1	-0.0839545
RPL24	-0.32153
COPZ1	-0.148188
MAGED2	0.103864
PPDPF	-0.269126
CFLAR	0.147925
PSMB2	-0.136772
COX5A	-0.137735
COMTD1	-0.0800003
PIP4P1	-0.0650021
KIF11	-0.2083
LRRC59	-0.345228
MEAF6	-0.175251
NMI	-0.130424
USP1	-0.211384
UFM1	-0.163727
IRF2BP2	0.132143
SF3B14	-0.155898
HDGF	-0.170865
TMEM97	-0.194321
TMOD3	-0.20106
NBN	-0.164665
GINS1	-0.21165
SEC61G	-0.139102
RPL3	-0.185431
JPT1	-0.198912
DBI	0.122567
FTH1P10	-0.0999839
SEC13	-0.138676
ANP32E	-0.203703
CCT4	-0.224219
EGR3	0.126046
RBCK1	0.139283
PHF19	-0.197435
EGR1	-0.187737
ME1	-0.219001
PHLDA2	0.119746
YWHAZ	-0.134872
KPNA2	-0.245211
MRFAP1	-0.294625
PSMG2	-0.192093
SCNN1B	0.220991
BTG1	-0.137498
PRDX6	-0.113236
TSNAX	-0.126436
FAM162A	0.118777
CENPN	-0.206138
VMA21	-0.119912
AURKB	-0.205544
SQLE	-0.179848
CNTD2	-0.0830964
HMGN1	-0.317889
MPHOSPH8	-0.108732
APPBP2	-0.120605
ID1	-0.165868
TMEM219	0.125108
RPL9	-0.273482
BUB3	-0.181785
RANBP1	-0.254953
CCT5	-0.266942
NPM1	-0.358862
EIF2S1	-0.294179
CBX5	-0.213884
ATP6AP1	0.221863
RP11-196G18.24	0.17668
NUSAP1	-0.208413
RPL35A	-0.306138
UQCRQ	0.0833752
TFF3	0.226983
PPM1K	-0.122189
NSA2	-0.136002
KRT18	-0.28344
RASEF	-0.0780252
YTHDF2	-0.158712
MTHFD1	-0.235857
TCEA1	-0.336291
PRR13	-0.190307
HNRNPD	-0.193221
PDLIM1	-0.173993
HMGN3	-0.200309
APOL2	-0.125671
DAAM1	-0.105084
TMED2	-0.207758
PARP12	0.160222
CYP1B1	0.259009
GOLGA5	-0.167001
BID	0.126769
RPL8	-0.204973
CSDE1	-0.270611
RPL15	-0.203794
C14ORF119	-0.102975
RPS18	0.201722
SMIM26	-0.104417
RNF114	-0.140949
KIF22	-0.152123
PON2	0.177653
RPS27	-0.358868
H2BC5	0.162151
SLC11A2	0.195657
TNFAIP3	0.196731
RIOX2	-0.168716
TRA2B	-0.303011
FNDC3B	-0.150957
RPS25	-0.31183
SUB1	-0.12324
FREM2	-0.166668
SLC7A11	-0.145506
SAP18	-0.181476
PRELID3B	-0.184474
SHMT2	-0.299491
ZG16B	0.178247
ACTR2	-0.222216
UBE2K	-0.150968
WDR34	-0.195837
NFE2L2	-0.103816
EI24	-0.168422
H2AZ2	-0.30837
RPLP2	-0.20983
TRAPPC6B	-0.153938
NEK2	-0.18968
EIF2A	-0.139653
ATIC	-0.174542
SRSF1	-0.270143
HIGD1A	0.0953539
SRPRB	-0.113306
PAIP2	-0.105171
PFN1	-0.2605
ZNHIT1	0.15432
PSMA3	-0.144695
RAF1	-0.147761
YY1	-0.200978
SH3BGR	-0.21892
GFPT1	-0.176921
ZNF622	-0.0931395
PIGA	-0.232956
IRF1	0.142608
LAPTM4B	-0.205883
BCL3	0.0843141
UBA5	-0.216575
RPS29	-0.369954
ADAR	-0.115863
GOLGA4	-0.105287
SMDT1	-0.0841739
HELLS	-0.201158
CENPM	-0.184063
RBMX	-0.197566
REEP4	-0.176021
PNPLA8	-0.135876
SGO1	-0.195281
SPATS2L	-0.2573
RAB6A	-0.257057
NANS	-0.0724575
FUS	-0.146242
SELENOM	0.172629
TMEM167A	-0.139613
FAM83D	-0.191051
SERPINB1	-0.0869862
TIMM9	-0.163949
KPNB1	-0.337754
RPL37A	-0.203247
EPB41L4A-AS1	-0.12482
NUP107	-0.172661
DSCC1	-0.190667
GRINA	0.117173
SSRP1	-0.251336
HNRNPR	-0.329905
SP100	-0.0961303
TRIM37	-0.220171
C11ORF58	-0.190241
AARS1	-0.202627
RPS5	-0.148255
RALA	-0.194287
C19ORF43	-0.115324
NUB1	-0.109418
LARP1B	-0.152185
DRAM2	-0.102303
OSBP	-0.152788
RHPN2	0.101324
UBQLN2	-0.11078
HSPA9	-0.35012
SAA2	0.199395
CD74	0.119603
ASPH	-0.144534
CTD-2319I12.1	0.251853
NOP10	-0.148835
MICU2	-0.145167
HOOK2	0.19495
RP11-196G18.22	0.171619
CDCA3	-0.188843
RRM1	-0.182566
ELOVL2	-0.166872
TTC9C	-0.0957355
USP8	-0.214735
PSMD10	-0.153052
AGR2	-0.228225
PSMF1	-0.128129
PAPSS2	0.138251
MED10	-0.135105
FAM177A1	0.13774
SEL1L	-0.0935322
RPL10A	-0.168889
RPSAP58	-0.220526
NFKB1	-0.11489
PPP4R2	-0.179894
C1ORF43	-0.198786
CIB1	0.0758109
SEC61B	0.137227
IKBKE	0.174595
SOX9	0.15691
ACTB	-0.214338
STAT3	0.14455
RPL22	-0.230944
LINC00963	0.101755
MBD4	-0.100139
ADD3	-0.192721
FKBP4	-0.15353
ALDH3B2	0.0948468
CDC6	-0.247941
NUDT5	-0.0924376
NR2F2	-0.145146
MRPS18A	-0.12203
DUSP11	-0.141378
RAB2A	-0.144838
S100A7A	0.221776
TBC1D23	-0.0799439
TMEM248	-0.127113
TIMM23	-0.173552
TSC22D1	0.129393
IFNGR1	0.201233
HLA-DRA	0.11984
HNRNPK	-0.184763
EDEM1	-0.0929234
DMXL2	0.209974
EEF2	-0.212459
GPR160	-0.135389
MAP2K1	-0.116318
ATG3	-0.146179
MGST1	-0.112644
TIMELESS	-0.207221
SNX2	-0.154619
SIVA1	-0.178367
SUPT16H	-0.251796
RPL19	0.137461
RAB39B	-0.213319
CAP1	-0.137128
GSTM3	-0.201561
BTF3	-0.216351
DAP	-0.113185
ANXA7	-0.142308
RAB21	-0.121934
RHOQ	-0.0852338
CHMP4C	-0.125234
GNPNAT1	-0.26961
DDX58	-0.124722
KRR1	-0.131147
ZNF330	-0.101007
ARHGAP11A	-0.176268
CCNB2	-0.184213
GTF2A2	-0.137737
SNHG1	-0.316441
SMS	-0.202926
CAST	-0.0989048
SEPTIN2	-0.106606
CENPF	-0.183974
COX7A2L	-0.24519
ARL 3.00	-0.221633
G3BP1	-0.139462
CKAP5	-0.245641
CTSS	0.121662
UBE2E2	-0.0999242
C14ORF166	-0.1771
YWHAB	-0.178965
POMP	-0.114155
POLR1D	0.0884803
REEP5	-0.100435
PDCD5	-0.121884
CMSS1	-0.28306
MAPRE1	-0.205291
RPS11	-0.162039
ACOT7	0.0816399
THOC7	-0.220103
RPS27L	-0.104746
CBR3	-0.118238
KRT8	-0.222286
YWHAH	-0.218177
PCNP	-0.17542
C19ORF53	-0.143492
TP53RK	-0.0879543
SNRPD2	-0.142194
NSUN4	-0.102386
KNOP1	-0.116656
ACAT1	-0.13723
DRG1	-0.119784
PHGDH	-0.184424
TSC22D3	-0.173542
SCP2	-0.0580842
UCHL3	-0.111748
ISCU	-0.137728
S100A10	-0.179892
NCL	-0.213671
NINJ1	0.191455
SDHB	-0.123503
SMAP1	-0.122038
GPI	-0.0748409
LMNA	-0.0912993
NT5C3A	-0.0941313
MZT1	-0.247858
EAF1	-0.180091
ESYT1	-0.163703
CDC73	-0.141916
LAMTOR1	-0.137076
CGGBP1	-0.16319
MRPS15	-0.112399
SPINT2	-0.0735814
PSMB5	-0.0984395
PIEZO1	0.0672743
EIF3M	-0.14787
TUSC3	0.0362145
BLZF1	-0.11807
MCM6	-0.177264
LSM 3.00	-0.235045
GOLT1B	-0.135405
MCM2	-0.18867
TMEM128	-0.105664
EVL	0.121027
RAB18	-0.116558
RMI2	-0.180466
SERBP1	-0.18156
PITHD1	-0.184953
HNRNPH1	-0.192113
C15ORF48	0.142541
PTTG1	-0.176246
CD59	0.131789
NSD2	-0.153594
C4ORF3	0.126742
CCDC34	-0.171251
PYCARD	0.194398
PAK2	-0.221135
PDCD4	-0.0729779
MOSPD1	-0.130271
CISD2	-0.197584
CSRP1	-0.0808629
GLRX5	-0.254744
SCOC	-0.142616
HNRNPF	-0.245378
POLR3C	-0.142685
PIP4K2C	-0.123282
RRP1	-0.112766
KLF5	-0.139082
IDH1	-0.251478
UQCRB	0.0736591
UEVLD	-0.0718759
ARHGAP26	0.171709
CLTC	-0.143091
C12ORF75	-0.208877
CMPK1	-0.152715
DAPP1	-0.133857
MELK	-0.175531
C2CD4A	0.122195
NDUFS6	-0.0883853
SAMD9	-0.107191
TACC3	-0.17706
SH3BGRL3	0.0602883
KDELR2	-0.102304
NDC1	-0.166191
KLHDC2	-0.119377
TBL1X	-0.233509
SYF2	-0.0604874
PRDX3	-0.241226
MLPH	0.32726
RBMX2	-0.186991
DDIT4	0.127893
C4ORF32	0.115416
MNAT1	-0.143406
POLR2K	-0.0890366
RSL24D1	-0.254521
PARD6B	-0.155961
POLD2	-0.187977
GPNMB	-0.0739321
PRPF19	-0.144582
APOL6	-0.100374
ANAPC11	-0.150994
NAA20	-0.126304
TES	-0.181629
BMP7	-0.181844
CHKA	-0.0790731
TGIF1	-0.099016
TAF9	-0.242217
DYNLT1	-0.0811268
SNHG6	-0.245042
GORASP2	-0.14354
VPS35	-0.184284
AKR1A1	-0.0631829
AB019441.29	-0.126304
GMNN	-0.162474
RP11-303E16.2	-0.157033
UVRAG	0.0735638
EZH2	-0.213147
MAP7	-0.130201
RRAGD	0.13346
TOB1	0.199251
ATP8B2	-0.143648
VRK1	-0.179686
COX8A	-0.216486
SPDL1	-0.173348
KIF20B	-0.162328
JPT2	-0.236636
ALG2	-0.080085
CDK4	-0.233707
C6ORF48	-0.298408
COPB2	0.142152
RPL23	-0.300374
C12ORF44	-0.0778105
CALM1	-0.118918
CHURC1	-0.110211
CALCOCO2	-0.149625
VDAC1	-0.0722078
HES1	0.14951
TMED10	-0.117423
ZNF511	-0.0881244
SIAH2	-0.271531
GNAI3	-0.144387
PGM3	-0.159518
LMO4	-0.147623
CENPK	-0.154733
RPL27	-0.284296
ERGIC2	-0.0694973
AP2S1	-0.154663
MAX	-0.127928
DNAJB6	-0.0487329
SAR1B	-0.0922153
KIF4A	-0.161954
SSBP1	-0.102858
SNRPA	-0.195122
CASP7	-0.0931614
BTG2	0.361933
TMEM258	-0.146843
RERG	-0.17921
GOSR2	-0.0760569
GAS5	-0.210684
LRR1	-0.14882
PRDX1	-0.166447
FANCD2	-0.16205
PEBP1	-0.16856
PPP1CC	-0.220332
SSR2	-0.129092
ABHD17C	-0.142896
COMMD4	-0.164909
GFRA1	-0.165972
ANP32A	-0.241318
C9ORF78	-0.14591
TUBA1A	-0.19175
CENPH	-0.15516
PSMC2	-0.100015
RNASEH2C	-0.0664437
DNAJC2	-0.155268
TCEAL4	-0.0688338
GOLGB1	-0.118312
LONP2	0.0821557
MZT2B	-0.17184
TMX2	-0.143081
RPL18	0.097585
NDUFV3	-0.128871
ADI1	-0.22728
CACYBP	-0.284206
CUX1	-0.0877666
SNX17	-0.0931194
TPBG	0.099583
CCNB1IP1	-0.189479
GTF3A	-0.242457
DARS1	-0.0999148
DNAJC15	-0.0888174
FBXO25	-0.0821353
UQCR11	-0.0685369
RRAGC	-0.0845481
NECAP1	-0.115352
AKR1C3	-0.110841
TUBB6	-0.227007
NUPR1	-0.116974
TIFA	-0.060884
DCXR	-0.176446
MID1IP1	-0.03981
BCL2L11	-0.136717
SMC3	-0.213565
TSEN54	0.0724976
PBDC1	-0.088362
HNRNPUL1	-0.202433
RHEB	-0.128147
UBE2Z	-0.144329
COX14	0.0460358
TXNDC12	-0.178389
UCHL5	-0.217188
ERLEC1	-0.11861
PPP1R12A	-0.106368
EZR	-0.03843
RTN4	-0.111107
PNP	-0.201429
HNRNPU	-0.23222
AMDHD2	0.0968124
TWF1	-0.0829263
RFC5	-0.173441
FDFT1	-0.195985
EXOSC8	-0.205927
RPS10	-0.175616
DHCR24	0.114059
PSME2	0.128434
WAC	-0.111374
SLC25A3	-0.161434
NPDC1	-0.0680731
LACTB2	-0.0833101
DHTKD1	-0.163959
RAB14	-0.0715845
SNRNP25	-0.159028
LMAN2	-0.0883439
ERP44	-0.153109
UBE2J1	-0.210654
MTLN	-0.0858954
HMCES	-0.100772
WIPI1	-0.10235
POLQ	-0.148278
ATP13A3	-0.172342
FOXA1	-0.142324
NDUFA1	0.0493685
ARPC4	-0.0938149
NT5C2	-0.0953446
OLA1	-0.144618
TP53	-0.179075
MIS12	-0.129524
IMP3	-0.0817425
RTKN2	-0.146203
SDE2	-0.115161
UQCRFS1	-0.132962
MARCKSL1	0.119227
TXNDC9	-0.0971643
PPP1R2	-0.123243
SAPCD2	-0.161237
SEPTIN7	-0.154147
YME1L1	-0.132301
RDX	-0.129385
RBM3	-0.245658
ILF2	-0.216413
DNMT1	-0.173046
EIF4G2	-0.299526
PCNT	-0.144494
USP3	-0.0810193
CCNI	-0.109863
SLC37A1	-0.0987852
ZNF12	-0.0612235
PIK3R3	0.119797
COPB1	-0.137421
DERL1	-0.0776696
CNIH1	-0.0899409
CDCA4	-0.153268
ZFAND5	0.131735
DNAJC9	-0.168348
SAMHD1	-0.113289
CMTM6	-0.124391
ZRSR2	-0.114862
CBR1	-0.158416
HSP90AA1	-0.206655
EIF1AX	-0.173452
RBBP8	-0.123823
CTNNA1	-0.124438
ARMC1	-0.154044
COPS3	-0.199251
ELOC	-0.0902844
HLTF	-0.148121
PTTG1IP	-0.0703054
INHBE	-0.184189
EIF3D	-0.108063
PEX13	-0.110073
SERPINB8	-0.110682
DNAJC1	0.0977646
RPL36A	-0.246238
TSEN34	-0.161516
CCT8	-0.15015
FAU	0.141792
HSPE1	-0.161865
CD2BP2	-0.0676089
FADD	-0.106492
PCGF5	-0.13937
ATF2	-0.111843
PPP1R15A	-0.0939482
SMIM15	-0.1994
HADH	-0.171314
DPAGT1	-0.0923461
ADCY9	-0.075627
SRSF9	-0.140048
TRIM28	-0.14445
ASCC3	-0.0619831
LAGE3	-0.180058
WASHC5	-0.0699579
GOLGA2	-0.0859677
RWDD1	-0.15353
SYAP1	-0.0719539
LRP10	0.168931
COPS5	-0.0790077
PRCC	-0.110679
ACAD9	-0.103008
SLC25A1	-0.152594
UAP1	-0.100992
NFIL3	-0.109207
CD9	0.10085
COPG1	-0.132682
HSD17B4	-0.12361
VAMP8	0.0815525
LNX2	-0.0872901
ZFPL1	-0.0874644
SLC31A1	-0.186639
SUMO1	-0.155346
PRKDC	-0.176798
NIBAN1	-0.271923
IBTK	-0.118939
MRPS33	-0.138555
SLC35E1	-0.0891598
POLE3	-0.289648
REEP3	-0.101676
CENPJ	-0.177414
RTN3	-0.251356
IFITM1	0.0949113
LARP6	-0.126644
SEPHS1	-0.186899
NBR1	-0.0946352
ESCO2	-0.147489
FAM204A	-0.115041
GSPT1	-0.136437
STIL	-0.138362
FICD	0.124626
PSMD6	0.144387
TOR1AIP1	-0.147835
SPAG9	-0.0947538
STARD10	-0.139898
SCFD1	-0.147096
EIF4A3	-0.243048
SRP9	-0.199234
GSR	-0.291709
SNRNP200	-0.124252
TRAK2	-0.205286
GNB1	-0.107763
PGRMC2	-0.150702
BAG3	-0.117207
NEDD8	-0.138003
SOX4	-0.0713501
DYNLT3	-0.0789145
SELENOS	-0.17097
UBXN1	-0.0721915
NCOA3	-0.109587
MARCHF6	0.108368
ELF3	0.0966896
SEC24A	-0.126207
MYB	-0.131372
SYNCRIP	-0.186657
PPP2CB	-0.090317
ELP2	0.158512
UGP2	-0.195033
CCNK	-0.13411
SLFN5	-0.100749
CRABP2	0.224386
LAP3	-0.159955
CLK3	-0.0661597
SF3A1	-0.151532
PPM1H	-0.0472231
EIF4B	-0.164398
DVL2	-0.094068
TPM1	-0.178231
APLP2	0.0765968
SULF1	-0.119563
ICA1	-0.0696262
MYO10	-0.157576
PSMG3	-0.104694
SLC2A4RG	-0.157532
GATAD1	-0.109427
GOT2	-0.176059
OAT	-0.117852
LAMTOR3	-0.0720017
LIMCH1	-0.0938016
HILPDA	-0.0577893
NUDT21	-0.220164
MRPL54	-0.0552101
MANF	-0.222422
REPIN1	0.10585
TMEM230	-0.140447
CD99	-0.153033
SCYL2	-0.16729
SF3A3	-0.228929
ZZZ3	-0.11741
RPA1	-0.132398
SMIM7	-0.121298
FTH1P16	0.123755
LSM 5.00	-0.164545
ACLY	-0.119271
DDX60L	-0.104567
MPC2	-0.163469
NXT1	-0.117342
GPSM2	-0.146432
RFK	-0.0778634
NSUN2	-0.188967
GBP3	0.153655
SLC49A4	-0.107269
GDF15	-0.0740582
TMEM165	-0.12055
DPM1	-0.120624
PDCD6	-0.131054
SAE1	-0.188788
CCDC174	-0.0924389
SUMO3	-0.114147
ISY1	-0.103661
TCOF1	-0.146475
MRPL57	-0.104865
KIF5B	-0.207265
SP1	-0.104908
MAEA	-0.100605
GLB1	-0.0759354
NECTIN1	-0.134742
GPT2	-0.187719
LMNB1	-0.143282
AFTPH	-0.13715
RSL1D1	-0.219724
BCKDK	-0.0637245
EBNA1BP2	-0.186057
EIF3L	-0.127275
PRRC2C	-0.116058
SERINC1	-0.103292
YIPF4	-0.0657712
HSPD1	-0.322737
ETF1	-0.147047
RAB27B	-0.0985431
ZFAND1	-0.176679
CMBL	-0.182728
CLGN	-0.189429
C12ORF23	-0.111944
PTS	-0.128227
RPL39L	-0.176434
FAHD1	-0.0551196
MMS19	-0.0904294
BBX	-0.12385
PDXDC1	-0.100576
RPA3	-0.142587
HSCB	-0.10727
POLR2I	-0.0566081
WNK1	-0.158562
CAPNS1	-0.120722
CCDC50	-0.166808
CHPT1	-0.109391
UQCR10	-0.0656333
CREB3	0.0777043
CDKN1A	0.129471
MCUB	-0.170231
FBP1	0.0686692
AJUBA	-0.213097
HMGXB4	-0.130376
GOSR1	-0.130591
EPRS1	-0.115596
TTC1	-0.0942362
HAGH	0.0950705
TCEAL3	-0.104505
SLC52A2	0.100718
CEP57	-0.210001
ASF1A	-0.192043
GOLGA7	-0.0656782
SLC1A5	-0.121695
BCL10	-0.0984607
RPF1	-0.114462
FTLP3	0.081288
BEX2	-0.180474
FAM136A	-0.175049
MRPL55	-0.0785331
HINT2	-0.13509
GAN	-0.0857731
MYL6	-0.0937963
MMADHC	-0.167269
PRPF8	-0.119973
OCIAD2	-0.0592986
VBP1	-0.196878
CAB39	-0.112489
SERPINH1	-0.0862797
CSTF3	-0.0684622
SIPA1L1	-0.0950496
TBC1D15	-0.0967623
VKORC1L1	-0.141444
AK2	-0.0959971
RHOC	0.0669114
NXT2	-0.125592
UBE2V2	-0.180968
COX20	-0.18493
MRPL41	0.0529082
CST3	0.191805
SNU13	-0.0764689
PPP2R2A	-0.128161
COMMD3	-0.0410885
PYCR1	-0.159784
NFE2L1	0.137808
RECQL4	-0.133085
APOL1	-0.0954947
UBA52	0.11323
DLC1	-0.102288
TC2N	0.0855212
IARS1	-0.213027
SHTN1	-0.137887
UGDH	-0.18221
OASL	-0.111165
BCL2L12	-0.138366
CXCL17	0.137786
ABITRAM	-0.0965352
ATG13	-0.0633294
TANC2	0.109137
SNRPB	-0.146377
CXCL16	-0.0949459
TTK	-0.142714
RP11-864N7.2	-0.177826
PIMREG	-0.13703
HMGCR	0.0892533
SHMT1	-0.130994
RP11-498C9.15	-0.127118
APRT	0.0993118
LGALS1	-0.11775
SCUBE2	-0.0489061
TSKU	-0.126468
HDAC2	-0.172762
SPAG7	-0.096283
RPL35	-0.102249
FBL	-0.214087
MAD2L1BP	-0.111173
CDKN1B	-0.195763
NUDT14	0.0595136
NUDT9	-0.0709586
VAMP7	-0.146645
YWHAQ	-0.179762
PHB	-0.120239
ARPP19	-0.148114
DARS2	-0.133217
PPP1CA	-0.161848
GEN1	-0.11967
CYFIP1	-0.0925551
CRB3	-0.0658308
VEGFB	0.143491
PRKAR1A	-0.0816119
TSPAN15	-0.111594
CHPF	0.151548
STX16	0.0877323
CALR	-0.187316
SRSF3	-0.252949
ANG	-0.0609703
RANGAP1	-0.0935913
GCLM	-0.147618
PAN2	-0.108947
ARRDC3	-0.0653006
TOPBP1	-0.156762
XRCC5	-0.174171
TMCO3	-0.185962
GTF2F2	-0.196878
PLS3	-0.163793
IL17RB	0.051014
TAB2	-0.149943
PDZD11	-0.140852
NBPF1	-0.165849
UBE2A	-0.147688
POC1B-GALNT4	-0.0621605
RFC4	-0.187375
TTF2	-0.141417
TRIM16L	-0.218837
UQCRH	-0.14606
SMIM19	-0.14079
MRPL42	-0.150104
TMEM141	-0.072317
CHD2	-0.101311
DGUOK	-0.206758
LTBR	-0.0679015
SBDS	-0.215331
CLINT1	-0.115035
ATP6V1C2	0.0760689
SETD3	-0.183725
CCDC90B	-0.0971771
CAT	-0.0625798
RTCA	-0.081826
RPN2	0.136044
UBL3	-0.270227
DPM3	0.0775311
AHCY	-0.188411
ZDHHC21	-0.0911115
PPIA	-0.170631
NEMP1	-0.113311
STC2	-0.065574
CIP2A	-0.138074
ASNS	-0.215775
BRI3BP	-0.110279
IER3	0.207682
EXT1	-0.0810236
ZMYND8	0.101809
UCP2	0.10697
TMEM140	-0.0888999
UTP14A	-0.0778936
SAT2	0.115205
C14ORF80	-0.128561
MORF4L1	-0.227094
ZNF217	-0.0535115
GDI2	-0.188973
SLC25A10	-0.135347
JUNB	0.177964
FAF1	-0.126806
SDHD	-0.113809
SEMA3C	0.107693
MAGEF1	-0.0994665
HADHA	-0.127694
RPL22L1	-0.0836061
DLGAP5	-0.129061
PFKL	0.0606604
MRPS18B	-0.126016
SNAP29	-0.093299
ODC1	-0.232308
UBE2R2	-0.074264
TMEM59	0.136278
BRCA1	-0.120537
ZNHIT2	-0.052716
ELF1	-0.0856532
PARP2	-0.195593
ARFGAP3	-0.120159
RRS1	-0.118434
RALBP1	-0.0728199
VTI1B	-0.153469
CKAP2	-0.158647
PSMA5	-0.0949324
C7ORF73	-0.143285
HDAC1	-0.148468
AP2M1	-0.079809
RTL8A	-0.119478
ZNF720	0.0232377
SNHG5	-0.144462
MRPL3	-0.215471
NUDCD2	-0.127062
CCSER2	-0.0848845
DHX36	-0.0901382
RAB11A	-0.0715087
ATRX	-0.0713919
ZNF791	-0.0720198
SLC25A38	-0.102321
TRAP1	-0.119517
RAD51AP1	-0.139425
GYG1	-0.162043
SLC35F5	-0.0883032
DEPDC1B	-0.140603
TOM1L1	-0.156233
CPNE3	-0.112665
MUCL1	0.114845
NUDT1	-0.119301
N4BP1	-0.0939072
C11ORF82	-0.140271
S100A11	-0.0487517
DHRS7B	-0.112476
TSG101	-0.123743
NAA10	-0.0835962
GNG12	-0.115327
H4C8	0.0881587
XPO1	-0.251727
YEATS4	-0.213665
TMEM39A	-0.100269
C6ORF120	-0.0588909
ADAM17	-0.0894637
TAF13	-0.0563733
COX7A2	0.0361923
SFXN2	-0.124981
GM2A	0.15857
PARP1	-0.265732
SPAG5	-0.138965
INSIG1	0.185236
EEF1D	0.0817244
EMC3	-0.0946323
CA12	0.142029
HINT3	-0.0775089
PCK2	-0.162481
ARHGDIA	-0.136429
ASPM	-0.123802
PPM1G	-0.173223
RTF2	-0.16058
APEX1	-0.215989
LTN1	-0.0710331
DCAF10	-0.108711
CENPW	-0.132059
WSB1	0.125823
RHBDD1	-0.0688037
YPEL5	0.102822
TRIM16	-0.238963
PSMD4	-0.0526219
EMC9	-0.112512
ZNF263	-0.072016
ZFYVE21	-0.114811
ACBD6	-0.0716386
THBD	0.111805
HGD	0.141503
SELENOF	-0.131638
BIRC2	-0.0972137
ITPKC	-0.0674419
VPS26C	-0.0805678
NPC2	-0.101625
RP11-423H2.1	-0.164894
TMEM164	-0.124249
TIMM17A	-0.175925
TARS1	-0.182162
EXOSC1	-0.140919
RNF168	-0.155242
RPL29	-0.103567
BNIP3L	0.107272
PTCD3	-0.10893
NOP58	-0.151407
TNK2	0.0686465
SRGAP2	-0.13306
USP39	-0.0887956
HNRNPA3	-0.195711
IDH2	-0.142956
PAFAH1B2	-0.0997478
CYB5R4	-0.103803
GEMIN2	-0.176548
EIF2AK1	-0.179191
OARD1	-0.205228
UBB	-0.134191
HSPA1A	0.131566
CAND1	-0.0818331
RBM6	0.0818856
POLR3K	-0.164695
COMT	-0.104718
RHNO1	-0.160256
RNH1	0.052706
PARVA	-0.0996294
UBXN4	0.111842
ARL8B	-0.0862565
CHMP1B	0.100625
RNF115	-0.142095
PSMC3	-0.165468
UBE2I	-0.151307
RPRD1A	-0.159095
ATP6V1D	-0.0956239
RPS15	0.110604
TMEM41B	-0.0694235
DEDD2	-0.0879186
TIMMDC1	-0.137058
RAP1A	-0.163589
YARS1	-0.199403
P4HA2	-0.0516846
FBXO5	-0.183222
PLP2	-0.134119
MED28	0.0251772
CKAP4	0.0956479
CHCHD10	-0.135918
ALKBH5	-0.14289
RPL38	-0.113368
KIF20A	-0.129699
THAP1	-0.0779718
GPS1	-0.0731108
CD164	0.0827401
NUP155	-0.136963
TXN	-0.109039
FLNB	-0.129056
SREK1IP1	-0.0382199
SEC23IP	-0.132414
TMEM216	-0.133856
WDR20	-0.0661874
MARCKS	0.139521
PPIF	-0.117976
DCTN5	-0.114475
PFDN5	0.0620025
GLRX3	-0.200578
RGS16	-0.0655373
MRPL36	-0.0545322
TMEM87A	-0.0675259
STX3	-0.0844899
KIF14	-0.131482
FAM32A	-0.0834683
TRIM44	0.0465329
TATDN1	-0.117244
SPC24	-0.127335
MYO9A	-0.0369813
HJURP	-0.130257
TRMT10C	-0.0677138
USO1	-0.0935888
TPGS2	-0.147472
TRIM2	-0.0703787
TRMT112	-0.128891
POLA2	-0.134983
RNF181	-0.0650125
COX6A1P2	-0.0706542
DPYSL2	-0.191338
COMMD5	-0.106985
MLF 2.00	-0.123425
EIF3I	-0.217171
CDK7	-0.143195
FAM207A	0.0708718
EXOSC4	-0.0473636
NR4A1	0.121578
PDIA6	-0.190741
RCCD1	-0.13325
TMEM170A	-0.145779
NAGK	-0.0981778
PFDN4	-0.143946
CHCHD3	-0.140353
STX12	-0.123828
CREB3L4	-0.127388
GBP2	0.134328
PTPN2	-0.112545
CAPZA2	-0.0828856
PDCD6IP	-0.0915435
RAD51	-0.12423
RCHY1	-0.114209
CCT6A	-0.200771
PTBP3	-0.218936
CORO2A	0.121455
SEH1L	-0.148927
RNF213	0.118879
MRPS11	-0.141765
RNF7	-0.0780523
ISOC1	-0.121266
SARNP	-0.0780616
WDR89	-0.0880534
ZNF28	-0.0722237
BNIP1	-0.0669637
PNRC1	0.118761
PSAT1	-0.1602
DUSP12	-0.0895153
TSPAN17	0.0569168
GGNBP2	-0.0972443
CAPZA1	-0.104595
RPE	-0.106151
WBP4	-0.134855
AKR7A2	-0.098188
SNRPD1	-0.166329
LSM 6.00	-0.0848623
DDX17	-0.063359
SLC38A1	-0.212791
SLC22A15	-0.0555192
TUBG1	-0.141513
TUBD1	-0.0863702
TOM1	0.0963732
PPP4R3B	-0.0970231
USP14	-0.141295
SGMS1	0.0616433
MRPL14	0.0839677
NIP7	-0.16284
ECHS1	-0.134543
NFX1	-0.0648069
MSH2	-0.152256
ZNF148	-0.061375
MRPL16	-0.125044
BZW1	-0.0934648
TMEM208	0.10095
C12ORF66	-0.0764355
PPP1R7	-0.0959348
ATP5PF	-0.0985703
HEXA	0.114868
SLC9A1	-0.099201
USP22	-0.138302
MFSD1	-0.0747999
BARD1	-0.122644
HINT1	-0.139156
HMG20B	-0.114501
DIDO1	-0.106848
PFN2	-0.180228
FOXO3	0.0717129
CDC42BPB	-0.0711454
HLA-DRB1	0.0972752
CERS2	-0.101035
PNISR	0.0831792
EID1	0.0447787
ACP2	-0.0543666
TAF1D	-0.122759
DHX32	-0.102326
COG6	-0.0931683
NRAS	-0.155911
MAP3K20	-0.117158
SF3B2	-0.218961
SWI5	-0.074873
SNHG9	0.0648394
HERC4	0.0820168
MIS18BP1	-0.178029
RFC2	-0.14527
MTX2	-0.0392802
AIMP2	-0.170394
IGF1R	-0.0770995
DOCK6	0.0468998
SCO2	0.0810509
MDH1	-0.117201
DANCR	-0.106412
MOB1A	-0.180491
CIR1	-0.0748882
APH1A	-0.139898
CACUL1	-0.0833228
RDH10	0.0837219
PSTPIP2	0.104768
TOMM7	-0.0913425
ATP5MC2	-0.0682353
FAM214A	0.117024
MTHFD1L	-0.224276
RB1	-0.134095
PSMB9	-0.0880852
CDC42SE1	-0.147393
BCL6	0.0403814
MIR570HG	0.0870982
JUN	0.0417834
DDB2	-0.137482
ZC3H13	-0.0660213
CFAP36	-0.078738
TSPAN13	-0.137193
ADAT1	-0.105395
C10ORF32	0.065736
PDIA4	-0.160433
TIMP1	0.16915
PAICS	-0.168858
AHSA1	-0.101644
CYB5A	-0.0428506
PCYOX1	-0.0633867
PSPH	-0.144294
RAD50	-0.119479
RAP2B	-0.0840156
PMAIP1	-0.0911495
SRP68	-0.134991
GNL3	-0.0537161
SQOR	-0.0491302
ATP5MC1	0.0915664
HLA-E	0.148192
ATF3	-0.169128
DDX27	-0.105243
EBP	0.127957
RPP25	-0.0998364
USP32	0.103983
ARPC5L	-0.110354
PEG10	-0.135441
HSPB11	-0.105126
S100A6	0.143597
TRAPPC4	-0.138765
SOD1	-0.14806
GFER	-0.0593779
ORMDL2	0.0702318
CCDC6	-0.138313
IFT122	0.130282
SDHA	-0.139927
RLIM	-0.154975
FTH1P2	-0.0807854
RRP12	-0.104376
DUSP5	0.0293298
PDCD10	-0.104021
METTL1	-0.0936078
MTCH2	-0.150482
SNX24	-0.146775
SETD7	-0.175236
TBC1D10B	-0.0815478
RDH12	-0.126661
ALDH7A1	-0.146723
TANK	-0.0951311
SEC24C	0.0534115
CNP	-0.0532419
CMC2	-0.124979
RABAC1	0.0816134
KCNK6	0.118116
ISG20L2	-0.0969163
NDUFC2	0.0761903
DTL	-0.125373
C1ORF21	-0.100571
PSME4	-0.0952509
GOLM1	-0.050813
DSN1	-0.120758
MRPL48	-0.215958
SHOC2	-0.117637
PMP22	-0.0711376
PAK1	-0.0521784
ATP5F1C	-0.0844412
ABAT	-0.0715605
ATP5PB	-0.163085
MAP1B	-0.184978
CNOT1	-0.154542
GTF3C2	-0.167122
C10ORF118	-0.0778865
ORC6	-0.131598
HSP90AB1	-0.113251
DDX24	-0.0725956
RPS19BP1	-0.0644178
CEP78	-0.126608
METAP1	-0.136006
EIF4G3	-0.122794
VAT1	0.0542364
YBX3	-0.143012
TMEM38B	-0.132256
DCK	-0.131263
BRI3	0.0845121
RGS10	-0.154574
MYBL1	-0.119575
ETFA	-0.127886
SRRM2	0.0645984
CD44	0.0994788
USP16	-0.114247
DCTPP1	-0.154514
ZFP36	0.161148
TATDN2	-0.0931376
ARHGAP5	-0.0876061
FAM222B	-0.0335406
NOLC1	-0.196017
WAPL	-0.132165
COA6	-0.105642
NT5DC2	-0.0912793
TMSB10	0.254624
PCYT1A	-0.15143
ASF1B	-0.133019
PJA2	-0.0792341
ZMAT2	-0.134742
GINM1	-0.039327
ERRFI1	-0.155629
FBH1	0.0419175
NHP2	-0.114774
SUPT7L	-0.111679
MPG	-0.0579432
ERBB3	0.081108
MTFR1	-0.233849
NUDT15	-0.159694
BIRC6	-0.0652806
PA2G4	-0.19113
ADCY1	0.0902353
CALM3	-0.125303
LAMTOR5	0.0309552
CLCN7	0.192044
C7ORF55-LUC7L2	-0.181889
PPIC	0.0905341
XRCC6	-0.159404
B4GALT1	0.0899749
CLDN4	0.0832323
LTA4H	-0.140654
EMC6	-0.0710576
ADIRF	0.0900707
RAD1	-0.155097
MESD	-0.0329605
ZNF468	-0.0867142
GLO1	-0.174324
DEPDC1	-0.123559
CENPU	-0.11881
CNOT10	-0.125427
C6ORF141	-0.116193
POLR2L	-0.136016
TMSB4XP8	-0.218769
USP54	-0.0863694
CENPO	-0.115216
EAPP	-0.111296
SPSB3	0.0484168
TMEM132A	0.192892
CCT7	-0.147663
SH3YL1	-0.0564576
ZNF367	-0.110278
MAPKAPK5	-0.108259
SKAP2	-0.0969836
ASH2L	-0.207453
SEM1	-0.105842
YTHDF3	0.0658273
WDHD1	-0.117419
TNFSF10	0.115901
RP11-391M1.4	-0.0730956
TBC1D20	-0.0818164
RAMAC	-0.0934373
DDT	0.0560749
H2AJ	-0.117009
AC026806.2	0.0742831
ZNF561	-0.0802913
PAF1	-0.105007
CTA-384D8.35	-0.0842659
COPS4	-0.130992
RNF5	-0.183854
BAZ1A	-0.0435406
KLHDC3	-0.0932739
RBBP4	-0.0817992
JMJD6	-0.0829816
MTFR2	-0.105093
ALDH9A1	-0.0885025
MTIF3	-0.0604583
MEA1	-0.103887
PELO	-0.0893949
PPT1	-0.0878599
WHAMM	-0.0781092
UBE2Q2	-0.189034
FLII	-0.0347066
CAPN2	-0.0775193
CCND3	-0.0833641
TUSC2	0.0293192
ZNF271P	-0.0753883
NONO	-0.187452
TSSC4	-0.0656144
STARD13	0.0956739
NDUFB4	0.0523705
ARL 1.00	-0.0985629
ARHGEF2	-0.162446
FAM120A	-0.0942267
HNRNPA0	-0.167083
ATG12	-0.130479
CPSF2	-0.141783
LRRFIP2	-0.0633682
ERGIC1	-0.126245
AZI2	-0.132513
SERINC3	-0.0719621
SRSF7	-0.165234
TPT1P4	-0.114232
LAMP1	0.129768
TTC39A	-0.131622
PTRH2	-0.0767672
RDH11	-0.0579476
C18ORF25	-0.097289
TMCO1	-0.12096
TMED9	-0.145606
TMEM14A	-0.106481
C16ORF91	-0.10565
NDUFB3	-0.0473221
PARPBP	-0.119371
ZNF706	-0.0890341
RELA	-0.0837491
EIF4EBP1	-0.170509
KBTBD7	-0.0617182
MEF2A	-0.112547
MED19	-0.0835231
ITGAE	-0.14648
RPN1	-0.100751
TPT1P9	-0.100564
TYW3	-0.0857862
RELB	0.109992
CHD4	-0.112309
CYB5B	-0.121721
RABGAP1	-0.11957
PGRMC1	-0.174919
HIGD2A	0.0464943
RBBP5	-0.0882156
TFRC	-0.0651712
MOCS2	-0.177019
KNSTRN	-0.13085
CSRNP2	-0.0745545
GTPBP4	-0.0835512
INTS14	-0.109091
DNTTIP1	-0.0591422
TMPRSS3	-0.0957432
TOMM40	-0.128588
SLMAP	-0.0499448
ZNF644	-0.0541841
VDAC2	-0.154171
ELOA	-0.124213
VHL	-0.0989491
TCAIM	-0.0972116
METTL7A	-0.114108
MAFG	-0.146858
MRPL37	-0.142528
HCCS	-0.0855802
C1ORF27	-0.0623559
MAPK1IP1L	-0.0668975
ENPP1	0.0887691
SUCLG1	-0.0940134
SSU72	-0.0801287
C15ORF61	-0.0619552
ESR1	-0.121841
TBC1D16	-0.0807438
FGD6	0.107863
KCTD3	-0.156274
SENP1	-0.161039
FPGS	-0.0842071
RP11-367G18.2	-0.108265
NUFIP2	-0.110441
AIMP1	-0.110601
SDHAF1	-0.0564938
CRNDE	-0.102186
PDXK	0.0904633
SEPHS2	-0.166869
GALM	-0.0808138
IRX2	-0.0956851
ADIPOR2	-0.115913
PNO1	-0.130437
ZNF703	-0.116822
ARL5A	0.0597474
C14ORF1	-0.133652
HELZ2	0.097862
BLOC1S6	-0.116145
HSP90B1	-0.160885
IFT20	0.0764875
GNB2	-0.201084
FMR1	-0.134107
PHB2	-0.145673
DCTN1	-0.0979012
ARPC1B	-0.0915996
STS	0.0854512
PDE8A	-0.0958668
MAFF	0.115043
UFD1	-0.146409
SPCS2	-0.142144
NOP56	-0.160072
TIMM17B	-0.0808887
MRPS2	-0.203885
RNASEH2B	-0.121659
C19ORF60	0.0733976
SUPT4H1	-0.126684
CDC42	-0.134916
NUP37	-0.110187
[truncated: 21,923 more rows]

## Sheet: Cluster 4
EDM scores for sc-PHENIX
	4
MT-RNR2	-1.40075			Gene Set	Size	Leading Edge Number	ES	NES	P Value	FDR
MT-ND4	-1.444			REACTOME_CELL_CYCLE	606	430	0.45773	13.129	0	0
MT-CO2	-1.13196			REACTOME_METABOLISM_OF_RNA	641	465	0.42998	12.451	0	0
MT-CO1	-1.00631			REACTOME_CELL_CYCLE_MITOTIC	484	346	0.45988	11.821	0	0
MT-CYB	-1.05915			REACTOME_M_PHASE	344	245	0.45339	9.6119	0	0
MT-ND1	-0.844597			REACTOME_CELL_CYCLE_CHECKPOINTS	250	185	0.4963	9.1778	0	0
MT-CO3	-0.841379			REACTOME_INFLUENZA_INFECTION	154	115	0.60952	9.1143	0	0
MT-ATP6	-0.729287			REACTOME_PROCESSING_OF_CAPPED_INTRON_CONTAINING_PRE_MRNA	230	182	0.5116	9.0098	0	0
FTH1	-2.83831			REACTOME_TRANSLATION	272	193	0.46432	8.9996	0	0
MT-ND3	-0.553466			REACTOME_CELLULAR_RESPONSES_TO_STIMULI	687	357	0.28878	8.7322	0	0
MT-ND2	-0.566517			REACTOME_EUKARYOTIC_TRANSLATION_ELONGATION	91	77	0.73068	8.532	0	0
MT-RNR1	-0.471674			REACTOME_MITOTIC_PROMETAPHASE	196	155	0.52399	8.512	0	0
MT-ND5	-0.400207			REACTOME_RRNA_PROCESSING	198	160	0.50309	8.2174	0	0
MTATP6P1	-0.343061			REACTOME_NONSENSE_MEDIATED_DECAY_NMD	114	89	0.62857	8.1451	0	0
TFF1	-1.72258			REACTOME_INFECTIOUS_DISEASE	816	361	0.24874	8.1265	0	0
IFI6	-0.941764			REACTOME_DNA_REPAIR	277	197	0.40643	8.0233	0	0
TPT1	-0.900635			REACTOME_RESPONSE_OF_EIF2AK4_GCN2_TO_AMINO_ACID_DEFICIENCY	100	78	0.66452	7.9929	0	0
NEAT1	-2.199			REACTOME_MITOTIC_METAPHASE_AND_ANAPHASE	227	163	0.46147	7.9752	0	0
S100A9	-1.66302			REACTOME_EUKARYOTIC_TRANSLATION_INITIATION	118	86	0.58949	7.7101	0	0
CSTB	-1.45545			REACTOME_MRNA_SPLICING	180	140	0.49645	7.6294	0	0
TUBA1B	2.92553			REACTOME_SELENOAMINO_ACID_METABOLISM	107	80	0.60878	7.5175	0	0
ISG15	-0.861513			REACTOME_SRP_DEPENDENT_COTRANSLATIONAL_PROTEIN_TARGETING_TO_MEMBRANE	111	76	0.56902	7.2796	0	0
SQSTM1	-1.12809			REACTOME_RESOLUTION_OF_SISTER_CHROMATID_COHESION	120	99	0.56108	7.125	0	0
B2M	-0.883278			REACTOME_SIGNALING_BY_RHO_GTPASES_MIRO_GTPASES_AND_RHOBTB3	621	378	0.24835	6.9889	0	0
IFI27	-0.839392			REACTOME_RNA_POLYMERASE_II_TRANSCRIPTION	1160	531	0.17904	6.759	0	0
MALAT1	-1.36916			REACTOME_DNA_DOUBLE_STRAND_BREAK_REPAIR	129	100	0.46951	6.3116	0	0
SOD2	-1.33043			REACTOME_HIV_INFECTION	219	138	0.37413	6.2769	0	0
S100A7	-1.21998			REACTOME_SYNTHESIS_OF_DNA	118	82	0.46621	5.9224	0	0
LCN2	-1.09676			REACTOME_CHROMATIN_MODIFYING_ENZYMES	203	151	0.34521	5.7371	0	0
FTL	-0.604948			REACTOME_MITOCHONDRIAL_TRANSLATION	94	76	0.51235	5.7264	0	0
ACTG1	1.82933			REACTOME_THE_CITRIC_ACID_TCA_CYCLE_AND_RESPIRATORY_ELECTRON_TRANSPORT	160	118	0.39409	5.6899	0	0
SAT1	-0.986195			REACTOME_ORGANELLE_BIOGENESIS_AND_MAINTENANCE	270	175	0.27796	5.467	0	0
IFIT1	-0.791479			REACTOME_REGULATION_OF_TP53_ACTIVITY	155	106	0.36584	5.3324	0	0
GLRX	-0.920971			REACTOME_RESPIRATORY_ELECTRON_TRANSPORT_ATP_SYNTHESIS_BY_CHEMIOSMOTIC_COUPLING_AND_HEAT_PRODUCTION_BY_UNCOUPLING_PROTEINS	113	87	0.42565	5.1841	0	0
HIF1A	-1.11258			REACTOME_TRNA_PROCESSING	103	76	0.42975	5.1312	0	0
H2AZ1	1.78813			REACTOME_CELLULAR_RESPONSE_TO_HEAT_STRESS	93	64	0.4483	5.1138	0	0
CFB	-1.11444			REACTOME_ACTIVATION_OF_THE_PRE_REPLICATIVE_COMPLEX	33	28	0.75153	5.0761	0	0
RRM2	1.89568			REACTOME_TELOMERE_MAINTENANCE	62	48	0.53013	4.9115	0	0
SDCBP	-0.829968			REACTOME_CILIUM_ASSEMBLY	183	129	0.30042	4.8786	0	0
BIRC3	-0.929361			REACTOME_RECRUITMENT_OF_MITOTIC_CENTROSOME_PROTEINS_AND_COMPLEXES	79	58	0.46355	4.8642	0	0
STAT1	-0.494324			REACTOME_POST_TRANSLATIONAL_PROTEIN_MODIFICATION	1204	593	0.12408	4.8562	0	0
IFITM3	-0.625318			REACTOME_DEVELOPMENTAL_BIOLOGY	801	287	0.14524	4.7577	0	0
IFIT3	-0.690728			REACTOME_GLOBAL_GENOME_NUCLEOTIDE_EXCISION_REPAIR_GG_NER	84	51	0.43339	4.6909	0	0
DSCAM-AS1	-1.02368			REACTOME_GLUCOSE_METABOLISM	80	60	0.44138	4.6411	0	0
XBP1	-0.40008			REACTOME_TRANSCRIPTION_COUPLED_NUCLEOTIDE_EXCISION_REPAIR_TC_NER	78	54	0.42516	4.5145	0	0
PCLAF	1.42526			REACTOME_ESR_MEDIATED_SIGNALING	148	90	0.31044	4.4288	0	0
MT-ND4L	0.165368			REACTOME_SARS_COV_2_INFECTION	260	110	0.22783	4.3916	0	0
SCD	-0.44458			REACTOME_RESOLUTION_OF_AP_SITES_VIA_THE_MULTIPLE_NUCLEOTIDE_PATCH_REPLACEMENT_PATHWAY	24	20	0.7259	4.2758	0	0
H3-3B	0.289407			REACTOME_REGULATION_OF_GLUCOKINASE_BY_GLUCOKINASE_REGULATORY_PROTEIN	30	27	0.65886	4.2383	0	0
S100P	-0.535334			REACTOME_RHO_GTPASE_CYCLE	424	230	0.17833	4.2346	0	0
KYNU	-0.686229			REACTOME_HOMOLOGOUS_DNA_PAIRING_AND_STRAND_EXCHANGE	43	32	0.54072	4.1452	0	0
RPS2	1.17163			REACTOME_DEUBIQUITINATION	234	118	0.23045	4.0768	0	0
HMGB2	1.49693			REACTOME_TRANSCRIPTION_OF_THE_HIV_GENOME	68	46	0.39437	3.8784	0	0
OAS1	-0.399869			REACTOME_LAGGING_STRAND_SYNTHESIS	20	16	0.69236	3.7255	0	0
NAMPT	-0.66927			REACTOME_PTEN_REGULATION	133	75	0.27646	3.7114	0	0
TK1	1.11992			REACTOME_MITOCHONDRIAL_PROTEIN_IMPORT	61	43	0.39727	3.6714	0	0
HMGB1	1.33509			REACTOME_MEMBRANE_TRAFFICKING	579	282	0.13509	3.65	0	0
CCL20	-0.660282			REACTOME_KEAP1_NFE2L2_PATHWAY	97	51	0.32577	3.6499	0	0
STMN1	1.25812			REACTOME_PROCESSING_OF_CAPPED_INTRONLESS_PRE_MRNA	26	22	0.56634	3.5324	0	0
SPTSSA	-0.545672			REACTOME_NEDDYLATION	221	127	0.20699	3.5057	0	0
PSAP	-0.888886			REACTOME_TERMINATION_OF_TRANSLESION_DNA_SYNTHESIS	32	20	0.51734	3.487	0	0
CTSD	-0.842562			REACTOME_RHOBTB_GTPASE_CYCLE	35	27	0.49988	3.4799	0	0
RPS21	0.357922			REACTOME_HIV_TRANSCRIPTION_ELONGATION	42	30	0.43168	3.3889	0	0
RP11-750B16.1	0.145929			REACTOME_SIGNALING_BY_FGFR	73	49	0.32251	3.2893	0	0
GAPDH	-0.181604			REACTOME_TP53_REGULATES_TRANSCRIPTION_OF_CELL_CYCLE_GENES	49	26	0.39715	3.2721	0	0
S100A8	-0.64817			REACTOME_RNA_POLYMERASE_I_TRANSCRIPTION	48	37	0.39409	3.1887	0	0
BIRC5	1.12569			REACTOME_MEIOSIS	54	34	0.37773	3.1667	0	0
OAS3	-0.26954			REACTOME_TRNA_AMINOACYLATION	24	21	0.53946	3.1303	0	0
SLC39A6	-0.705287			REACTOME_PROTEIN_UBIQUITINATION	64	45	0.3363	3.101	0	0
PCBP1	0.203143			REACTOME_RHOV_GTPASE_CYCLE	37	28	0.42206	3.0821	0	0
MAD2L1	1.24682			REACTOME_G0_AND_EARLY_G1	27	17	0.50301	3.0737	0	0
UBE2T	1.10833			REACTOME_APOPTOSIS	163	76	0.2087	3.0541	0	0
ATP6V1G1	-0.597243			REACTOME_RUNX1_INTERACTS_WITH_CO_FACTORS_WHOSE_PRECISE_EFFECT_ON_RUNX1_TARGETS_IS_NOT_KNOWN	36	29	0.42032	2.9879	0	5.7491e-06
TYMS	1.17357			REACTOME_PERK_REGULATES_GENE_EXPRESSION	32	20	0.45102	2.9729	0	5.6989e-06
TUBB	1.29985			REACTOME_HDACS_DEACETYLATE_HISTONES	32	23	0.43481	2.9661	0	5.6742e-06
MAP1LC3B	0.180913			REACTOME_TCF_DEPENDENT_SIGNALING_IN_RESPONSE_TO_WNT	154	92	0.20826	2.9592	0	5.6252e-06
ATP1B1	-0.600092			REACTOME_PARASITE_INFECTION	54	30	0.33737	2.9404	0	5.5534e-06
IFI44L	-0.528023			REACTOME_PYRUVATE_METABOLISM_AND_CITRIC_ACID_TCA_CYCLE	51	34	0.35049	2.9368	0	5.5299e-06
CKS2	1.09664			REACTOME_RAF_ACTIVATION	32	24	0.42306	2.8844	0	2.6418e-05
LCP1	-0.130359			REACTOME_MITOCHONDRIAL_BIOGENESIS	87	47	0.25678	2.8834	0	2.6312e-05
NUCKS1	1.07583			REACTOME_GOLGI_TO_ER_RETROGRADE_TRANSPORT	124	70	0.2198	2.8807	0	2.6101e-05
RPS4X	0.627288			REACTOME_NUCLEOTIDE_BIOSYNTHESIS	12	12	0.69264	2.8632	0	2.5997e-05
RFC3	1.12426			REACTOME_SIGNALING_BY_TGF_BETA_RECEPTOR_COMPLEX	88	44	0.25569	2.826	0	3.4735e-05
PARP9	-0.396684			REACTOME_E2F_ENABLED_INHIBITION_OF_PRE_REPLICATION_COMPLEX_FORMATION	9	8	0.74843	2.7807	0	6.307e-05
LTB	-0.452533			REACTOME_FORMATION_OF_ATP_BY_CHEMIOSMOTIC_COUPLING	16	15	0.57589	2.7638	0	6.6926e-05
AKR1C2	-0.540727			REACTOME_CLATHRIN_MEDIATED_ENDOCYTOSIS	131	81	0.20879	2.737	0	8.9841e-05
DHRS2	1.06853			REACTOME_DNA_DAMAGE_TELOMERE_STRESS_INDUCED_SENESCENCE	28	19	0.44	2.7084	0	0.00011694
UBE2C	1.19354			REACTOME_NEGATIVE_REGULATION_OF_NOTCH4_SIGNALING	54	31	0.31554	2.6817	0	0.00016543
UBE2L6	-0.33597			REACTOME_MITOCHONDRIAL_CALCIUM_ION_TRANSPORT	20	15	0.49249	2.6772	0	0.00016884
MYBL2	0.92969			REACTOME_PROTEIN_FOLDING	85	47	0.24827	2.6771	0	0.00016825
RSAD2	-0.391394			REACTOME_FORMATION_OF_TUBULIN_FOLDING_INTERMEDIATES_BY_CCT_TRIC	23	12	0.46426	2.6587	0	0.00017816
CDK1	1.06537			REACTOME_OXIDATIVE_STRESS_INDUCED_SENESCENCE	63	31	0.27763	2.6427	0	0.00019023
NFKBIA	-0.53605			REACTOME_RHO_GTPASES_ACTIVATE_CIT	18	13	0.50392	2.6153	0.0019268	0.0002241
PARP14	-0.294215			REACTOME_SIGNALING_BY_FGFR2_IIIA_TM	18	14	0.51	2.5943	0	0.0002439
IFIT2	-0.481146			REACTOME_BUTYRATE_RESPONSE_FACTOR_1_BRF1_BINDS_AND_DESTABILIZES_MRNA	17	15	0.50571	2.5206	0	0.00039808
RPS12	0.47488			REACTOME_NOTCH1_INTRACELLULAR_DOMAIN_REGULATES_TRANSCRIPTION	46	32	0.31037	2.4897	0	0.00046695
RPS6	0.55007			REACTOME_METABOLISM_OF_COFACTORS	19	12	0.47321	2.4878	0	0.00046411
TMEM123	-0.380649			REACTOME_RAC2_GTPASE_CYCLE	82	47	0.23535	2.4761	0	0.00051732
PREX1	0.615302			REACTOME_RNA_POLYMERASE_I_TRANSCRIPTION_TERMINATION	28	18	0.38466	2.4102	0	0.00080168
HERPUD1	-0.264472			REACTOME_SELECTIVE_AUTOPHAGY	73	28	0.24703	2.4062	0	0.00082308
RPS8	0.421156			REACTOME_FATTY_ACYL_COA_BIOSYNTHESIS	34	26	0.34664	2.3913	0	0.00091428
PKIB	0.59081			REACTOME_COHESIN_LOADING_ONTO_CHROMATIN	10	9	0.63971	2.3755	0	0.001044
SELENOP	-0.391744			REACTOME_SIGNALING_BY_EGFR	47	29	0.29412	2.3728	0	0.0010674
SPTSSB	1.00984			REACTOME_RHOC_GTPASE_CYCLE	72	40	0.23588	2.343	0	0.0013122
RPL36AL	-0.253951			REACTOME_INTEGRATION_OF_PROVIRUS	9	7	0.63134	2.3266	0	0.0014465
HSPA8	-0.167157			REACTOME_REGULATION_OF_RUNX3_EXPRESSION_AND_ACTIVITY	53	28	0.26961	2.3092	0	0.0016156
RPL10	-0.337041			REACTOME_ERK_MAPK_TARGETS	21	17	0.41743	2.306	0	0.0016496
C12ORF57	-0.261343			REACTOME_SUMO_IS_TRANSFERRED_FROM_E1_TO_E2_UBE2I_UBC9	7	6	0.70578	2.2655	0	0.0021282
TOP2A	1.1168			REACTOME_CD28_CO_STIMULATION	29	20	0.34999	2.2528	0	0.0023013
ANXA2	-0.323424			REACTOME_CONVERSION_FROM_APC_C_CDC20_TO_APC_C_CDH1_IN_LATE_ANAPHASE	19	13	0.43909	2.2443	0	0.0024359
PTMA	1.07459			REACTOME_REGULATION_OF_BACH1_ACTIVITY	11	8	0.55316	2.2241	0	0.0028054
GRN	-0.643601			REACTOME_SIGNALING_BY_HEDGEHOG	133	68	0.16447	2.2219	0.0020492	0.0028174
BRK1	0.138336			REACTOME_RHOJ_GTPASE_CYCLE	54	36	0.25088	2.2215	0	0.0028136
ARF4	-0.309832			REACTOME_LDL_CLEARANCE	18	15	0.43935	2.2183	0	0.0028808
KIF2C	0.944075			REACTOME_BETA_OXIDATION_OF_OCTANOYL_COA_TO_HEXANOYL_COA	5	5	0.81008	2.2117	0	0.0030077
VMP1	-0.346064			REACTOME_RHO_GTPASES_ACTIVATE_IQGAPS	26	15	0.36283	2.19	0.0020747	0.0034285
DTYMK	0.982795			REACTOME_LOSS_OF_FUNCTION_OF_MECP2_IN_RETT_SYNDROME	11	9	0.53378	2.1616	0	0.0040826
ATAD2	0.997161			REACTOME_SIGNALING_BY_BRAF_AND_RAF1_FUSIONS	61	31	0.23232	2.1602	0.0039604	0.0041162
TUBA1C	0.93195			REACTOME_DEADENYLATION_OF_MRNA	25	16	0.36872	2.1565	0.0020408	0.0041977
RAB1A	-0.383693			REACTOME_GENE_AND_PROTEIN_EXPRESSION_BY_JAK_STAT_SIGNALING_AFTER_INTERLEUKIN_12_STIMULATION	32	16	0.32268	2.1494	0.0019417	0.0043603
MT2A	1.05731			REACTOME_DISEASES_OF_PROGRAMMED_CELL_DEATH	41	19	0.28768	2.147	0	0.0044004
FXYD3	-0.281868			REACTOME_ATF6_ATF6_ALPHA_ACTIVATES_CHAPERONES	12	9	0.50566	2.1336	0.0019342	0.0048872
SLC25A5	0.97189			REACTOME_CLEC7A_DECTIN_1_SIGNALING	97	44	0.18502	2.1004	0.0058708	0.0060127
BEST1	-0.48376			REACTOME_DEFECTS_IN_BIOTIN_BTN_METABOLISM	8	7	0.58835	2.0797	0.0020121	0.0067729
GLUL	-0.486873			REACTOME_SYNTHESIS_OF_PIPS_AT_THE_EARLY_ENDOSOME_MEMBRANE	16	13	0.42782	2.0683	0.0079051	0.0072603
TPD52	-0.246264			REACTOME_RHOT1_GTPASE_CYCLE	5	5	0.72593	2.0419	0.0019881	0.0084557
CALM2	0.706584			REACTOME_CREB1_PHOSPHORYLATION_THROUGH_NMDA_RECEPTOR_MEDIATED_ACTIVATION_OF_RAS_SIGNALING	20	15	0.3791	2.0337	0.0083507	0.008836
DTX3L	-0.26465			REACTOME_ACTIVATION_OF_BAD_AND_TRANSLOCATION_TO_MITOCHONDRIA	14	9	0.44531	2.023	0.0079051	0.0093908
H2AX	0.945478			REACTOME_RNA_POLYMERASE_III_TRANSCRIPTION_INITIATION_FROM_TYPE_3_PROMOTER	28	18	0.3157	2.0174	0.01	0.0096899
CXCL10	-0.466434			REACTOME_CELL_DEATH_SIGNALLING_VIA_NRAGE_NRIF_AND_NADE	71	41	0.20391	2.0173	0.0019194	0.0096719
LGALS3	-0.562278			REACTOME_SIGNALING_BY_CTNNB1_PHOSPHO_SITE_MUTANTS	15	11	0.42983	2.0152	0	0.0097656
CDKN3	1.00723			REACTOME_ABERRANT_REGULATION_OF_MITOTIC_G1_S_TRANSITION_IN_CANCER_DUE_TO_RB1_DEFECTS	17	13	0.40014	1.9885	0.0040984	0.011207
CDK2AP2	0.388798			REACTOME_SIGNALING_BY_ERBB2_ECD_MUTANTS	15	11	0.41304	1.9855	0.0061856	0.011445
GNAS	0.819133			REACTOME_SIGNALING_BY_PDGFRA_TRANSMEMBRANE_JUXTAMEMBRANE_AND_KINASE_DOMAIN_MUTANTS	10	8	0.49998	1.9665	0.0059524	0.012614
SLC3A2	0.206311			REACTOME_TRANSCRIPTIONAL_REGULATION_BY_THE_AP_2_TFAP2_FAMILY_OF_TRANSCRIPTION_FACTORS	33	16	0.28731	1.9566	0.0039683	0.013216
MAPK6	-0.182229			REACTOME_RUNX1_REGULATES_ESTROGEN_RECEPTOR_MEDIATED_TRANSCRIPTION	6	6	0.64233	1.9422	0.0020243	0.014213
ISG20	-0.330445			REACTOME_ACTIVATION_OF_GENE_EXPRESSION_BY_SREBF_SREBP	42	27	0.25559	1.914	0.0060484	0.016573
ALDOA	0.104898			REACTOME_SIGNALING_BY_FGFR3	32	19	0.27711	1.896	0.0059761	0.018077
HNRNPA2B1	0.7884			REACTOME_GLYCOGEN_METABOLISM	24	16	0.31743	1.8817	0.011494	0.019324
ENO1	0.196454			REACTOME_INTERCONVERSION_OF_NUCLEOTIDE_DI_AND_TRIPHOSPHATES	25	9	0.31632	1.858	0.011673	0.022058
H2BC21	-0.695693			REACTOME_ACTIVATION_OF_NIMA_KINASES_NEK9_NEK6_NEK7	7	4	0.56533	1.8553	0.0059172	0.022268
PRC1	0.943089			REACTOME_METABOLISM_OF_WATER_SOLUBLE_VITAMINS_AND_COFACTORS	114	43	0.14975	1.8493	0.014644	0.022829
RBBP7	0.64547			REACTOME_SEMA4D_INDUCED_CELL_MIGRATION_AND_GROWTH_CONE_COLLAPSE	19	12	0.34072	1.8262	0.017893	0.025659
CKS1B	0.96982			REACTOME_RND2_GTPASE_CYCLE	41	25	0.24186	1.8109	0.017274	0.027461
RPS3	0.582718			REACTOME_VITAMIN_B5_PANTOTHENATE_METABOLISM	15	9	0.39105	1.8055	0.0077369	0.02817
RPS13	0.293476			REACTOME_MITOCHONDRIAL_IRON_SULFUR_CLUSTER_BIOGENESIS	13	10	0.40889	1.8052	0.0058708	0.028185
NACA	-0.208041			REACTOME_TOLL_LIKE_RECEPTOR_9_TLR9_CASCADE	101	56	0.15205	1.771	0.028455	0.033378
DNAJB9	-0.459485			REACTOME_CALCINEURIN_ACTIVATES_NFAT	9	6	0.47671	1.7603	0.01992	0.035103
TMPO	0.948451			REACTOME_G_PROTEIN_MEDIATED_EVENTS	45	27	0.21992	1.7303	0.018987	0.040498
RPL13A	0.333209			REACTOME_APOPTOTIC_FACTOR_MEDIATED_RESPONSE	18	13	0.34331	1.728	0.030864	0.04081
HLA-A	-0.221552			REACTOME_ATTACHMENT_OF_GPI_ANCHOR_TO_UPAR	7	6	0.52136	1.7247	0.019342	0.041439
DDX21	-0.160006			REACTOME_DISPLACEMENT_OF_DNA_GLYCOSYLASE_BY_APEX1	9	7	0.46903	1.7181	0.025478	0.042381
EIF1	0.184288			REACTOME_CREB1_PHOSPHORYLATION_THROUGH_THE_ACTIVATION_OF_CAMKII_CAMKK_CAMKIV_CASCASDE	7	6	0.52101	1.6907	0.026316	0.048175
ZFAS1	-0.305113			REACTOME_DOWNREGULATION_OF_ERBB2_SIGNALING	26	16	0.27492	1.687	0.017682	0.048945
OAS2	-0.312046			REACTOME_CARNITINE_METABOLISM	14	9	-0.41517	-1.8555	0.010183	0.04838
TNIP1	-0.347187			REACTOME_REGULATION_OF_PTEN_MRNA_TRANSLATION	9	6	-0.49827	-1.8583	0.011583	0.048315
WARS1	-0.25573			REACTOME_SIGNALING_BY_LEPTIN	10	8	-0.48267	-1.881	0.0062893	0.043846
BRIP1	0.866597			REACTOME_IKBA_VARIANT_LEADS_TO_EDA_ID	7	5	-0.5862	-1.8848	0.0041841	0.043181
DUT	0.79736			REACTOME_GLYCOSPHINGOLIPID_METABOLISM	38	14	-0.26257	-1.9191	0.011881	0.03664
MYL12B	0.166425			REACTOME_FOXO_MEDIATED_TRANSCRIPTION_OF_OXIDATIVE_STRESS_METABOLIC_AND_NEURONAL_GENES	23	14	-0.34619	-1.9293	0.0058366	0.03592
ARCN1	0.141689			REACTOME_NOTCH2_ACTIVATION_AND_TRANSMISSION_OF_SIGNAL_TO_THE_NUCLEUS	22	13	-0.33843	-1.9304	0.002008	0.036001
ANXA5	0.155606			REACTOME_REVERSIBLE_HYDRATION_OF_CARBON_DIOXIDE	7	7	-0.59063	-1.9363	0	0.035388
LGALS3BP	-0.185845			REACTOME_REGULATION_OF_LIPID_METABOLISM_BY_PPARALPHA	110	39	-0.16278	-1.989	0	0.027982
PGK 1.00	-0.260406			REACTOME_DEFENSINS	8	8	-0.58773	-2.0386	0.0041152	0.021973
CEBPD	-0.365358			REACTOME_INTERLEUKIN_1_FAMILY_SIGNALING	136	48	-0.14959	-2.0574	0	0.02029
TPI1	0.227354			REACTOME_REGULATION_OF_INSULIN_LIKE_GROWTH_FACTOR_IGF_TRANSPORT_AND_UPTAKE_BY_INSULIN_LIKE_GROWTH_FACTOR_BINDING_PROTEINS_IGFBPS	87	25	-0.19004	-2.0691	0.0019493	0.019527
PSMA6	-0.227909			REACTOME_SENSORY_PERCEPTION_OF_SALTY_TASTE	6	6	-0.67349	-2.0736	0.0040816	0.019181
MORF4L2	0.18803			REACTOME_RAB_REGULATION_OF_TRAFFICKING	115	41	-0.16759	-2.0783	0.01004	0.019575
CCND1	0.496551			REACTOME_TNF_SIGNALING	43	17	-0.26769	-2.0938	0.0019493	0.018019
IL17C	-0.446331			REACTOME_TRIGLYCERIDE_BIOSYNTHESIS	8	6	-0.60696	-2.1003	0.006135	0.017634
NAP1L1	0.631934			REACTOME_INFLAMMASOMES	17	9	-0.43398	-2.132	0.0020492	0.014815
RNF187	0.134942			REACTOME_INITIAL_TRIGGERING_OF_COMPLEMENT	12	11	-0.49901	-2.1419	0.0019231	0.014267
UBC	-0.177861			REACTOME_REGULATION_OF_CHOLESTEROL_BIOSYNTHESIS_BY_SREBP_SREBF	55	20	-0.24846	-2.1435	0.0020408	0.01432
MTND1P23	-0.0894627			REACTOME_DEFECTIVE_CFTR_CAUSES_CYSTIC_FIBROSIS	58	22	-0.24341	-2.1676	0.001992	0.012456
RPL12	0.387266			REACTOME_ACYL_CHAIN_REMODELLING_OF_PC	18	14	-0.45179	-2.2421	0.0019685	0.0081961
ZWILCH	0.837675			REACTOME_RIPK1_MEDIATED_REGULATED_NECROSIS	28	13	-0.36275	-2.3156	0.0042194	0.0060039
RPL4	0.449416			REACTOME_CALNEXIN_CALRETICULIN_CYCLE	25	12	-0.38447	-2.3196	0	0.0061303
CEBPB	-0.225696			REACTOME_REGULATED_PROTEOLYSIS_OF_P75NTR	11	8	-0.58674	-2.3794	0.0019531	0.0041841
SERF2	-0.297491			REACTOME_TRANSFERRIN_ENDOCYTOSIS_AND_RECYCLING	29	17	-0.38354	-2.4549	0	0.0027608
RPSA	0.565593			REACTOME_ECM_PROTEOGLYCANS	54	50	-0.29006	-2.4937	0.0019881	0.0022233
PLSCR1	-0.307141			REACTOME_DEGRADATION_OF_THE_EXTRACELLULAR_MATRIX	101	88	-0.22115	-2.5979	0	0.0011579
TMSB4X	0.840142			REACTOME_TRANSLATION_OF_SARSCOV2_STRUCTURAL_PROTEINS	55	21	-0.29523	-2.648	0	0.00091039
RPS19	0.226617			REACTOME_SYNTHESIS_OF_SUBSTRATES_IN_N_GLYCAN_BIOSYTHESIS	54	26	-0.31656	-2.6488	0	0.0009429
LDHA	-0.176398			REACTOME_ENDOSOMAL_VACUOLAR_PATHWAY	11	8	-0.65511	-2.6966	0	0.00069477
KCTD5	0.136276			REACTOME_ER_TO_GOLGI_ANTEROGRADE_TRANSPORT	144	48	-0.19496	-2.7238	0	0.00047244
CCNB1	0.907883			REACTOME_SIGNALING_BY_INTERLEUKINS	376	118	-0.13252	-3.0088	0	3.4738e-05
CDCA5	0.847314			REACTOME_ADAPTIVE_IMMUNE_SYSTEM	634	199	-0.10634	-3.0452	0	3.6567e-05
FOXM1	0.875343			REACTOME_AMINO_ACIDS_REGULATE_MTORC1	51	29	-0.36858	-3.0995	0	0
EIF5	0.165561			REACTOME_DDX58_IFIH1_MEDIATED_INDUCTION_OF_INTERFERON_ALPHA_BETA	68	36	-0.32265	-3.1341	0	0
PPA1	-0.130646			REACTOME_PEPTIDE_LIGAND_BINDING_RECEPTORS	97	84	-0.2862	-3.2036	0	0
FTH1P11	-0.316739			REACTOME_ANTIGEN_PROCESSING_CROSS_PRESENTATION	97	40	-0.27721	-3.2074	0	0
ERO1A	-0.537883			REACTOME_COPII_MEDIATED_VESICLE_TRANSPORT	65	31	-0.3382	-3.2567	0	0
C6ORF211	0.59033			REACTOME_TRANSPORT_TO_THE_GOLGI_AND_SUBSEQUENT_MODIFICATION	172	52	-0.21718	-3.3201	0	0
SEC24D	-0.283451			REACTOME_EXTRACELLULAR_MATRIX_ORGANIZATION	226	192	-0.20045	-3.5085	0	0
SSR4	-0.562442			REACTOME_CLASS_I_MHC_MEDIATED_ANTIGEN_PROCESSING_PRESENTATION	350	131	-0.16627	-3.5379	0	0
TRIP13	0.854132			REACTOME_ANTIGEN_PRESENTATION_FOLDING_ASSEMBLY_AND_PEPTIDE_LOADING_OF_CLASS_I_MHC	29	22	-0.58024	-3.7472	0	0
PKM	0.160497			REACTOME_CLASS_A_1_RHODOPSIN_LIKE_RECEPTORS	152	129	-0.26967	-3.8818	0	0
MTHFD2	0.456434			REACTOME_GPCR_LIGAND_BINDING	216	165	-0.22775	-3.8843	0	0
PBK	0.891927			REACTOME_INTERFERON_GAMMA_SIGNALING	81	46	-0.3727	-3.9241	0	0
TOP 1.00	0.143903			REACTOME_INTERFERON_SIGNALING	176	65	-0.27057	-4.1678	0	0
RPL32	0.552287			REACTOME_NEUTROPHIL_DEGRANULATION	400	151	-0.18905	-4.2786	0	0
TPX2	0.860261			REACTOME_INTERFERON_ALPHA_BETA_SIGNALING	60	33	-0.48859	-4.4574	0	0
FTH1P8	-0.32293			REACTOME_ASPARAGINE_N_LINKED_GLYCOSYLATION	281	106	-0.23296	-4.5552	0	0
ATP6V0E1	-0.128131			REACTOME_CYTOKINE_SIGNALING_IN_IMMUNE_SYSTEM	588	210	-0.16581	-4.6012	0	0
RPLP1	0.306313			REACTOME_INNATE_IMMUNE_SYSTEM	827	230	-0.14846	-4.7546	0
RPL21	0.32971
MKI67	0.813849
ENSA	0.432962
IFI44	-0.434073
HLA-B	-0.257139
CEBPG	0.250708
HNRNPA1	0.697211
HSA-MIR-6723	-0.0746166
MTND4P12	-0.0778749
CEP55	0.884109
GULP1	-0.125564
PKMYT1	0.753225
HLA-C	-0.332816
SNHG29	0.389343
HMGB3	0.772681
CTSA	-0.471191
BCAS2	0.347515
HERC6	-0.265084
RNASEH2A	0.717299
RPL6	0.380148
HNRNPC	0.199882
LITAF	-0.319605
KLHDC7B	-0.403209
RAN	0.755477
DAD1	-0.18376
RPS23	0.320219
PCNA	0.78616
ZC3H12A	-0.423741
DNAJA1	-0.230434
RPL37	-0.292214
DSTN	-0.206355
RPS15A	0.457859
RPS20	0.320941
PREB	0.149214
MYL12A	0.197966
LAMB3	-0.438948
CDC25B	0.449187
XAF1	-0.298382
SLC7A5	0.440308
H2AC6	-0.211046
MAL2	0.282675
EEF1A1	0.309255
COPS9	0.143102
CNBP	0.284673
PATL1	0.106106
PTP4A2	0.123996
PSMD7	0.133631
EEF1E1	0.0864803
UBE2E1	-0.130994
FOS	0.363079
SRP19	0.147223
RPL11	0.465617
LAPTM4A	-0.257003
TROAP	0.682238
SLPI	-0.200257
H1-0	0.861431
ANP32B	0.757668
RPL34	-0.194065
CTSC	-0.164194
ATP5F1E	0.192794
CENPA	0.810327
CDC20	0.780929
SKA3	0.787973
SKA2	0.710178
TRIB3	0.207316
DAZAP2	0.0942998
CMPK2	-0.278276
CCNA2	0.819936
H1-10	0.756627
MBNL2	-0.262892
SRP72	-0.176011
GHITM	0.396098
ITM2B	-0.227356
KIF23	0.800491
SMIM14	0.172347
RPL13	0.293272
ANLN	0.795338
RAB9A	-0.231772
CCL2	-0.297471
SP110	-0.171229
GOLPH3L	-0.255563
SPG21	0.10458
ZWINT	0.732868
TAP1	-0.175124
RPS24	0.500798
HNRNPAB	0.774284
ARMCX3	-0.248592
SEC11C	-0.230903
TFG	-0.274677
SERP1	-0.304819
HSPA5	0.208289
PHLDA1	-0.244354
TMEM106C	0.743932
RPS27A	0.342913
UBE2D3	0.0866467
MUC5B	-0.457818
KRT19	-0.413856
MRPL9	0.271707
ABRACL	0.249706
C3	-0.409921
CBX4	0.124397
NQO1	0.283122
TRAM1	-0.210619
PPP2CA	0.146183
RPL26	0.404937
FANCI	0.634372
HMGCS1	-0.155982
OPTN	-0.148097
RPL23A	0.246757
DEK	0.743676
SEC31A	-0.259838
MIS18A	0.713562
GABARAPL2	-0.299828
TOMM20	-0.136615
RPS28	0.174691
CD63	-0.323306
RAB10	-0.212757
RPL5	0.346153
NFKBIZ	-0.390971
MGP	0.164203
CDH1	-0.101511
CHCHD2	0.265749
NEURL1B	0.653331
WTAP	-0.25443
H1-2	-0.341369
CLTA	0.163249
RAP2C	0.195883
LRRFIP1	0.0803292
RAD51C	0.645603
ACP1	0.120041
AURKA	0.724054
RPL7A	0.397413
SNX3	-0.133489
TXNL1	0.127322
MRPS6	0.110181
RPS7	0.4264
NCOA4	-0.132409
PRSS23	0.491452
CFL1	0.626
MACROH2A1	0.304611
BCAS3	0.444101
CDCA8	0.677683
EDF1	0.0439528
PSMD14	0.175599
RACGAP1	0.802265
GATA3	0.273603
SRSF2	0.447052
DDX60	-0.15209
RAD23B	0.161172
CYCS	0.173624
NCAPG2	0.670006
P4HB	-0.429022
GOLPH3	-0.133721
OSGIN1	-0.15658
AP3S1	-0.128179
IDE	0.0942394
ECT2	0.755898
SREBF1	-0.180247
VAPA	0.121516
PPCS	0.0993267
RPS16	0.425825
TAPBP	-0.417943
FEN1	0.785369
RNF6	0.124583
SMC4	0.737118
MCCC2	0.132376
CD47	-0.327956
PIM3	-0.16703
NCAPD2	0.694257
RPL7	0.279472
SEC23B	-0.211501
ERH	0.264379
CCDC59	0.139305
SSR3	-0.121639
TMEM18	0.0757157
SLC39A8	-0.151356
SHCBP1	0.605008
MRPL51	0.465426
PPIB	-0.55138
GOT1	0.317855
SELENOK	-0.200853
RPL31	0.34992
LSM 4.00	0.674104
RPL27A	0.393722
SEC22B	-0.202934
PTGES3	0.568739
PSME1	-0.27612
AZIN1	-0.13228
MRPL49	0.0793317
C3ORF14	0.561347
KRT10	0.132862
RACK1	0.33584
IFIH1	-0.196476
SLC25A6	0.450941
SAA1	-0.386932
GADD45A	-0.0790119
MCFD2	-0.148396
CNDP2	0.0655252
GGH	0.562291
RPL41	0.1209
ELOB	-0.0927731
MCM4	0.594326
H2BC12	-0.110674
SNHG8	-0.426707
OST4	-0.172098
RPS3A	0.364157
UBE2B	-0.191127
IER3IP1	0.0968968
TMBIM4	-0.119029
EEF1B2	0.205172
CDV3	0.339204
PABPC1	-0.254545
BST2	-0.107269
ARL6IP1	0.74968
SLC7A1	0.320414
MUC1	-0.366097
ATP6V0B	-0.0969241
RAB5A	-0.31516
FASN	0.251283
DYNLL1	0.287663
CHMP2B	-0.179309
CCPG1	-0.131057
AHCYL1	0.05994
HMOX1	-0.233332
GPBP1L1	0.0725713
CNIH4	0.104821
YBX1	0.567343
IFITM2	-0.11763
GINS2	0.519757
LYSMD2	-0.140013
DPH3	-0.131411
RAB7A	-0.145955
ATF4	0.121327
CDT1	0.579595
VPS37A	0.083519
TUBB4B	0.620901
MCM3	0.63245
EIF3J	-0.0930572
SLC2A6	-0.192033
ADIPOR1	0.0803694
BOD1	0.0931938
FADS1	-0.113598
RAD21	0.578758
NEU1	-0.06519
UBE2D2	0.13343
RPLP0	0.347932
DKC1	0.432883
RBM47	-0.0672789
FLNA	0.421819
PRR11	0.658802
RHOA	0.336548
RPL14	0.314223
METTL9	-0.125052
ATP6V1E1	-0.135792
BAMBI	0.461857
OSMR	-0.403948
ZC3H15	0.121827
RNA28S5	-0.199858
TXNRD1	-0.174397
EIF2S2	0.102797
ARPC2	0.143455
IFIT5	-0.132681
HNRNPH3	0.618325
EIF2AK2	-0.144273
DDR1	-0.244254
FN1	-0.297727
SDC4	-0.229868
XPOT	0.34277
RPS14	0.284408
COX17	0.264142
AKR1C1	-0.313197
PSMA4	0.16676
CBX1	0.648118
UBQLN1	-0.1568
ARF1	0.166023
JAK1	-0.191544
RPL30	0.333392
PRNP	-0.149266
NAA50	0.338202
BHLHE40	0.144047
BNIP3	-0.139027
ICAM1	-0.331973
ARPC5	0.106592
LBR	0.446221
KRCC1	0.0852126
ATP5IF1	0.0857312
GGCT	0.391243
LGALS8	-0.180543
MGAT2	-0.244982
SCCPDH	0.146188
CHMP5	-0.0947037
IRF7	-0.15862
SRP54	-0.153363
DRAM1	-0.116034
MCM7	0.572137
DDIT3	-0.287058
CSE1L	0.599438
MATR3	0.0836789
GCLC	-0.221308
PLK1	0.649106
SH3BGRL	0.158804
SELENBP1	-0.30508
MIF	0.0409333
TAX1BP1	-0.116732
TBC1D9	-0.263069
COTL1	0.412059
HSBP1	0.101117
RPL24	0.409255
COPZ1	0.122794
MAGED2	-0.180436
PPDPF	0.569992
CFLAR	-0.208787
PSMB2	0.132371
COX5A	0.139858
COMTD1	0.103075
PIP4P1	0.0583228
KIF11	0.600156
LRRC59	0.238637
MEAF6	0.111727
NMI	-0.138247
USP1	0.529304
UFM1	-0.344644
IRF2BP2	-0.169654
SF3B14	0.0840108
HDGF	0.185003
TMEM97	0.551699
TMOD3	0.0987857
NBN	0.0943988
GINS1	0.587382
SEC61G	-0.167843
RPL3	0.276906
JPT1	0.498112
DBI	0.14312
FTH1P10	-0.157218
SEC13	-0.12296
ANP32E	0.512414
CCT4	0.282111
EGR3	0.253598
RBCK1	-0.139408
PHF19	0.58073
EGR1	0.46251
ME1	-0.253723
PHLDA2	-0.203159
YWHAZ	0.10782
KPNA2	0.689414
MRFAP1	0.423047
PSMG2	0.308959
SCNN1B	-0.278493
BTG1	0.0991068
PRDX6	-0.17142
TSNAX	-0.112398
FAM162A	-0.209893
CENPN	0.597611
VMA21	-0.0708304
AURKB	0.614089
SQLE	0.342779
CNTD2	-0.0775156
HMGN1	0.410494
MPHOSPH8	-0.158849
APPBP2	-0.157519
ID1	-0.220759
TMEM219	-0.205846
RPL9	0.373207
BUB3	0.298407
RANBP1	0.544731
CCT5	0.405894
NPM1	0.403759
EIF2S1	0.211511
CBX5	0.470801
ATP6AP1	-0.343132
RP11-196G18.24	-0.37274
NUSAP1	0.627895
RPL35A	0.271337
UQCRQ	0.0681688
TFF3	0.212293
PPM1K	-0.102766
NSA2	0.136638
KRT18	0.213145
RASEF	-0.0916222
YTHDF2	0.153161
MTHFD1	0.535103
TCEA1	0.363037
PRR13	0.0784869
HNRNPD	0.229984
PDLIM1	0.140937
HMGN3	0.486351
APOL2	-0.197938
DAAM1	-0.138922
TMED2	-0.126409
PARP12	-0.231671
CYP1B1	-0.334429
GOLGA5	-0.128423
BID	-0.145689
RPL8	0.305059
CSDE1	0.139409
RPL15	0.258824
C14ORF119	0.077065
RPS18	-0.273416
SMIM26	-0.109543
RNF114	-0.169225
KIF22	0.41821
PON2	-0.299857
RPS27	0.350697
H2BC5	-0.218582
SLC11A2	-0.293766
TNFAIP3	-0.26029
RIOX2	-0.117051
TRA2B	0.444135
FNDC3B	-0.305096
RPS25	0.264195
SUB1	0.12766
FREM2	0.175699
SLC7A11	-0.34166
SAP18	0.12214
PRELID3B	0.109641
SHMT2	0.478897
ZG16B	-0.271135
ACTR2	0.210736
UBE2K	0.0748417
WDR34	0.499112
NFE2L2	0.0869447
EI24	0.147174
H2AZ2	0.645413
RPLP2	0.286843
TRAPPC6B	0.0826302
NEK2	0.570181
EIF2A	-0.108647
ATIC	0.177184
SRSF1	0.421244
HIGD1A	-0.186206
SRPRB	-0.140344
PAIP2	0.0634339
PFN1	0.521869
ZNHIT1	-0.26923
PSMA3	-0.176212
RAF1	0.122464
YY1	0.206654
SH3BGR	0.181718
GFPT1	-0.222066
ZNF622	-0.151852
PIGA	0.145391
IRF1	-0.185291
LAPTM4B	0.385075
BCL3	-0.152579
UBA5	0.136765
RPS29	0.423261
ADAR	-0.138795
GOLGA4	-0.159706
SMDT1	-0.108518
HELLS	0.518721
CENPM	0.507017
RBMX	0.544129
REEP4	0.468969
PNPLA8	-0.0677967
SGO1	0.58552
SPATS2L	0.126394
RAB6A	0.104659
NANS	-0.0987294
FUS	0.314002
SELENOM	-0.302274
TMEM167A	-0.116618
FAM83D	0.575916
SERPINB1	-0.0843055
TIMM9	-0.120251
KPNB1	0.510593
RPL37A	0.253955
EPB41L4A-AS1	-0.218335
NUP107	0.449731
DSCC1	0.517609
GRINA	-0.177503
SSRP1	0.525853
HNRNPR	0.53128
SP100	-0.110765
TRIM37	0.266798
C11ORF58	0.100919
AARS1	0.382877
RPS5	0.266203
RALA	0.0913487
C19ORF43	0.186052
NUB1	-0.112135
LARP1B	-0.136492
DRAM2	0.0595546
OSBP	0.0798622
RHPN2	-0.187853
UBQLN2	-0.0708293
HSPA9	0.303824
SAA2	-0.283665
CD74	-0.0999635
ASPH	-0.192495
CTD-2319I12.1	-0.300467
NOP10	0.0713415
MICU2	0.145991
HOOK2	-0.198624
RP11-196G18.22	-0.378857
CDCA3	0.540909
RRM1	0.509295
ELOVL2	0.255122
TTC9C	0.0462261
USP8	0.083163
PSMD10	0.073481
AGR2	0.169841
PSMF1	0.0770393
PAPSS2	-0.287217
MED10	0.0911118
FAM177A1	-0.167573
SEL1L	-0.0898448
RPL10A	0.233025
RPSAP58	0.39314
NFKB1	-0.140095
PPP4R2	0.101986
C1ORF43	0.133644
CIB1	-0.0912204
SEC61B	-0.253013
IKBKE	-0.190471
SOX9	-0.325645
ACTB	0.489716
STAT3	-0.223169
RPL22	0.344884
LINC00963	-0.1103
MBD4	-0.101359
ADD3	0.32308
FKBP4	0.157112
ALDH3B2	-0.175402
CDC6	0.572466
NUDT5	-0.0632395
NR2F2	0.265306
MRPS18A	0.062835
DUSP11	0.0607616
RAB2A	0.071205
S100A7A	-0.300311
TBC1D23	-0.127323
TMEM248	-0.109961
TIMM23	0.12926
TSC22D1	-0.173952
IFNGR1	-0.290641
HLA-DRA	-0.134725
HNRNPK	0.148372
EDEM1	0.0372978
DMXL2	-0.397538
EEF2	0.357367
GPR160	0.133243
MAP2K1	-0.155564
ATG3	0.103802
MGST1	-0.170622
TIMELESS	0.535319
SNX2	0.0764478
SIVA1	0.49138
SUPT16H	0.481496
RPL19	-0.212018
RAB39B	0.13573
CAP1	-0.0941738
GSTM3	0.389535
BTF3	0.23618
DAP	0.0955641
ANXA7	0.116972
RAB21	-0.123357
RHOQ	-0.134313
CHMP4C	-0.0960188
GNPNAT1	0.29177
DDX58	-0.18767
KRR1	-0.0750923
ZNF330	-0.0784308
ARHGAP11A	0.527566
CCNB2	0.572999
GTF2A2	0.0861974
SNHG1	0.434768
SMS	0.339366
CAST	0.0532089
SEPTIN2	0.0688983
CENPF	0.572431
COX7A2L	0.187169
ARL 3.00	0.423799
G3BP1	0.116513
CKAP5	0.578099
CTSS	-0.189091
UBE2E2	-0.163571
C14ORF166	0.166629
YWHAB	0.145489
POMP	-0.165278
POLR1D	-0.157959
REEP5	-0.101104
PDCD5	0.0835382
CMSS1	0.445194
MAPRE1	0.225653
RPS11	0.254308
ACOT7	-0.086082
THOC7	0.165086
RPS27L	0.103167
CBR3	0.119111
KRT8	0.258825
YWHAH	0.317515
PCNP	0.180966
C19ORF53	0.126494
TP53RK	0.0449475
SNRPD2	0.320681
NSUN4	-0.0733545
KNOP1	0.0700007
ACAT1	0.309563
DRG1	0.065062
PHGDH	0.424461
TSC22D3	0.284326
SCP2	0.0693787
UCHL3	-0.0746932
ISCU	0.213463
S100A10	0.341213
NCL	0.205551
NINJ1	-0.194552
SDHB	0.106948
SMAP1	-0.181505
GPI	0.07698
LMNA	-0.102371
NT5C3A	0.079619
MZT1	0.487639
EAF1	0.102574
ESYT1	0.297244
CDC73	-0.0910789
LAMTOR1	0.0870858
CGGBP1	0.110306
MRPS15	0.216649
SPINT2	0.0723834
PSMB5	0.055694
PIEZO1	0.100864
EIF3M	-0.122027
TUSC3	0.0364786
BLZF1	-0.109279
MCM6	0.448405
LSM 3.00	0.571005
GOLT1B	-0.130182
MCM2	0.481107
TMEM128	0.109985
EVL	0.244813
RAB18	-0.159992
RMI2	0.495393
SERBP1	0.254134
PITHD1	0.17107
HNRNPH1	0.279554
C15ORF48	-0.201362
PTTG1	0.541398
CD59	-0.11872
NSD2	0.382894
C4ORF3	-0.171663
CCDC34	0.463111
PYCARD	-0.29366
PAK2	0.175741
PDCD4	-0.139529
MOSPD1	-0.112721
CISD2	0.142452
CSRP1	0.0606713
GLRX5	0.397185
SCOC	0.141258
HNRNPF	0.406842
POLR3C	0.118369
PIP4K2C	-0.0575511
RRP1	0.160837
KLF5	0.101989
IDH1	0.272299
UQCRB	-0.151053
UEVLD	0.0504103
ARHGAP26	-0.270285
CLTC	-0.162106
C12ORF75	0.434611
CMPK1	0.0636036
DAPP1	-0.254993
MELK	0.526363
C2CD4A	-0.157209
NDUFS6	0.0552308
SAMD9	-0.136333
TACC3	0.506095
SH3BGRL3	0.07157
KDELR2	-0.172997
NDC1	0.440197
KLHDC2	0.095261
TBL1X	0.367467
SYF2	-0.0746269
PRDX3	0.36269
MLPH	-0.3343
RBMX2	0.0972409
DDIT4	0.116574
C4ORF32	-0.243011
MNAT1	0.09952
POLR2K	0.0835666
RSL24D1	0.124103
PARD6B	0.149909
POLD2	0.444171
GPNMB	0.0350156
PRPF19	0.168498
APOL6	-0.116691
ANAPC11	0.412288
NAA20	0.0564334
TES	-0.0724279
BMP7	0.370362
CHKA	0.0779982
TGIF1	0.035004
TAF9	0.200464
DYNLT1	0.0717539
SNHG6	0.338975
GORASP2	-0.110187
VPS35	0.238641
AKR1A1	-0.054709
AB019441.29	0.131579
GMNN	0.461341
RP11-303E16.2	0.440667
UVRAG	-0.111996
EZH2	0.449716
MAP7	0.0773911
RRAGD	-0.244164
TOB1	-0.197309
ATP8B2	0.178295
VRK1	0.462116
COX8A	0.491865
SPDL1	0.499175
KIF20B	0.46613
JPT2	0.434037
ALG2	0.0595776
CDK4	0.397004
C6ORF48	0.292893
COPB2	-0.268684
RPL23	0.325355
C12ORF44	-0.122346
CALM1	0.133654
CHURC1	0.0673608
CALCOCO2	0.138032
VDAC1	0.0542133
HES1	0.177191
TMED10	0.0724197
ZNF511	0.143216
SIAH2	0.310176
GNAI3	0.126856
PGM3	-0.127537
LMO4	0.183185
CENPK	0.438266
RPL27	0.251122
ERGIC2	-0.0974318
AP2S1	0.423714
MAX	-0.112512
DNAJB6	-0.103211
SAR1B	-0.131433
KIF4A	0.475193
SSBP1	0.0734183
SNRPA	0.43607
CASP7	0.0959956
BTG2	-0.237095
TMEM258	0.129636
RERG	0.423525
GOSR2	-0.133345
GAS5	-0.202774
LRR1	0.414861
PRDX1	0.443185
FANCD2	0.449971
PEBP1	0.351883
PPP1CC	0.474964
SSR2	0.11236
ABHD17C	0.111759
COMMD4	0.467108
GFRA1	0.251488
ANP32A	0.360648
C9ORF78	0.141609
TUBA1A	0.416187
CENPH	0.422057
PSMC2	-0.110423
RNASEH2C	0.0818534
DNAJC2	0.0663917
TCEAL4	-0.0702908
GOLGB1	-0.135481
LONP2	-0.12651
MZT2B	0.345887
TMX2	0.151887
RPL18	0.169595
NDUFV3	0.0850996
ADI1	0.431221
CACYBP	0.428106
CUX1	0.050779
SNX17	0.0639755
TPBG	0.097608
CCNB1IP1	0.299813
GTF3A	0.280589
DARS1	0.0407571
DNAJC15	0.0514279
FBXO25	0.0736598
UQCR11	-0.128187
RRAGC	-0.138776
NECAP1	0.0445586
AKR1C3	-0.262665
TUBB6	0.387412
NUPR1	0.171636
TIFA	0.0550004
DCXR	0.401403
MID1IP1	-0.074345
BCL2L11	0.0874352
SMC3	0.34704
TSEN54	0.0909065
PBDC1	-0.0999143
HNRNPUL1	0.443077
RHEB	0.283591
UBE2Z	-0.194403
COX14	0.0764657
TXNDC12	0.12668
UCHL5	0.336718
ERLEC1	-0.262896
PPP1R12A	0.0933739
EZR	-0.0533374
RTN4	0.224442
PNP	0.395434
HNRNPU	0.212341
AMDHD2	-0.105925
TWF1	0.0800707
RFC5	0.474535
FDFT1	0.419226
EXOSC8	0.314501
RPS10	0.264882
DHCR24	-0.111671
PSME2	-0.127513
WAC	0.0434651
SLC25A3	0.239884
NPDC1	0.0468479
LACTB2	-0.105917
DHTKD1	0.460232
RAB14	-0.0921054
SNRNP25	0.390098
LMAN2	0.0678045
ERP44	-0.128349
UBE2J1	0.0986647
MTLN	0.0999728
HMCES	0.17415
WIPI1	-0.128987
POLQ	0.398721
ATP13A3	0.329992
FOXA1	0.178454
NDUFA1	-0.0932524
ARPC4	0.084741
NT5C2	0.0709497
OLA1	0.0973727
TP53	0.37991
MIS12	-0.064366
IMP3	-0.088259
RTKN2	0.381867
SDE2	-0.057803
UQCRFS1	0.106375
MARCKSL1	-0.137542
TXNDC9	0.0594959
PPP1R2	0.0581469
SAPCD2	0.421531
SEPTIN7	0.167816
YME1L1	-0.156217
RDX	0.119524
RBM3	0.289482
ILF2	0.361995
DNMT1	0.486156
EIF4G2	0.356293
PCNT	0.325387
USP3	-0.0928616
CCNI	-0.154523
SLC37A1	0.127768
ZNF12	-0.0961763
PIK3R3	-0.258678
COPB1	0.104672
DERL1	-0.093825
CNIH1	-0.0805195
CDCA4	0.452607
ZFAND5	-0.277363
DNAJC9	0.462007
SAMHD1	-0.0846697
CMTM6	0.0722365
ZRSR2	0.0462679
CBR1	0.159169
HSP90AA1	0.342046
EIF1AX	0.353655
RBBP8	0.09111
CTNNA1	0.0958765
ARMC1	0.26381
COPS3	0.124998
ELOC	0.048656
HLTF	0.38615
PTTG1IP	-0.0879373
INHBE	0.335686
EIF3D	0.0659495
PEX13	-0.102066
SERPINB8	-0.191751
DNAJC1	-0.142892
RPL36A	0.338645
TSEN34	0.143772
CCT8	0.07681
FAU	-0.164058
HSPE1	0.118062
CD2BP2	-0.0610691
FADD	0.0726159
PCGF5	-0.139323
ATF2	-0.127025
PPP1R15A	0.0757539
SMIM15	0.0989925
HADH	0.392559
DPAGT1	0.0403972
ADCY9	0.0775063
SRSF9	0.0964557
TRIM28	0.300103
ASCC3	-0.0844072
LAGE3	0.439642
WASHC5	0.0921632
GOLGA2	-0.147544
RWDD1	0.142617
SYAP1	0.121562
LRP10	-0.276457
COPS5	-0.0677362
PRCC	0.121415
ACAD9	0.140844
SLC25A1	0.384267
UAP1	0.133735
NFIL3	-0.129946
CD9	0.217285
COPG1	0.0708294
HSD17B4	0.0967767
VAMP8	-0.0637354
LNX2	-0.0872315
ZFPL1	0.0714572
SLC31A1	0.124524
SUMO1	0.097879
PRKDC	0.373118
NIBAN1	0.231761
IBTK	0.0729115
MRPS33	0.0918135
SLC35E1	-0.119651
POLE3	0.381102
REEP3	0.0663783
CENPJ	0.416613
RTN3	0.152848
IFITM1	-0.115067
LARP6	-0.0948651
SEPHS1	0.438551
NBR1	-0.0795046
ESCO2	0.424691
FAM204A	0.148077
GSPT1	0.129231
STIL	0.373146
FICD	-0.277667
PSMD6	-0.233156
TOR1AIP1	-0.101042
SPAG9	-0.146737
STARD10	0.263685
SCFD1	-0.122179
EIF4A3	0.395051
SRP9	0.352962
GSR	0.368293
SNRNP200	0.307992
TRAK2	0.28846
GNB1	0.0760093
PGRMC2	0.0696774
BAG3	0.0744256
NEDD8	0.210246
SOX4	0.125909
DYNLT3	-0.133122
SELENOS	-0.145139
UBXN1	0.0699166
NCOA3	-0.065944
MARCHF6	-0.0850625
ELF3	-0.0395438
SEC24A	-0.186918
MYB	0.222287
SYNCRIP	0.227284
PPP2CB	0.0402438
ELP2	-0.2954
UGP2	0.160949
CCNK	0.162916
SLFN5	-0.181699
CRABP2	-0.108504
LAP3	0.172502
CLK3	-0.0860555
SF3A1	0.100132
PPM1H	-0.0892116
EIF4B	-0.101544
DVL2	0.0960925
TPM1	0.276567
APLP2	-0.071357
SULF1	-0.253408
ICA1	-0.122619
MYO10	0.102468
PSMG3	0.129451
SLC2A4RG	0.388557
GATAD1	-0.0916286
GOT2	0.390783
OAT	0.294047
LAMTOR3	-0.124561
LIMCH1	-0.155842
HILPDA	-0.0360703
NUDT21	0.346304
MRPL54	0.0263118
MANF	-0.140383
REPIN1	-0.0970579
TMEM230	0.188816
CD99	0.34395
SCYL2	0.0709767
SF3A3	0.237444
ZZZ3	-0.0687357
RPA1	0.357595
SMIM7	0.134959
FTH1P16	-0.169779
LSM 5.00	0.418653
ACLY	0.173465
DDX60L	-0.115869
MPC2	0.189546
NXT1	0.119471
GPSM2	0.410866
RFK	0.0526332
NSUN2	0.205495
GBP3	-0.211758
SLC49A4	0.0659456
GDF15	-0.106131
TMEM165	-0.196648
DPM1	-0.0968024
PDCD6	0.103835
SAE1	0.31575
CCDC174	-0.0825906
SUMO3	0.191279
ISY1	0.0639877
TCOF1	0.406069
MRPL57	0.216213
KIF5B	0.215016
SP1	0.0420278
MAEA	0.13573
GLB1	0.148391
NECTIN1	0.250687
GPT2	0.173194
LMNB1	0.405982
AFTPH	-0.0582922
RSL1D1	0.159845
BCKDK	0.079788
EBNA1BP2	0.169851
EIF3L	0.175011
PRRC2C	0.0642077
SERINC1	-0.0985377
YIPF4	-0.0739103
HSPD1	0.279319
ETF1	0.0978725
RAB27B	0.0357691
ZFAND1	-0.104359
CMBL	0.202888
CLGN	0.20331
C12ORF23	-0.0758397
PTS	0.0942944
RPL39L	0.437934
FAHD1	0.042629
MMS19	0.0591493
BBX	-0.07742
PDXDC1	0.0475909
RPA3	0.388199
HSCB	-0.176461
POLR2I	0.0598455
WNK1	0.116502
CAPNS1	0.145883
CCDC50	0.105469
CHPT1	0.202979
UQCR10	0.150461
CREB3	-0.0932737
CDKN1A	-0.236378
MCUB	0.423097
FBP1	0.150065
AJUBA	0.405012
HMGXB4	0.16739
GOSR1	0.0695204
EPRS1	0.160196
TTC1	-0.131559
HAGH	-0.0677279
TCEAL3	0.068145
SLC52A2	-0.187435
CEP57	0.381643
ASF1A	0.153898
GOLGA7	-0.0626202
SLC1A5	0.291536
BCL10	-0.133706
RPF1	0.0744936
FTLP3	-0.103537
BEX2	0.264653
FAM136A	0.312011
MRPL55	-0.0711063
HINT2	0.236218
GAN	0.117518
MYL6	0.213078
MMADHC	0.0921659
PRPF8	0.317561
OCIAD2	-0.0443269
VBP1	0.179704
CAB39	-0.120296
SERPINH1	0.166022
CSTF3	0.13606
SIPA1L1	-0.0916616
TBC1D15	-0.0911067
VKORC1L1	0.176314
AK2	-0.0968876
RHOC	-0.0728405
NXT2	0.0911896
UBE2V2	0.188134
COX20	0.192331
MRPL41	0.0304861
CST3	-0.193082
SNU13	-0.128371
PPP2R2A	-0.0908203
COMMD3	-0.0924498
PYCR1	0.305904
NFE2L1	-0.283074
RECQL4	0.347256
APOL1	-0.134771
UBA52	0.173562
DLC1	0.0502202
TC2N	-0.169738
IARS1	0.220243
SHTN1	0.0920699
UGDH	0.15732
OASL	-0.156845
BCL2L12	0.373057
CXCL17	-0.145453
ABITRAM	-0.0717029
ATG13	-0.103273
TANC2	-0.180328
SNRPB	0.440335
CXCL16	-0.0659693
TTK	0.398001
RP11-864N7.2	0.178724
PIMREG	0.403561
HMGCR	0.0710485
SHMT1	0.359849
RP11-498C9.15	0.290336
APRT	-0.0909776
LGALS1	0.268552
SCUBE2	-0.0544136
TSKU	0.265476
HDAC2	0.315515
SPAG7	0.160009
RPL35	0.130389
FBL	0.391517
MAD2L1BP	0.140008
CDKN1B	0.242069
NUDT14	-0.041363
NUDT9	0.0554604
VAMP7	0.0936236
YWHAQ	0.436872
PHB	0.228828
ARPP19	0.201728
DARS2	0.33253
PPP1CA	0.383228
GEN1	0.277829
CYFIP1	0.147623
CRB3	-0.093873
VEGFB	-0.15081
PRKAR1A	-0.109549
TSPAN15	0.123474
CHPF	-0.23643
STX16	-0.124984
CALR	0.236888
SRSF3	0.42085
ANG	-0.0859069
RANGAP1	0.170354
GCLM	-0.134616
PAN2	0.280899
ARRDC3	-0.0992812
TOPBP1	0.373541
XRCC5	0.267197
TMCO3	0.15147
GTF2F2	0.150198
PLS3	0.389125
IL17RB	-0.0693207
TAB2	0.0895715
PDZD11	0.212864
NBPF1	0.187406
UBE2A	0.209934
POC1B-GALNT4	-0.111948
RFC4	0.426171
TTF2	0.37628
TRIM16L	0.0924739
UQCRH	0.267104
SMIM19	0.126003
MRPL42	0.155767
TMEM141	0.0484951
CHD2	-0.0725189
DGUOK	0.18714
LTBR	-0.0774834
SBDS	0.0994027
CLINT1	-0.114458
ATP6V1C2	-0.122052
SETD3	0.181147
CCDC90B	-0.0693259
CAT	-0.071943
RTCA	-0.0943107
RPN2	-0.233754
UBL3	0.17095
DPM3	-0.150345
AHCY	0.330233
ZDHHC21	0.036277
PPIA	0.374338
NEMP1	0.326622
STC2	0.0509092
CIP2A	0.404765
ASNS	0.363122
BRI3BP	0.232801
IER3	-0.154484
EXT1	-0.0523638
ZMYND8	-0.167096
UCP2	0.0937786
TMEM140	-0.126847
UTP14A	0.0383062
SAT2	-0.249167
C14ORF80	0.359683
MORF4L1	0.244142
ZNF217	-0.0808939
GDI2	0.13036
SLC25A10	0.326459
JUNB	-0.103413
FAF1	0.104401
SDHD	0.0636531
SEMA3C	-0.262224
MAGEF1	0.0544606
HADHA	0.22142
RPL22L1	-0.0875885
DLGAP5	0.381143
PFKL	0.101486
MRPS18B	0.10623
SNAP29	0.0464874
ODC1	0.376187
UBE2R2	0.119251
TMEM59	-0.197653
BRCA1	0.298899
ZNHIT2	-0.0484168
ELF1	-0.175058
PARP2	0.335361
ARFGAP3	-0.0687487
RRS1	0.123599
RALBP1	0.0839382
VTI1B	0.151018
CKAP2	0.404667
PSMA5	-0.0778861
C7ORF73	0.135487
HDAC1	0.338878
AP2M1	0.141829
RTL8A	0.0748893
ZNF720	-0.0420637
SNHG5	0.1369
MRPL3	0.192095
NUDCD2	0.24161
CCSER2	-0.0880121
DHX36	-0.101611
RAB11A	0.064487
ATRX	-0.0918188
ZNF791	-0.115037
SLC25A38	0.0738689
TRAP1	0.29
RAD51AP1	0.418389
GYG1	0.100721
SLC35F5	-0.0809236
DEPDC1B	0.429716
TOM1L1	-0.106385
CPNE3	-0.0714329
MUCL1	-0.0689664
NUDT1	0.303327
N4BP1	0.0960772
C11ORF82	0.420752
S100A11	-0.0811868
DHRS7B	0.0897055
TSG101	-0.0647966
NAA10	0.133953
GNG12	0.0819388
H4C8	-0.17428
XPO1	0.353373
YEATS4	0.318417
TMEM39A	-0.190223
C6ORF120	-0.0413381
ADAM17	-0.1719
TAF13	0.0257663
COX7A2	0.0583494
SFXN2	0.226913
GM2A	-0.208277
PARP1	0.371881
SPAG5	0.412542
INSIG1	0.13653
EEF1D	0.129273
EMC3	-0.116128
CA12	-0.146035
HINT3	-0.127543
PCK2	0.343573
ARHGDIA	0.409831
ASPM	0.319286
PPM1G	0.250582
RTF2	0.169857
APEX1	0.230749
LTN1	-0.0826992
DCAF10	0.063069
CENPW	0.355458
WSB1	-0.325088
RHBDD1	-0.0963771
YPEL5	-0.19128
TRIM16	0.095359
PSMD4	0.094306
EMC9	0.214645
ZNF263	0.0514359
ZFYVE21	0.226039
ACBD6	0.0486263
THBD	-0.223989
HGD	-0.215733
SELENOF	0.0716997
BIRC2	-0.0826335
ITPKC	-0.0939012
VPS26C	-0.0698828
NPC2	0.253977
RP11-423H2.1	0.397656
TMEM164	0.16823
TIMM17A	-0.106133
TARS1	0.0881247
EXOSC1	0.151377
RNF168	0.252464
RPL29	0.128477
BNIP3L	-0.200214
PTCD3	0.193773
NOP58	0.0981897
TNK2	0.0675733
SRGAP2	0.396956
USP39	0.0914097
HNRNPA3	0.353358
IDH2	0.361131
PAFAH1B2	0.0832222
CYB5R4	0.141205
GEMIN2	0.36887
EIF2AK1	0.180921
OARD1	0.344432
UBB	0.322641
HSPA1A	-0.119676
CAND1	0.0501195
RBM6	-0.0748076
POLR3K	0.368539
COMT	0.239854
RHNO1	0.368001
RNH1	0.0429811
PARVA	0.0337861
UBXN4	-0.242884
ARL8B	-0.161719
CHMP1B	-0.165619
RNF115	0.10334
PSMC3	0.420097
UBE2I	0.27292
RPRD1A	0.105068
ATP6V1D	-0.0778452
RPS15	0.23716
TMEM41B	-0.122423
DEDD2	-0.0488074
TIMMDC1	0.0667277
RAP1A	0.149543
YARS1	0.210666
P4HA2	-0.0514897
FBXO5	0.346456
PLP2	0.291888
MED28	0.0374743
CKAP4	-0.122463
CHCHD10	0.190388
ALKBH5	0.0943595
RPL38	0.132928
KIF20A	0.400208
THAP1	-0.0631513
GPS1	0.140958
CD164	-0.187732
NUP155	0.294749
TXN	-0.0930435
FLNB	0.197134
SREK1IP1	0.0440158
SEC23IP	-0.0953671
TMEM216	0.0556489
WDR20	0.0566994
MARCKS	-0.189869
PPIF	0.188103
DCTN5	0.076663
PFDN5	0.0923607
GLRX3	0.186609
RGS16	-0.082336
MRPL36	0.139935
TMEM87A	-0.102204
STX3	-0.127422
KIF14	0.397324
FAM32A	0.0544331
TRIM44	-0.0679653
TATDN1	-0.0933116
SPC24	0.365406
MYO9A	0.0590952
HJURP	0.380505
TRMT10C	-0.0735334
USO1	-0.0720512
TPGS2	0.362428
TRIM2	-0.114948
TRMT112	0.153498
POLA2	0.367321
RNF181	-0.132589
COX6A1P2	0.146962
DPYSL2	0.393664
COMMD5	0.118917
MLF 2.00	0.211819
EIF3I	0.255423
CDK7	0.0783564
FAM207A	-0.0688847
EXOSC4	0.0533938
NR4A1	0.1579
PDIA6	0.229636
RCCD1	0.377391
TMEM170A	0.0968119
NAGK	-0.123702
PFDN4	0.0804694
CHCHD3	0.11166
STX12	0.0815809
CREB3L4	0.215729
GBP2	-0.194394
PTPN2	0.0725749
CAPZA2	-0.0773393
PDCD6IP	-0.110703
RAD51	0.375557
RCHY1	-0.0679316
CCT6A	0.290591
PTBP3	0.296201
CORO2A	-0.208187
SEH1L	0.206644
RNF213	-0.171721
MRPS11	0.221434
RNF7	-0.134379
ISOC1	0.165736
SARNP	-0.0571963
WDR89	0.0919075
ZNF28	-0.0462417
BNIP1	0.0443766
PNRC1	-0.165558
PSAT1	0.264898
DUSP12	0.0910833
TSPAN17	0.10375
GGNBP2	0.0630034
CAPZA1	-0.146393
RPE	-0.0886201
WBP4	0.197553
AKR7A2	0.14214
SNRPD1	0.192916
LSM 6.00	0.103097
DDX17	-0.0698682
SLC38A1	0.297752
SLC22A15	-0.0427995
TUBG1	0.391125
TUBD1	0.242726
TOM1	-0.113749
PPP4R3B	-0.0571791
USP14	0.0683457
SGMS1	-0.0840177
MRPL14	-0.0748191
NIP7	0.147306
ECHS1	0.353979
NFX1	-0.107528
MSH2	0.312777
ZNF148	-0.0681269
MRPL16	0.30686
BZW1	0.0949835
TMEM208	-0.170587
C12ORF66	-0.0459377
PPP1R7	0.0747294
ATP5PF	0.0525631
HEXA	-0.211791
SLC9A1	0.0594679
USP22	0.22564
MFSD1	-0.129946
BARD1	0.321108
HINT1	0.217011
HMG20B	0.322337
DIDO1	0.060945
PFN2	0.101198
FOXO3	-0.157807
CDC42BPB	0.122494
HLA-DRB1	-0.110622
CERS2	0.166106
PNISR	-0.0421847
EID1	-0.0988689
ACP2	-0.0270797
TAF1D	-0.224544
DHX32	0.0586893
COG6	-0.114731
NRAS	0.354401
MAP3K20	0.270674
SF3B2	0.292651
SWI5	0.0585073
SNHG9	0.106696
HERC4	-0.110131
MIS18BP1	0.367887
RFC2	0.392601
MTX2	-0.0581851
AIMP2	0.240607
IGF1R	0.0768981
DOCK6	-0.0470486
SCO2	-0.0924838
MDH1	0.143703
DANCR	0.182015
MOB1A	0.165503
CIR1	-0.101592
APH1A	0.172091
CACUL1	0.100436
RDH10	-0.112369
PSTPIP2	-0.177732
TOMM7	-0.0653506
ATP5MC2	0.130014
FAM214A	-0.263814
MTHFD1L	0.337684
RB1	0.131774
PSMB9	-0.0888836
CDC42SE1	0.139583
BCL6	-0.063931
MIR570HG	-0.0984987
JUN	0.121732
DDB2	0.316299
ZC3H13	-0.0792796
CFAP36	0.0904458
TSPAN13	0.257778
ADAT1	0.129652
C10ORF32	-0.107711
PDIA4	0.0879993
TIMP1	-0.231693
PAICS	0.172042
AHSA1	0.107619
CYB5A	-0.0825182
PCYOX1	0.077866
PSPH	0.256616
RAD50	-0.0648308
RAP2B	-0.131459
PMAIP1	-0.0491744
SRP68	0.10031
GNL3	-0.116175
SQOR	-0.0666676
ATP5MC1	-0.152007
HLA-E	-0.261003
ATF3	0.139497
DDX27	0.125547
EBP	0.33397
RPP25	0.115688
USP32	-0.251113
ARPC5L	0.0588799
PEG10	0.239794
HSPB11	0.0922447
S100A6	-0.103695
TRAPPC4	0.0767607
SOD1	0.275783
GFER	-0.0847932
ORMDL2	-0.104848
CCDC6	0.0844371
IFT122	-0.150721
SDHA	0.294187
RLIM	0.150347
FTH1P2	-0.126045
RRP12	-0.0858979
DUSP5	0.0767132
PDCD10	0.0605412
METTL1	0.0742764
MTCH2	0.214878
SNX24	0.18439
SETD7	0.101863
TBC1D10B	0.0752172
RDH12	0.269931
ALDH7A1	0.314848
TANK	-0.162784
SEC24C	-0.101479
CNP	0.0395708
CMC2	0.389034
RABAC1	-0.0950635
KCNK6	-0.242371
ISG20L2	0.0989106
NDUFC2	0.125884
DTL	0.356538
C1ORF21	0.128988
PSME4	-0.133545
GOLM1	-0.0409714
DSN1	0.322883
MRPL48	0.27082
SHOC2	0.0628225
PMP22	0.160197
PAK1	-0.0462905
ATP5F1C	0.0628961
ABAT	0.0886294
ATP5PB	0.252616
MAP1B	0.257576
CNOT1	0.334075
GTF3C2	0.294661
C10ORF118	-0.111751
ORC6	0.359881
HSP90AB1	-0.142258
DDX24	0.151217
RPS19BP1	-0.0744477
CEP78	0.340942
METAP1	0.155731
EIF4G3	0.088868
VAT1	-0.0911688
YBX3	0.2064
TMEM38B	0.186507
DCK	0.34221
BRI3	-0.113711
RGS10	0.271705
MYBL1	0.28143
ETFA	0.263286
SRRM2	0.0501825
CD44	-0.192268
USP16	0.069059
DCTPP1	0.337377
ZFP36	-0.138417
TATDN2	0.0940609
ARHGAP5	-0.0935371
FAM222B	0.042054
NOLC1	0.264849
WAPL	0.130982
COA6	-0.0940165
NT5DC2	0.193448
TMSB10	-0.134811
PCYT1A	-0.0907817
ASF1B	0.381757
PJA2	-0.098152
ZMAT2	0.258435
GINM1	-0.0530249
ERRFI1	0.128293
FBH1	-0.0598643
NHP2	0.226921
SUPT7L	0.0548045
MPG	-0.0851989
ERBB3	0.216942
MTFR1	0.194732
NUDT15	0.385481
BIRC6	-0.0750526
PA2G4	0.332002
ADCY1	-0.0738971
CALM3	0.339629
LAMTOR5	-0.0743938
CLCN7	-0.274847
C7ORF55-LUC7L2	0.177576
PPIC	-0.211535
XRCC6	0.174882
B4GALT1	-0.140309
CLDN4	0.0710697
LTA4H	0.322373
EMC6	0.111078
ADIRF	0.194022
RAD1	0.327119
MESD	0.0345988
ZNF468	0.0539831
GLO1	0.305153
DEPDC1	0.378735
CENPU	0.330731
CNOT10	0.134707
C6ORF141	0.196253
POLR2L	0.291167
TMSB4XP8	0.335958
USP54	-0.139904
CENPO	0.325749
EAPP	0.0510752
SPSB3	0.0519195
TMEM132A	-0.269206
CCT7	0.265815
SH3YL1	-0.0633095
ZNF367	0.305928
MAPKAPK5	0.0928142
SKAP2	0.103315
ASH2L	0.308288
SEM1	0.0957259
YTHDF3	-0.112807
WDHD1	0.306779
TNFSF10	-0.193526
RP11-391M1.4	0.106597
TBC1D20	0.0302067
RAMAC	0.138796
DDT	-0.0543173
H2AJ	0.3215
AC026806.2	-0.112578
ZNF561	-0.0578194
PAF1	0.114403
CTA-384D8.35	-0.109902
COPS4	0.138053
RNF5	0.39565
BAZ1A	0.0434059
KLHDC3	0.152621
RBBP4	0.03551
JMJD6	-0.0992242
MTFR2	0.298391
ALDH9A1	0.126388
MTIF3	0.0384603
MEA1	0.206573
PELO	-0.0751592
PPT1	0.215546
WHAMM	-0.138552
UBE2Q2	0.264383
FLII	0.0466823
CAPN2	-0.0883547
CCND3	-0.067469
TUSC2	-0.0357094
ZNF271P	0.0351699
NONO	0.340504
TSSC4	-0.0901178
STARD13	-0.161413
NDUFB4	-0.106698
ARL 1.00	-0.0946332
ARHGEF2	0.195052
FAM120A	-0.0807497
HNRNPA0	0.287893
ATG12	-0.100606
CPSF2	0.1954
LRRFIP2	-0.0879099
ERGIC1	0.246182
AZI2	-0.0783298
SERINC3	-0.129107
SRSF7	0.274947
TPT1P4	0.0710874
LAMP1	-0.201134
TTC39A	0.322835
PTRH2	-0.104177
RDH11	-0.0752834
C18ORF25	0.0844762
TMCO1	0.0728558
TMED9	0.165793
TMEM14A	0.173055
C16ORF91	0.105091
NDUFB3	-0.0751428
PARPBP	0.325136
ZNF706	0.0584295
RELA	-0.0566608
EIF4EBP1	0.305539
KBTBD7	-0.098275
MEF2A	-0.0774652
MED19	-0.0703239
ITGAE	0.336585
RPN1	-0.209906
TPT1P9	-0.0893277
TYW3	-0.0957849
RELB	-0.152407
CHD4	0.312545
CYB5B	0.271735
RABGAP1	0.071505
PGRMC1	0.260304
HIGD2A	-0.0586229
RBBP5	0.0575847
TFRC	0.059445
MOCS2	0.258091
KNSTRN	0.388646
CSRNP2	0.0438502
GTPBP4	0.137949
INTS14	0.239167
DNTTIP1	-0.0702838
TMPRSS3	0.23646
TOMM40	0.286193
SLMAP	-0.0919284
ZNF644	-0.0670391
VDAC2	0.217965
ELOA	0.0855894
VHL	-0.179786
TCAIM	0.111161
METTL7A	0.313019
MAFG	0.141287
MRPL37	0.271861
HCCS	0.0351804
C1ORF27	-0.0968457
MAPK1IP1L	0.0793387
ENPP1	-0.118623
SUCLG1	0.115937
SSU72	0.0799124
C15ORF61	-0.0392464
ESR1	0.1723
TBC1D16	0.101115
FGD6	-0.116625
KCTD3	0.267836
SENP1	0.159252
FPGS	0.126589
RP11-367G18.2	0.120453
NUFIP2	-0.0763069
AIMP1	0.0719125
SDHAF1	-0.0620378
CRNDE	0.115667
PDXK	-0.133907
SEPHS2	-0.114261
GALM	0.161787
IRX2	0.161391
ADIPOR2	0.19769
PNO1	0.131889
ZNF703	0.299643
ARL5A	-0.0927612
C14ORF1	0.16888
HELZ2	-0.131267
BLOC1S6	-0.0787814
HSP90B1	-0.160187
IFT20	-0.137949
GNB2	0.376627
FMR1	0.124065
PHB2	0.272597
DCTN1	0.163074
ARPC1B	0.171606
STS	-0.181825
PDE8A	0.0987505
MAFF	-0.144577
UFD1	0.204449
SPCS2	0.205827
NOP56	0.237106
TIMM17B	0.105235
MRPS2	0.3142
RNASEH2B	0.186469
C19ORF60	-0.0829889
SUPT4H1	0.216393
CDC42	0.129725
[truncated: 21,924 more rows]

## Sheet: Cluster 5
EDM scores for sc-PHENIX
		5
	MT-RNR2	-1.85816		Gene Set	Size	Leading Edge Number	ES	NES	P Value	FDR
	MT-ND4	-1.95776		REACTOME_CYTOKINE_SIGNALING_IN_IMMUNE_SYSTEM	588	232	0.24028	6.7646	0	0
	MT-CO2	-1.55898		REACTOME_INNATE_IMMUNE_SYSTEM	827	369	0.19636	6.1923	0	0
	MT-CO1	-1.42949		REACTOME_POST_TRANSLATIONAL_PROTEIN_MODIFICATION	1204	404	0.1496	5.8091	0	0
	MT-CYB	-1.48221		REACTOME_MEMBRANE_TRAFFICKING	579	248	0.19376	5.2501	0	0
	MT-ND1	-1.18686		REACTOME_INTERFERON_SIGNALING	176	86	0.32772	5.1381	0	0
	MT-CO3	-1.28681		REACTOME_INTERFERON_GAMMA_SIGNALING	81	63	0.47191	5.0452	0	0
	MT-ATP6	-1.1134		REACTOME_VESICLE_MEDIATED_TRANSPORT	608	252	0.17975	5.007	0	0
	FTH1	3.37794		REACTOME_ASPARAGINE_N_LINKED_GLYCOSYLATION	281	137	0.25835	4.9375	0	0
	MT-ND3	-0.789886		REACTOME_SIGNALING_BY_INTERLEUKINS	376	136	0.21181	4.8115	0	0
	MT-ND2	-0.767032		REACTOME_INTERFERON_ALPHA_BETA_SIGNALING	60	32	0.51281	4.6862	0	0
	MT-RNR1	-0.617858		REACTOME_NEUTROPHIL_DEGRANULATION	400	152	0.20684	4.6641	0	0
	MT-ND5	-0.560211		REACTOME_CLASS_I_MHC_MEDIATED_ANTIGEN_PROCESSING_PRESENTATION	350	161	0.20572	4.4393	0	0
	MTATP6P1	-0.440109		REACTOME_ADAPTIVE_IMMUNE_SYSTEM	634	206	0.1546	4.4285	0	0
	TFF1	2.17927		REACTOME_CELLULAR_RESPONSE_TO_CHEMICAL_STRESS	176	76	0.28204	4.3964	0	0
	IFI6	2.23989		REACTOME_INTERLEUKIN_1_SIGNALING	108	55	0.35869	4.3282	0	0
	TPT1	-0.845043		REACTOME_TRANSPORT_TO_THE_GOLGI_AND_SUBSEQUENT_MODIFICATION	172	87	0.27621	4.251	0	0
	NEAT1	1.30343		REACTOME_DOWNSTREAM_SIGNALING_EVENTS_OF_B_CELL_RECEPTOR_BCR	77	45	0.41027	4.1138	0	0
	S100A9	2.54264		REACTOME_ER_TO_GOLGI_ANTEROGRADE_TRANSPORT	144	72	0.28833	4.082	0	0
	CSTB	2.46964		REACTOME_DEFECTIVE_CFTR_CAUSES_CYSTIC_FIBROSIS	58	35	0.45233	4.0425	0	0
	TUBA1B	-1.49511		REACTOME_INTERLEUKIN_1_FAMILY_SIGNALING	136	60	0.29065	4.0104	0	0
	ISG15	1.91159		REACTOME_DISEASES_OF_SIGNAL_TRANSDUCTION_BY_GROWTH_FACTOR_RECEPTORS_AND_SECOND_MESSENGERS	386	179	0.17618	3.9407	0	0
	SQSTM1	1.58371		REACTOME_DDX58_IFIH1_MEDIATED_INDUCTION_OF_INTERFERON_ALPHA_BETA	68	41	0.37945	3.6252	0	0
	B2M	1.75213		REACTOME_ANTIGEN_PRESENTATION_FOLDING_ASSEMBLY_AND_PEPTIDE_LOADING_OF_CLASS_I_MHC	29	17	0.53653	3.5259	0	0
	IFI27	1.85129		REACTOME_FCERI_MEDIATED_NF_KB_ACTIVATION	74	39	0.35257	3.4693	0	0
	MALAT1	0.760239		REACTOME_APOPTOSIS	163	75	0.22693	3.4186	0	0
	SOD2	2.01542		REACTOME_STABILIZATION_OF_P53	53	29	0.39575	3.4048	0	0
	S100A7	1.91577		REACTOME_TRANSPORT_OF_SMALL_MOLECULES	564	251	0.11471	3.0971	0	0
	LCN2	1.35429		REACTOME_INTRA_GOLGI_AND_RETROGRADE_GOLGI_TO_ER_TRAFFIC	189	71	0.18958	3.058	0	0
	FTL	1.06562		REACTOME_GOLGI_ASSOCIATED_VESICLE_BIOGENESIS	55	31	0.34025	2.962	0	0
	ACTG1	-1.12674		REACTOME_SYNTHESIS_OF_SUBSTRATES_IN_N_GLYCAN_BIOSYTHESIS	54	30	0.32671	2.9362	0	0
	SAT1	1.15366		REACTOME_UNFOLDED_PROTEIN_RESPONSE_UPR	86	41	0.27196	2.9309	0	0
	IFIT1	1.48036		REACTOME_CLASS_A_1_RHODOPSIN_LIKE_RECEPTORS	152	135	0.19691	2.7524	0	0.00014919
	GLRX	1.59892		REACTOME_RAB_GEFS_EXCHANGE_GTP_FOR_GDP_ON_RABS	84	43	0.25431	2.7517	0	0.00014753
	HIF1A	1.32731		REACTOME_SIGNALING_BY_CSF3_G_CSF	29	15	0.39642	2.5569	0	0.00060645
	H2AZ1	-1.04063		REACTOME_INTERLEUKIN_10_SIGNALING	30	29	0.38498	2.4908	0	0.0010256
	CFB	1.36105		REACTOME_FOXO_MEDIATED_TRANSCRIPTION	56	26	0.28534	2.4711	0	0.0012141
	RRM2	-0.928383		REACTOME_METAL_SEQUESTRATION_BY_ANTIMICROBIAL_PROTEINS	6	5	0.82718	2.4703	0	0.0012182
	SDCBP	1.28356		REACTOME_SPHINGOLIPID_METABOLISM	80	40	0.24016	2.4691	0	0.0012071
	BIRC3	1.45959		REACTOME_TOLL_LIKE_RECEPTOR_9_TLR9_CASCADE	101	44	0.2071	2.439	0	0.0013807
	STAT1	1.17956		REACTOME_AUTOPHAGY	138	53	0.17733	2.425	0	0.0014923
	IFITM3	1.10645		REACTOME_REGULATION_OF_LIPID_METABOLISM_BY_PPARALPHA	110	56	0.19513	2.3946	0	0.0018867
	IFIT3	1.35086		REACTOME_TP53_REGULATES_METABOLIC_GENES	82	39	0.22688	2.3913	0	0.0019129
	DSCAM-AS1	0.737854		REACTOME_THE_NLRP3_INFLAMMASOME	14	11	0.53589	2.391	0	0.0019178
	XBP1	0.594542		REACTOME_TRANSFERRIN_ENDOCYTOSIS_AND_RECYCLING	29	19	0.35753	2.3037	0.0039604	0.0033985
	PCLAF	-0.728737		REACTOME_TNF_SIGNALING	43	26	0.29329	2.2465	0.0019881	0.0049984
	MT-ND4L	-0.19732		REACTOME_TRIGLYCERIDE_METABOLISM	25	14	0.37418	2.2399	0	0.005149
	SCD	-1.0055		REACTOME_TRANSLATION_OF_SARSCOV2_STRUCTURAL_PROTEINS	55	27	0.25104	2.1831	0	0.0071883
	H3-3B	0.45029		REACTOME_COMPLEMENT_CASCADE	28	25	0.34382	2.1826	0.0060976	0.0071613
	S100P	0.886368		REACTOME_FORMATION_OF_APOPTOSOME	11	8	0.52084	2.1128	0	0.010595
	KYNU	1.15879		REACTOME_REGULATION_BY_C_FLIP	10	9	0.56168	2.102	0.006383	0.011171
	RPS2	-1.20085		REACTOME_PROTEIN_UBIQUITINATION	64	20	0.22004	2.0702	0.0060606	0.013448
	HMGB2	-0.684733		REACTOME_TRAF3_DEPENDENT_IRF_ACTIVATION_PATHWAY	15	7	0.41732	2.0316	0	0.016775
	OAS1	0.911643		REACTOME_SENSORY_PERCEPTION	163	125	0.13197	1.9831	0.0040241	0.021189
	NAMPT	0.938397		REACTOME_NOTCH4_ACTIVATION_AND_TRANSMISSION_OF_SIGNAL_TO_THE_NUCLEUS	11	8	0.48404	1.9679	0.0036232	0.02279
	TK1	-0.621904		REACTOME_RIP_MEDIATED_NFKB_ACTIVATION_VIA_ZBP1	17	14	0.39287	1.9673	0.010571	0.022739
	HMGB1	-0.632632		REACTOME_REGULATION_OF_CYTOSKELETAL_REMODELING_AND_CELL_SPREADING_BY_IPP_COMPLEX_COMPONENTS	8	7	0.54897	1.9374	0.0081967	0.026322
	CCL20	1.03546		REACTOME_HDMS_DEMETHYLATE_HISTONES	22	12	0.33475	1.904	0.0099404	0.031266
	STMN1	-0.603726		REACTOME_ORGANIC_CATION_ANION_ZWITTERION_TRANSPORT	6	5	0.59098	1.8531	0.012959	0.039812
	SPTSSA	1.05147		REACTOME_TLR3_MEDIATED_TICAM1_DEPENDENT_PROGRAMMED_CELL_DEATH	6	6	0.60324	1.8346	0.012295	0.043919
	PSAP	0.76306		REACTOME_GLUTATHIONE_SYNTHESIS_AND_RECYCLING	12	9	0.42711	1.8163	0.012	0.047094
	CTSD	0.996901		REACTOME_SYNTHESIS_OF_WYBUTOSINE_AT_G37_OF_TRNA_PHE	6	5	0.61127	1.8125	0.007984	0.047641
	RPS21	-0.55458		REACTOME_FIBRONECTIN_MATRIX_FORMATION	5	4	0.64986	1.8116	0.015385	0.047648
	RP11-750B16.1	-0.195946		REACTOME_GLYCOGEN_BREAKDOWN_GLYCOGENOLYSIS	14	9	-0.38636	-1.7425	0.019763	0.04849
	GAPDH	0.330058		REACTOME_APOPTOSIS_INDUCED_DNA_FRAGMENTATION	7	5	-0.54217	-1.76	0.022358	0.045223
	S100A8	1.18168		REACTOME_CD28_CO_STIMULATION	29	12	-0.27507	-1.7602	0.018797	0.045293
	BIRC5	-0.593917		REACTOME_TGF_BETA_RECEPTOR_SIGNALING_ACTIVATES_SMADS	44	15	-0.22287	-1.7664	0.016598	0.044031
	OAS3	0.76026		REACTOME_G_PROTEIN_MEDIATED_EVENTS	45	25	-0.22641	-1.771	0.025243	0.043048
	SLC39A6	0.520256		REACTOME_VITAMIN_B5_PANTOTHENATE_METABOLISM	15	7	-0.38057	-1.7953	0.02439	0.038454
	PCBP1	0.21127		REACTOME_VEGFR2_MEDIATED_CELL_PROLIFERATION	17	10	-0.36948	-1.801	0.014	0.037557
	MAD2L1	-0.589141		REACTOME_ACTIVATION_OF_NIMA_KINASES_NEK9_NEK6_NEK7	7	4	-0.55343	-1.8087	0.019608	0.036148
	UBE2T	-0.583778		REACTOME_CALNEXIN_CALRETICULIN_CYCLE	25	12	-0.30649	-1.8154	0.017544	0.035007
	ATP6V1G1	0.64008		REACTOME_CREB3_FACTORS_ACTIVATE_GENES	7	5	-0.54493	-1.8188	0.018072	0.03456
	TYMS	-0.603652		REACTOME_INHIBITION_OF_REPLICATION_INITIATION_OF_DAMAGED_DNA_BY_RB1_E2F1	13	9	-0.42185	-1.85	0.0077519	0.02955
	TUBB	-0.686187		REACTOME_INTEGRATION_OF_PROVIRUS	9	5	-0.49697	-1.8524	0.013619	0.029233
	MAP1LC3B	0.196652		REACTOME_INLA_MEDIATED_ENTRY_OF_LISTERIA_MONOCYTOGENES_INTO_HOST_CELLS	9	6	-0.51166	-1.8877	0.0057143	0.024426
	ATP1B1	0.845708		REACTOME_RND1_GTPASE_CYCLE	40	22	-0.25649	-1.8937	0.013889	0.023678
	IFI44L	0.983421		REACTOME_EPHB_MEDIATED_FORWARD_SIGNALING	40	24	-0.25471	-1.905	0.0077973	0.02247
	CKS2	-0.674967		REACTOME_BETA_OXIDATION_OF_HEXANOYL_COA_TO_BUTANOYL_COA	5	4	-0.70418	-1.9506	0.0094877	0.017405
	LCP1	0.27715		REACTOME_DISEASES_OF_PROGRAMMED_CELL_DEATH	41	15	-0.25837	-1.9547	0.0021231	0.017143
	NUCKS1	-0.69188		REACTOME_TRNA_MODIFICATION_IN_THE_MITOCHONDRION	8	6	-0.55867	-1.9692	0.010309	0.016055
	RPS4X	-0.750954		REACTOME_SULFUR_AMINO_ACID_METABOLISM	24	12	-0.33985	-1.9789	0.0085288	0.015366
	RFC3	-0.563568		REACTOME_CONSTITUTIVE_SIGNALING_BY_LIGAND_RESPONSIVE_EGFR_CANCER_VARIANTS	18	10	-0.38511	-2.0041	0.0039526	0.013238
	PARP9	0.766907		REACTOME_COPI_DEPENDENT_GOLGI_TO_ER_RETROGRADE_TRAFFIC	92	34	-0.17916	-2.0209	0	0.012077
	LTB	0.904341		REACTOME_PARASITE_INFECTION	54	24	-0.23993	-2.0631	0	0.0093798
	AKR1C2	0.790714		REACTOME_COHESIN_LOADING_ONTO_CHROMATIN	10	8	-0.54989	-2.0917	0.0020202	0.0078793
	DHRS2	-0.438486		REACTOME_CDC6_ASSOCIATION_WITH_THE_ORC_ORIGIN_COMPLEX	8	6	-0.59518	-2.0932	0.003937	0.0078484
	UBE2C	-0.508783		REACTOME_ATF4_ACTIVATES_GENES_IN_RESPONSE_TO_ENDOPLASMIC_RETICULUM_STRESS	27	16	-0.33441	-2.1053	0.0039448	0.0073362
	UBE2L6	0.700491		REACTOME_POLB_DEPENDENT_LONG_PATCH_BASE_EXCISION_REPAIR	7	5	-0.65898	-2.121	0	0.0066845
	MYBL2	-0.510454		REACTOME_ACTIVATION_OF_BAD_AND_TRANSLOCATION_TO_MITOCHONDRIA	14	9	-0.46561	-2.1236	0.0039761	0.0065876
	RSAD2	0.854623		REACTOME_HIV_TRANSCRIPTION_ELONGATION	42	25	-0.28844	-2.1563	0	0.0054166
	CDK1	-0.503825		REACTOME_ATTENUATION_PHASE	24	12	-0.37116	-2.1594	0	0.0053071
	NFKBIA	0.810088		REACTOME_RHOT1_GTPASE_CYCLE	5	5	-0.78789	-2.1996	0.0020161	0.0042142
	PARP14	0.735432		REACTOME_RHOC_GTPASE_CYCLE	72	45	-0.22702	-2.2192	0.0020747	0.0037254
	IFIT2	0.887071		REACTOME_SIGNALING_BY_NOTCH1_PEST_DOMAIN_MUTANTS_IN_CANCER	56	25	-0.24765	-2.2294	0.0018975	0.0034358
	RPS12	-0.63707		REACTOME_DOWNREGULATION_OF_ERBB2_SIGNALING	26	14	-0.36771	-2.2499	0	0.0029706
	RPS6	-0.801043		REACTOME_OXIDATIVE_STRESS_INDUCED_SENESCENCE	63	35	-0.23904	-2.2601	0.0020534	0.0027754
	TMEM123	0.681779		REACTOME_PYRUVATE_METABOLISM_AND_CITRIC_ACID_TCA_CYCLE	51	32	-0.27099	-2.2726	0.0020534	0.0025697
	PREX1	-0.576879		REACTOME_RNA_POLYMERASE_III_TRANSCRIPTION	41	27	-0.30539	-2.3061	0.0019881	0.0019685
	HERPUD1	0.248915		REACTOME_CONVERSION_FROM_APC_C_CDC20_TO_APC_C_CDH1_IN_LATE_ANAPHASE	19	13	-0.43799	-2.3194	0	0.0017931
	RPS8	-0.636836		REACTOME_SIGNALING_BY_TGF_BETA_RECEPTOR_COMPLEX	88	46	-0.21569	-2.3957	0	0.0010302
	PKIB	-0.629861		REACTOME_HDACS_DEACETYLATE_HISTONES	32	18	-0.36831	-2.4446	0	0.00074767
	SELENOP	0.379044		REACTOME_MITOCHONDRIAL_PROTEIN_IMPORT	61	32	-0.26688	-2.4684	0	0.00066929
	SPTSSB	-0.43076		REACTOME_RHOJ_GTPASE_CYCLE	54	30	-0.2904	-2.48	0	0.00062824
	RPL36AL	0.307702		REACTOME_SIGNALING_BY_FGFR2	61	29	-0.28096	-2.5151	0	0.00050666
	HSPA8	0.179768		REACTOME_CELL_DEATH_SIGNALLING_VIA_NRAGE_NRIF_AND_NADE	71	46	-0.24999	-2.5189	0	0.00050598
	RPL10	-0.23285		REACTOME_TRANSCRIPTION_OF_THE_HIV_GENOME	68	39	-0.26708	-2.5414	0	0.00041707
	C12ORF57	0.194957		REACTOME_MEIOSIS	54	31	-0.28908	-2.5633	0	0.00033395
	TOP2A	-0.472871		REACTOME_ACTIVATION_OF_GENE_EXPRESSION_BY_SREBF_SREBP	42	25	-0.33804	-2.5853	0	0.00028031
	ANXA2	0.240263		REACTOME_CRISTAE_FORMATION	28	19	-0.41836	-2.5989	0	0.00025974
	PTMA	-0.551679		REACTOME_RNA_POLYMERASE_I_TRANSCRIPTION	48	29	-0.32285	-2.6117	0.0020833	0.00023707
	GRN	0.685054		REACTOME_FORMATION_OF_TUBULIN_FOLDING_INTERMEDIATES_BY_CCT_TRIC	23	12	-0.45424	-2.6277	0	0.00021604
	BRK1	0.176599		REACTOME_PROTEIN_FOLDING	85	47	-0.24792	-2.6531	0	0.00015887
	ARF4	0.269089		REACTOME_RAC2_GTPASE_CYCLE	82	42	-0.24972	-2.655	0	0.00015964
	KIF2C	-0.456968		REACTOME_RHOBTB_GTPASE_CYCLE	35	22	-0.38679	-2.6977	0	9.0841e-05
	VMP1	-0.178604		REACTOME_AGGREPHAGY	37	21	-0.3758	-2.6995	0	9.1314e-05
	DTYMK	-0.508427		REACTOME_TRNA_AMINOACYLATION	24	19	-0.45941	-2.7157	0	8.0395e-05
	ATAD2	-0.453779		REACTOME_REGULATION_OF_MECP2_EXPRESSION_AND_ACTIVITY	28	17	-0.44098	-2.7568	0	5.7483e-05
	TUBA1C	-0.404507		REACTOME_DEADENYLATION_DEPENDENT_MRNA_DECAY	49	30	-0.34451	-2.8331	0	3.3205e-05
	RAB1A	0.527186		REACTOME_FATTY_ACYL_COA_BIOSYNTHESIS	34	22	-0.41992	-2.8824	0	2.0997e-05
	MT2A	-0.454843		REACTOME_G0_AND_EARLY_G1	27	17	-0.46859	-2.8956	0	2.1251e-05
	FXYD3	0.374344		REACTOME_NUCLEOTIDE_BIOSYNTHESIS	12	12	-0.70023	-2.9452	0	1.4889e-05
	SLC25A5	-0.597507		REACTOME_METABOLISM_OF_NUCLEOTIDES	85	33	-0.27332	-2.968	0	7.5408e-06
	BEST1	0.550677		REACTOME_TRANSCRIPTIONAL_REGULATION_BY_E2F6	34	24	-0.42727	-2.9941	0	0
	GLUL	0.824515		REACTOME_DEUBIQUITINATION	234	91	-0.1679	-3.0009	0	0
	TPD52	0.325857		REACTOME_APC_C_CDC20_MEDIATED_DEGRADATION_OF_CYCLIN_B	23	16	-0.5312	-3.0043	0	0
	CALM2	-0.239802		REACTOME_POLO_LIKE_KINASE_MEDIATED_EVENTS	16	12	-0.63013	-3.0065	0	0
	DTX3L	0.559696		REACTOME_RESOLUTION_OF_D_LOOP_STRUCTURES	33	25	-0.44299	-3.0213	0	0
	H2AX	-0.517945		REACTOME_TP53_REGULATES_TRANSCRIPTION_OF_DNA_REPAIR_GENES	60	39	-0.34242	-3.0341	0	0
	CXCL10	1.0635		REACTOME_HATS_ACETYLATE_HISTONES	79	51	-0.29309	-3.0348	0	0
	LGALS3	0.611665		REACTOME_SIGNALING_BY_VEGF	97	51	-0.27163	-3.0509	0	0
	CDKN3	-0.425764		REACTOME_CONDENSATION_OF_PROMETAPHASE_CHROMOSOMES	11	10	-0.7842	-3.1064	0	0
	CDK2AP2	-0.127939		REACTOME_CELLULAR_SENESCENCE	124	63	-0.23899	-3.1436	0	0
	GNAS	-0.609197		REACTOME_PROCESSING_OF_CAPPED_INTRONLESS_PRE_MRNA	26	22	-0.52399	-3.1508	0	0
	SLC3A2	-0.260948		REACTOME_TRANSLESION_SYNTHESIS_BY_POLK	17	12	-0.63893	-3.1666	0	0
	MAPK6	0.302132		REACTOME_RMTS_METHYLATE_HISTONE_ARGININES	29	20	-0.50333	-3.1676	0	0
	ISG20	0.484886		REACTOME_DNA_DAMAGE_RECOGNITION_IN_GG_NER	38	26	-0.44032	-3.1945	0	0
	ALDOA	0.140588		REACTOME_G1_S_SPECIFIC_TRANSCRIPTION	29	19	-0.49913	-3.1985	0	0
	HNRNPA2B1	-0.491622		REACTOME_ESTROGEN_DEPENDENT_GENE_EXPRESSION	90	42	-0.28708	-3.2117	0	0
	ENO1	0.188255		REACTOME_TP53_REGULATES_TRANSCRIPTION_OF_CELL_CYCLE_GENES	49	27	-0.39191	-3.2265	0	0
	H2BC21	0.620361		REACTOME_REGULATION_OF_TP53_EXPRESSION_AND_DEGRADATION	35	21	-0.46175	-3.2321	0	0
	PRC1	-0.461236		REACTOME_NS1_MEDIATED_EFFECTS_ON_HOST_PATHWAYS	40	28	-0.42941	-3.2565	0	0
	RBBP7	-0.620567		REACTOME_TRANSCRIPTION_COUPLED_NUCLEOTIDE_EXCISION_REPAIR_TC_NER	78	37	-0.31348	-3.2759	0	0
	CKS1B	-0.536409		REACTOME_REGULATION_OF_GLUCOKINASE_BY_GLUCOKINASE_REGULATORY_PROTEIN	30	23	-0.50544	-3.3324	0	0
	RPS3	-0.789275		REACTOME_GAP_FILLING_DNA_REPAIR_SYNTHESIS_AND_LIGATION_IN_GG_NER	25	19	-0.56762	-3.4438	0	0
	RPS13	-0.268499		REACTOME_LAGGING_STRAND_SYNTHESIS	20	17	-0.6422	-3.5173	0	0
	NACA	-0.197256		REACTOME_HCMV_INFECTION	94	55	-0.30749	-3.5822	0	0
	DNAJB9	0.455908		REACTOME_RESPIRATORY_ELECTRON_TRANSPORT_ATP_SYNTHESIS_BY_CHEMIOSMOTIC_COUPLING_AND_HEAT_PRODUCTION_BY_UNCOUPLING_PROTEINS	113	51	-0.29013	-3.5915	0	0
	TMPO	-0.426595		REACTOME_RHO_GTPASE_CYCLE	424	231	-0.15872	-3.6822	0	0
	RPL13A	-0.397135		REACTOME_ESR_MEDIATED_SIGNALING	148	77	-0.26485	-3.7671	0	0
	HLA-A	0.609408		REACTOME_HOMOLOGOUS_DNA_PAIRING_AND_STRAND_EXCHANGE	43	29	-0.49457	-3.8042	0	0
	DDX21	0.266887		REACTOME_GLOBAL_GENOME_NUCLEOTIDE_EXCISION_REPAIR_GG_NER	84	50	-0.36773	-3.9435	0	0
	EIF1	-0.16741		REACTOME_REGULATION_OF_HSF1_MEDIATED_HEAT_SHOCK_RESPONSE	75	46	-0.39824	-4.1112	0	0
	ZFAS1	-0.196849		REACTOME_HIV_INFECTION	219	108	-0.24337	-4.1803	0	0
	OAS2	0.65068		REACTOME_TELOMERE_MAINTENANCE	62	41	-0.45437	-4.2485	0	0
	TNIP1	0.659596		REACTOME_SARS_COV_2_INFECTION	260	103	-0.23293	-4.3295	0	0
	WARS1	0.397521		REACTOME_CHROMATIN_MODIFYING_ENZYMES	203	121	-0.2768	-4.6047	0	0
	BRIP1	-0.389302		REACTOME_RECRUITMENT_OF_MITOTIC_CENTROSOME_PROTEINS_AND_COMPLEXES	79	64	-0.48368	-5.0004	0	0
	DUT	-0.429715		REACTOME_CILIUM_ASSEMBLY	183	125	-0.32491	-5.1697	0	0
	MYL12B	0.167544		REACTOME_DNA_REPLICATION	125	70	-0.3977	-5.3535	0	0
	ARCN1	0.137776		REACTOME_DNA_DOUBLE_STRAND_BREAK_REPAIR	129	86	-0.40476	-5.3882	0	0
	ANXA5	0.0981612		REACTOME_TRANSCRIPTIONAL_REGULATION_BY_TP53	350	191	-0.26891	-5.7306	0	0
	LGALS3BP	0.521076		REACTOME_RESOLUTION_OF_SISTER_CHROMATID_COHESION	120	83	-0.49753	-6.3854	0	0
	PGK 1.00	0.326752		REACTOME_PROCESSING_OF_CAPPED_INTRON_CONTAINING_PRE_MRNA	230	153	-0.42261	-7.3299	0	0
	CEBPD	0.621263		REACTOME_RESPONSE_OF_EIF2AK4_GCN2_TO_AMINO_ACID_DEFICIENCY	100	79	-0.72839	-8.355	0	0
	TPI1	0.156693		REACTOME_CELL_CYCLE_MITOTIC	484	288	-0.40885	-10.551	0	0
	PSMA6	0.386547
	MORF4L2	0.116401
	CCND1	-0.519571
	IL17C	0.983619
	NAP1L1	-0.70988
	RNF187	-0.178309
	UBC	0.248727
	MTND1P23	-0.119152
	RPL12	-0.52422
	ZWILCH	-0.448538
	RPL4	-0.571381
	CEBPB	0.528662
	SERF2	0.335813
	RPSA	-0.56346
	PLSCR1	0.732717
	TMSB4X	-0.469482
	RPS19	-0.174775
	LDHA	0.379157
	KCTD5	0.120647
	CCNB1	-0.423966
	CDCA5	-0.397226
	FOXM1	-0.409905
	EIF5	0.166577
	PPA1	0.204353
	FTH1P11	0.397422
	ERO1A	0.53135
	C6ORF211	-0.442016
	SEC24D	0.328538
	SSR4	0.343177
	TRIP13	-0.380986
	PKM	0.323022
	MTHFD2	-0.237192
	PBK	-0.406476
	TOP 1.00	0.187728
	RPL32	-0.686481
	TPX2	-0.405969
	FTH1P8	0.391706
	ATP6V0E1	0.23123
	RPLP1	-0.444897
	RPL21	-0.442181
	MKI67	-0.384768
	ENSA	-0.243375
	IFI44	0.714482
	HLA-B	0.513282
	CEBPG	-0.0806896
	HNRNPA1	-0.459484
	HSA-MIR-6723	-0.0785474
	MTND4P12	-0.101592
	CEP55	-0.377669
	GULP1	0.213045
	PKMYT1	-0.363685
	HLA-C	0.520082
	SNHG29	-0.555487
	HMGB3	-0.414585
	CTSA	0.549745
	BCAS2	-0.0802731
	HERC6	0.561408
	RNASEH2A	-0.386447
	RPL6	-0.432008
	HNRNPC	0.100371
	LITAF	0.589229
	KLHDC7B	0.702652
	RAN	-0.410231
	DAD1	0.231716
	RPS23	-0.452664
	PCNA	-0.382206
	ZC3H12A	0.603335
	DNAJA1	0.466958
	RPL37	-0.272516
	DSTN	0.105687
	RPS15A	-0.515757
	RPS20	-0.411691
	PREB	0.077585
	MYL12A	0.176869
	LAMB3	0.672543
	CDC25B	0.218234
	XAF1	0.623746
	SLC7A5	-0.395116
	H2AC6	0.483282
	MAL2	-0.119803
	EEF1A1	-0.383776
	COPS9	0.277158
	CNBP	-0.144784
	PATL1	0.269924
	PTP4A2	0.127691
	PSMD7	0.135286
	EEF1E1	0.117727
	UBE2E1	0.259282
	FOS	-0.409814
	SRP19	0.123574
	RPL11	-0.561566
	LAPTM4A	0.339954
	TROAP	-0.35468
	SLPI	0.385508
	H1-0	-0.311137
	ANP32B	-0.455326
	RPL34	-0.151722
	CTSC	0.403054
	ATP5F1E	-0.191602
	CENPA	-0.34665
	CDC20	-0.359056
	SKA3	-0.354008
	SKA2	-0.341763
	TRIB3	0.170298
	DAZAP2	0.130764
	CMPK2	0.663869
	CCNA2	-0.380836
	H1-10	-0.253956
	MBNL2	0.324145
	SRP72	0.168575
	GHITM	-0.362525
	ITM2B	0.345644
	KIF23	-0.334823
	SMIM14	-0.126423
	RPL13	-0.431876
	ANLN	-0.348323
	RAB9A	0.458478
	CCL2	0.564672
	SP110	0.438611
	GOLPH3L	0.293735
	SPG21	0.0984606
	ZWINT	-0.365141
	TAP1	0.478004
	RPS24	-0.541745
	HNRNPAB	-0.416937
	ARMCX3	0.304101
	SEC11C	0.255383
	TFG	0.318889
	SERP1	0.196613
	HSPA5	-0.18652
	PHLDA1	0.360569
	TMEM106C	-0.381882
	RPS27A	-0.49199
	UBE2D3	0.136132
	MUC5B	0.538144
	KRT19	0.150485
	MRPL9	-0.121077
	ABRACL	-0.131661
	C3	0.571575
	CBX4	0.154068
	NQO1	0.13935
	TRAM1	0.194245
	PPP2CA	0.0730559
	RPL26	-0.498639
	FANCI	-0.332514
	HMGCS1	0.126311
	OPTN	0.3547
	RPL23A	-0.275454
	DEK	-0.360828
	SEC31A	0.240111
	MIS18A	-0.30845
	GABARAPL2	0.306156
	TOMM20	0.108664
	RPS28	-0.203498
	CD63	0.351513
	RAB10	0.194321
	RPL5	-0.443638
	NFKBIZ	0.532804
	MGP	-0.0477662
	CDH1	-0.223005
	CHCHD2	-0.154189
	NEURL1B	-0.333733
	WTAP	0.557844
	H1-2	0.472151
	CLTA	0.0943693
	RAP2C	0.0952846
	LRRFIP1	0.123836
	RAD51C	-0.376589
	ACP1	0.0836579
	AURKA	-0.311156
	RPL7A	-0.555428
	SNX3	0.122379
	TXNL1	0.0957634
	MRPS6	0.0697171
	RPS7	-0.534192
	NCOA4	0.354169
	PRSS23	0.137618
	CFL1	-0.389276
	MACROH2A1	-0.169716
	BCAS3	-0.427026
	CDCA8	-0.310674
	EDF1	0.115933
	PSMD14	0.0646307
	RACGAP1	-0.315068
	GATA3	-0.285997
	SRSF2	-0.321361
	DDX60	0.426906
	RAD23B	-0.134381
	CYCS	0.076051
	NCAPG2	-0.297069
	P4HB	0.449039
	GOLPH3	0.139399
	OSGIN1	0.392885
	AP3S1	0.118544
	IDE	0.0909924
	ECT2	-0.314735
	SREBF1	0.0584956
	VAPA	0.0731835
	PPCS	0.0881753
	RPS16	-0.642009
	TAPBP	0.541275
	FEN1	-0.357447
	RNF6	0.0788891
	SMC4	-0.321302
	MCCC2	0.0923255
	CD47	0.41121
	PIM3	0.376375
	NCAPD2	-0.347753
	RPL7	-0.378229
	SEC23B	0.125191
	ERH	-0.159273
	CCDC59	0.11365
	SSR3	0.162712
	TMEM18	0.0866896
	SLC39A8	0.289027
	SHCBP1	-0.289708
	MRPL51	-0.233867
	PPIB	0.319516
	GOT1	-0.160299
	SELENOK	0.213609
	RPL31	-0.449346
	LSM 4.00	-0.340293
	RPL27A	-0.482443
	SEC22B	0.23526
	PTGES3	-0.282858
	PSME1	0.370002
	AZIN1	0.151073
	MRPL49	0.0935393
	C3ORF14	-0.403331
	KRT10	0.0584555
	RACK1	-0.466867
	IFIH1	0.514193
	SLC25A6	-0.578169
	SAA1	0.603274
	GADD45A	0.207263
	MCFD2	0.068356
	CNDP2	0.0643308
	GGH	-0.27422
	RPL41	-0.122839
	ELOB	0.160554
	MCM4	-0.308837
	H2BC12	0.251541
	SNHG8	0.227883
	OST4	0.136623
	RPS3A	-0.576271
	UBE2B	0.302998
	IER3IP1	0.0512014
	TMBIM4	0.20157
	EEF1B2	-0.318541
	CDV3	-0.195545
	PABPC1	-0.310486
	BST2	0.351284
	ARL6IP1	-0.372373
	SLC7A1	-0.410957
	MUC1	0.455687
	ATP6V0B	0.239065
	RAB5A	0.391027
	FASN	-0.411218
	DYNLL1	-0.15583
	CHMP2B	0.235565
	CCPG1	0.184836
	AHCYL1	0.0989172
	HMOX1	0.438154
	GPBP1L1	0.0833124
	CNIH4	0.159969
	YBX1	-0.453457
	IFITM2	0.268517
	GINS2	-0.293672
	LYSMD2	0.299267
	DPH3	0.173894
	RAB7A	0.187593
	ATF4	0.118092
	CDT1	-0.296811
	VPS37A	0.148735
	TUBB4B	-0.256505
	MCM3	-0.386732
	EIF3J	0.0634653
	SLC2A6	0.377661
	ADIPOR1	0.0638304
	BOD1	0.138651
	FADS1	0.129562
	RAD21	-0.251865
	NEU1	0.190697
	UBE2D2	-0.104389
	RPLP0	-0.467653
	DKC1	-0.284848
	RBM47	0.203767
	FLNA	-0.3339
	PRR11	-0.285783
	RHOA	-0.225678
	RPL14	-0.422652
	METTL9	0.227519
	ATP6V1E1	0.158293
	BAMBI	-0.29718
	OSMR	0.491227
	ZC3H15	0.0583771
	RNA28S5	0.117557
	TXNRD1	0.414576
	EIF2S2	0.0829491
	ARPC2	0.0894464
	IFIT5	0.356424
	HNRNPH3	-0.300539
	EIF2AK2	0.351753
	DDR1	0.297512
	FN1	0.403755
	SDC4	0.485518
	XPOT	-0.236466
	RPS14	-0.443815
	COX17	-0.127575
	AKR1C1	0.415193
	PSMA4	0.175154
	CBX1	-0.31905
	UBQLN1	0.198153
	ARF1	0.0792048
	JAK1	0.222783
	RPL30	-0.490558
	PRNP	0.143831
	NAA50	-0.201319
	BHLHE40	0.110334
	BNIP3	0.221
	ICAM1	0.500916
	ARPC5	-0.131914
	LBR	-0.256872
	KRCC1	0.0527919
	ATP5IF1	0.106739
	GGCT	-0.284376
	LGALS8	0.317361
	MGAT2	0.204038
	SCCPDH	0.144365
	CHMP5	0.253534
	IRF7	0.363328
	SRP54	0.209614
	DRAM1	0.307334
	MCM7	-0.272497
	DDIT3	0.335779
	CSE1L	-0.303313
	MATR3	0.141269
	GCLC	0.436484
	PLK1	-0.281982
	SH3BGRL	-0.0763601
	SELENBP1	0.367313
	MIF	0.052088
	TAX1BP1	0.140779
	TBC1D9	0.21632
	COTL1	-0.337863
	HSBP1	0.0994695
	RPL24	-0.495171
	COPZ1	0.0943957
	MAGED2	0.156219
	PPDPF	-0.33808
	CFLAR	0.395858
	PSMB2	0.063231
	COX5A	0.0977053
	COMTD1	0.071027
	PIP4P1	0.0515728
	KIF11	-0.268357
	LRRC59	-0.108126
	MEAF6	0.0911986
	NMI	0.321805
	USP1	-0.257277
	UFM1	0.300919
	IRF2BP2	0.355918
	SF3B14	0.130416
	HDGF	0.212203
	TMEM97	-0.317288
	TMOD3	0.0939854
	NBN	0.173691
	GINS1	-0.291973
	SEC61G	0.184866
	RPL3	-0.405166
	JPT1	-0.287389
	DBI	-0.119907
	FTH1P10	0.196955
	SEC13	0.181779
	ANP32E	-0.259073
	CCT4	-0.18356
	EGR3	-0.236941
	RBCK1	0.303023
	PHF19	-0.271483
	EGR1	-0.303613
	ME1	-0.139609
	PHLDA2	0.288448
	YWHAZ	0.092788
	KPNA2	-0.314156
	MRFAP1	-0.322498
	PSMG2	-0.151805
	SCNN1B	0.412556
	BTG1	0.126081
	PRDX6	0.116764
	TSNAX	0.0823583
	FAM162A	0.219482
	CENPN	-0.270652
	VMA21	0.0692614
	AURKB	-0.263984
	SQLE	-0.46318
	CNTD2	0.127869
	HMGN1	-0.30273
	MPHOSPH8	0.179527
	APPBP2	0.224303
	ID1	0.502974
	TMEM219	0.203719
	RPL9	-0.458562
	BUB3	-0.149507
	RANBP1	-0.339859
	CCT5	-0.223663
	NPM1	-0.380648
	EIF2S1	-0.0738716
	CBX5	-0.288855
	ATP6AP1	0.351408
	RP11-196G18.24	0.378817
	NUSAP1	-0.263725
	RPL35A	-0.374879
	UQCRQ	0.0876566
	TFF3	-0.426134
	PPM1K	0.235146
	NSA2	-0.171414
	KRT18	-0.324914
	RASEF	0.170194
	YTHDF2	0.0607591
	MTHFD1	-0.272686
	TCEA1	-0.163234
	PRR13	0.069806
	HNRNPD	0.071181
	PDLIM1	0.0834195
	HMGN3	-0.281752
	APOL2	0.374853
	DAAM1	0.238764
	TMED2	0.0612127
	PARP12	0.403004
	CYP1B1	0.486678
	GOLGA5	0.144527
	BID	0.3773
	RPL8	-0.480263
	CSDE1	-0.123545
	RPL15	-0.358783
	C14ORF119	0.0857515
	RPS18	-0.274998
	SMIM26	0.146858
	RNF114	0.205926
	KIF22	-0.104078
	PON2	0.406295
	RPS27	-0.34931
	H2BC5	0.358335
	SLC11A2	0.534207
	TNFAIP3	0.499121
	RIOX2	0.0837305
	TRA2B	-0.163484
	FNDC3B	0.376026
	RPS25	-0.302007
	SUB1	-0.122784
	FREM2	-0.286754
	SLC7A11	0.112379
	SAP18	0.0901829
	PRELID3B	0.0560615
	SHMT2	-0.316039
	ZG16B	0.295361
	ACTR2	-0.122457
	UBE2K	0.0951855
	WDR34	-0.306361
	NFE2L2	0.197759
	EI24	-0.114637
	H2AZ2	-0.317556
	RPLP2	-0.436993
	TRAPPC6B	0.11101
	NEK2	-0.248673
	EIF2A	0.0634324
	ATIC	-0.095281
	SRSF1	-0.342058
	HIGD1A	0.178022
	SRPRB	0.166304
	PAIP2	0.0742652
	PFN1	-0.309832
	ZNHIT1	0.254778
	PSMA3	0.298497
	RAF1	0.15568
	YY1	-0.1344
	SH3BGR	-0.210765
	GFPT1	0.123412
	ZNF622	0.233541
	PIGA	0.164689
	IRF1	0.383553
	LAPTM4B	-0.33749
	BCL3	0.228259
	UBA5	-0.113874
	RPS29	-0.439242
	ADAR	0.350946
	GOLGA4	0.125604
	SMDT1	0.114525
	HELLS	-0.26691
	CENPM	-0.26639
	RBMX	-0.233678
	REEP4	-0.286905
	PNPLA8	0.0912608
	SGO1	-0.263657
	SPATS2L	0.196695
	RAB6A	0.069566
	NANS	0.130587
	FUS	-0.244725
	SELENOM	0.277784
	TMEM167A	0.123527
	FAM83D	-0.255974
	SERPINB1	0.119
	TIMM9	0.0622607
	KPNB1	-0.33264
	RPL37A	-0.358042
	EPB41L4A-AS1	0.0952005
	NUP107	-0.28428
	DSCC1	-0.265857
	GRINA	0.292165
	SSRP1	-0.301128
	HNRNPR	-0.304449
	SP100	0.267495
	TRIM37	-0.430639
	C11ORF58	0.0599487
	AARS1	-0.205203
	RPS5	-0.425038
	RALA	0.0618172
	C19ORF43	-0.102234
	NUB1	0.278561
	LARP1B	0.149935
	DRAM2	0.0726366
	OSBP	0.0789016
	RHPN2	0.238105
	UBQLN2	0.064931
	HSPA9	-0.186768
	SAA2	0.528193
	CD74	0.340362
	ASPH	0.378692
	CTD-2319I12.1	0.486132
	NOP10	0.076778
	MICU2	0.0618894
	HOOK2	-0.104602
	RP11-196G18.22	0.371677
	CDCA3	-0.24807
	RRM1	-0.260354
	ELOVL2	-0.31656
	TTC9C	0.0679609
	USP8	0.0600672
	PSMD10	0.0569613
	AGR2	-0.123269
	PSMF1	0.0858071
	PAPSS2	0.242644
	MED10	0.0530156
	FAM177A1	0.26749
	SEL1L	-0.196756
	RPL10A	-0.318072
	RPSAP58	-0.379451
	NFKB1	0.35807
	PPP4R2	0.182407
	C1ORF43	-0.108827
	CIB1	0.116154
	SEC61B	0.225351
	IKBKE	0.418343
	SOX9	0.284968
	ACTB	-0.319779
	STAT3	0.321987
	RPL22	-0.375033
	LINC00963	0.251568
	MBD4	0.203823
	ADD3	-0.294502
	FKBP4	-0.138237
	ALDH3B2	0.218416
	CDC6	-0.297665
	NUDT5	0.083712
	NR2F2	-0.276214
	MRPS18A	0.122992
	DUSP11	0.0714965
	RAB2A	0.061465
	S100A7A	0.411628
	TBC1D23	0.138436
	TMEM248	0.131551
	TIMM23	0.0568628
	TSC22D1	0.378344
	IFNGR1	0.396545
	HLA-DRA	0.313324
	HNRNPK	-0.130563
	EDEM1	-0.101606
	DMXL2	0.435185
	EEF2	-0.414863
	GPR160	-0.0855295
	MAP2K1	0.207042
	ATG3	0.117025
	MGST1	0.186006
	TIMELESS	-0.259298
	SNX2	0.0502413
	SIVA1	-0.273219
	SUPT16H	-0.327383
	RPL19	-0.155064
	RAB39B	0.0644228
	CAP1	0.133425
	GSTM3	-0.339863
	BTF3	-0.332013
	DAP	0.0608972
	ANXA7	-0.0794091
	RAB21	0.172131
	RHOQ	0.085167
	CHMP4C	0.134049
	GNPNAT1	-0.137798
	DDX58	0.358225
	KRR1	0.0589751
	ZNF330	0.0717324
	ARHGAP11A	-0.235489
	CCNB2	-0.243483
	GTF2A2	0.121039
	SNHG1	-0.216335
	SMS	-0.271866
	CAST	0.0630894
	SEPTIN2	0.0674044
	CENPF	-0.227082
	COX7A2L	-0.17724
	ARL 3.00	-0.347921
	G3BP1	0.0488508
	CKAP5	-0.27731
	CTSS	0.312919
	UBE2E2	0.142144
	C14ORF166	-0.135064
	YWHAB	-0.110187
	POMP	0.221148
	POLR1D	0.136362
	REEP5	0.134943
	PDCD5	0.132566
	CMSS1	-0.223504
	MAPRE1	-0.0871331
	RPS11	-0.358961
	ACOT7	0.175553
	THOC7	-0.164789
	RPS27L	-0.129768
	CBR3	0.239586
	KRT8	-0.283939
	YWHAH	-0.124883
	PCNP	-0.102145
	C19ORF53	0.0890017
	TP53RK	0.110146
	SNRPD2	-0.132741
	NSUN4	0.138584
	KNOP1	0.0576701
	ACAT1	-0.230949
	DRG1	0.0434445
	PHGDH	-0.286682
	TSC22D3	-0.345087
	SCP2	-0.0646096
	UCHL3	0.0778504
	ISCU	-0.104506
	S100A10	-0.28105
	NCL	-0.0695476
	NINJ1	0.417265
	SDHB	-0.112919
	SMAP1	0.211649
	GPI	0.0626464
	LMNA	0.10866
	NT5C3A	0.0584536
	MZT1	-0.255553
	EAF1	0.0464804
	ESYT1	-0.305318
	CDC73	0.133138
	LAMTOR1	0.0699541
	CGGBP1	0.0792355
	MRPS15	-0.128354
	SPINT2	0.11076
	PSMB5	0.0963592
	PIEZO1	0.0711883
	EIF3M	0.0843365
	TUSC3	0.104902
	BLZF1	0.123248
	MCM6	-0.238332
	LSM 3.00	-0.254731
	GOLT1B	0.173725
	MCM2	-0.221342
	TMEM128	0.0435673
	EVL	-0.297863
	RAB18	0.100612
	RMI2	-0.237332
	SERBP1	-0.246985
	PITHD1	0.0415285
	HNRNPH1	-0.259388
	C15ORF48	0.371683
	PTTG1	-0.229038
	CD59	0.284705
	NSD2	-0.211015
	C4ORF3	0.214449
	CCDC34	-0.243008
	PYCARD	0.329422
	PAK2	-0.151191
	PDCD4	-0.067878
	MOSPD1	0.117862
	CISD2	0.0318204
	CSRP1	0.0772628
	GLRX5	-0.270968
	SCOC	-0.0886178
	HNRNPF	-0.19035
	POLR3C	-0.055595
	PIP4K2C	0.0926315
	RRP1	0.157508
	KLF5	0.144323
	IDH1	-0.379601
	UQCRB	0.0750881
	UEVLD	0.0871431
	ARHGAP26	0.34711
	CLTC	-0.086524
	C12ORF75	-0.286929
	CMPK1	0.0536477
	DAPP1	0.381838
	MELK	-0.229838
	C2CD4A	0.375529
	NDUFS6	0.0511709
	SAMD9	0.309305
	TACC3	-0.231609
	SH3BGRL3	0.0609005
	KDELR2	0.0997557
	NDC1	-0.215429
	KLHDC2	0.0726612
	TBL1X	-0.336803
	SYF2	0.115673
	PRDX3	-0.304308
	MLPH	0.243007
	RBMX2	0.0500243
	DDIT4	0.160453
	C4ORF32	0.205441
	MNAT1	0.047052
	POLR2K	0.137424
	RSL24D1	-0.0929171
	PARD6B	-0.269149
	POLD2	-0.308939
	GPNMB	-0.0742209
	PRPF19	-0.0757771
	APOL6	0.288261
	ANAPC11	-0.244703
	NAA20	0.135504
	TES	0.04326
	BMP7	-0.292562
	CHKA	0.111994
	TGIF1	0.0804153
	TAF9	-0.136749
	DYNLT1	0.127737
	SNHG6	-0.302676
	GORASP2	0.0615391
	VPS35	-0.22538
	AKR1A1	0.0981214
	AB019441.29	-0.157059
	GMNN	-0.228253
	RP11-303E16.2	-0.225418
	UVRAG	0.212753
	EZH2	-0.265313
	MAP7	0.0497735
	RRAGD	0.282735
	TOB1	0.0705388
	ATP8B2	-0.2603
	VRK1	-0.254669
	COX8A	-0.215315
	SPDL1	-0.238887
	KIF20B	-0.196006
	JPT2	-0.281424
	ALG2	0.125731
	CDK4	-0.215553
	C6ORF48	-0.289056
	COPB2	0.223057
	RPL23	-0.365487
	C12ORF44	0.180979
	CALM1	-0.11886
	CHURC1	0.135153
	CALCOCO2	0.0643667
	VDAC1	0.0909247
	HES1	-0.228683
	TMED10	0.0578824
	ZNF511	-0.0975936
	SIAH2	-0.0906698
	GNAI3	0.0390933
	PGM3	0.135897
	LMO4	0.0867781
	CENPK	-0.221086
	RPL27	-0.398659
	ERGIC2	0.114102
	AP2S1	-0.228938
	MAX	0.203562
	DNAJB6	0.095997
	SAR1B	0.184058
	KIF4A	-0.213925
	SSBP1	0.104051
	SNRPA	-0.247579
	CASP7	0.151132
	BTG2	0.303672
	TMEM258	-0.0722394
	RERG	-0.228029
	GOSR2	0.209813
	GAS5	-0.228826
	LRR1	-0.231242
	PRDX1	-0.213603
	FANCD2	-0.21525
	PEBP1	-0.275814
	PPP1CC	-0.275598
	SSR2	0.0807327
	ABHD17C	0.0808945
	COMMD4	-0.201863
	GFRA1	-0.299718
	ANP32A	-0.274084
	C9ORF78	-0.156666
	TUBA1A	-0.277859
	CENPH	-0.204607
	PSMC2	0.151728
	RNASEH2C	0.0463282
	DNAJC2	0.0640652
	TCEAL4	0.0948728
	GOLGB1	0.134953
	LONP2	0.209112
	MZT2B	-0.267473
	TMX2	-0.0912354
	RPL18	-0.201838
	NDUFV3	0.0563555
	ADI1	-0.29164
	CACYBP	-0.323382
	CUX1	0.0703142
	SNX17	0.0519421
	TPBG	-0.193353
	CCNB1IP1	-0.301239
	GTF3A	-0.239134
	DARS1	0.116507
	DNAJC15	0.0366157
	FBXO25	0.117851
	UQCR11	0.134023
	RRAGC	0.127616
	NECAP1	0.0563692
	AKR1C3	0.263264
	TUBB6	-0.153018
	NUPR1	-0.239576
	TIFA	0.104911
	DCXR	-0.266383
	MID1IP1	0.109646
	BCL2L11	0.206366
	SMC3	-0.152004
	TSEN54	-0.132129
	PBDC1	0.204813
	HNRNPUL1	-0.22599
	RHEB	-0.126056
	UBE2Z	0.346609
	COX14	0.0597833
	TXNDC12	0.0294412
	UCHL5	-0.12114
	ERLEC1	0.206867
	PPP1R12A	0.0745337
	EZR	0.0918811
	RTN4	-0.122237
	PNP	-0.244803
	HNRNPU	-0.108059
	AMDHD2	0.170126
	TWF1	-0.0890404
	RFC5	-0.244146
	FDFT1	-0.29576
	EXOSC8	-0.167068
	RPS10	-0.338703
	DHCR24	0.218892
	PSME2	0.244244
	WAC	0.0546433
	SLC25A3	-0.396597
	NPDC1	0.0536799
	LACTB2	0.223374
	DHTKD1	-0.222265
	RAB14	0.124158
	SNRNP25	-0.257094
	LMAN2	0.103936
	ERP44	0.103457
	UBE2J1	0.0508019
	MTLN	-0.0681926
	HMCES	-0.10836
	WIPI1	0.109183
	POLQ	-0.193167
	ATP13A3	-0.254406
	FOXA1	-0.134633
	NDUFA1	0.0641394
	ARPC4	0.107501
	NT5C2	0.088654
	OLA1	-0.0958363
	TP53	-0.220684
	MIS12	0.10589
	IMP3	0.0770842
	RTKN2	-0.206622
	SDE2	0.117238
	UQCRFS1	0.0586714
	MARCKSL1	0.110822
	TXNDC9	0.0467065
	PPP1R2	0.0376964
	SAPCD2	-0.274193
	SEPTIN7	-0.0917626
	YME1L1	0.107382
	RDX	0.0553086
	RBM3	-0.311705
	ILF2	-0.143985
	DNMT1	-0.234085
	EIF4G2	-0.228709
	PCNT	-0.204973
	USP3	0.0590911
	CCNI	-0.09527
	SLC37A1	0.0750944
	ZNF12	0.134448
	PIK3R3	0.128886
	COPB1	-0.128132
	DERL1	0.0939678
	CNIH1	0.0906016
	CDCA4	-0.189294
	ZFAND5	0.238703
	DNAJC9	-0.224491
	SAMHD1	0.203644
	CMTM6	0.0456273
	ZRSR2	0.0605839
	CBR1	0.0742212
	HSP90AA1	-0.252593
	EIF1AX	-0.25045
	RBBP8	0.0878835
	CTNNA1	-0.120603
	ARMC1	-0.157856
	COPS3	-0.0437821
	ELOC	0.0566246
	HLTF	-0.230054
	PTTG1IP	0.197991
	INHBE	-0.200708
	EIF3D	0.0433689
	PEX13	0.177685
	SERPINB8	0.268899
	DNAJC1	0.176673
	RPL36A	-0.332564
	TSEN34	-0.112882
	CCT8	0.0414728
	FAU	-0.219208
	HSPE1	0.0540129
	CD2BP2	0.0993067
	FADD	0.0812515
	PCGF5	0.188522
	ATF2	0.0839559
	PPP1R15A	0.090848
	SMIM15	0.0663963
	HADH	-0.252132
	DPAGT1	-0.041792
	ADCY9	-0.137535
	SRSF9	0.0695277
	TRIM28	-0.235206
	ASCC3	0.0886214
	LAGE3	-0.24532
	WASHC5	-0.0956127
	GOLGA2	0.135966
	RWDD1	-0.111209
	SYAP1	-0.0509076
	LRP10	0.288538
	COPS5	0.0350583
	PRCC	0.0620257
	ACAD9	0.068829
	SLC25A1	-0.229145
	UAP1	0.0819425
	NFIL3	0.299312
	CD9	-0.271648
	COPG1	0.0372823
	HSD17B4	-0.054708
	VAMP8	0.12043
	LNX2	0.087366
	ZFPL1	0.119869
	SLC31A1	-0.0970587
	SUMO1	0.057368
	PRKDC	-0.281432
	NIBAN1	-0.168202
	IBTK	-0.189403
	MRPS33	0.0610161
	SLC35E1	0.0928126
	POLE3	-0.159439
	REEP3	0.0712905
	CENPJ	-0.209978
	RTN3	-0.165525
	IFITM1	0.241118
	LARP6	0.113554
	SEPHS1	-0.259786
	NBR1	0.102409
	ESCO2	-0.201982
	FAM204A	-0.1132
	GSPT1	-0.0756412
	STIL	-0.176075
	FICD	0.243455
	PSMD6	0.269023
	TOR1AIP1	0.155509
	SPAG9	0.234964
	STARD10	0.168833
	SCFD1	0.126388
	EIF4A3	-0.188792
	SRP9	-0.219392
	GSR	-0.159845
	SNRNP200	-0.212214
	TRAK2	-0.259188
	GNB1	-0.077815
	PGRMC2	0.0517259
	BAG3	0.0980914
	NEDD8	-0.10732
	SOX4	-0.112088
	DYNLT3	0.156493
	SELENOS	0.130075
	UBXN1	0.0579676
	NCOA3	-0.0373333
	MARCHF6	-0.132646
	ELF3	0.122423
	SEC24A	0.28774
	MYB	-0.243217
	SYNCRIP	-0.122622
	PPP2CB	0.0283917
	ELP2	0.236173
	UGP2	-0.127827
	CCNK	-0.0875089
	SLFN5	0.238697
	CRABP2	0.102773
	LAP3	0.141533
	CLK3	0.14353
	SF3A1	0.0669945
	PPM1H	0.128205
	EIF4B	-0.115152
	DVL2	0.0517521
	TPM1	-0.251619
	APLP2	0.0783518
	SULF1	0.242046
	ICA1	0.130064
	MYO10	0.120901
	PSMG3	0.0771055
	SLC2A4RG	-0.238458
	GATAD1	0.13467
	GOT2	-0.266377
	OAT	-0.194087
	LAMTOR3	0.158532
	LIMCH1	0.19713
	HILPDA	0.0747242
	NUDT21	-0.196973
	MRPL54	0.0839733
	MANF	0.0660678
	REPIN1	0.278862
	TMEM230	-0.10193
	CD99	-0.235568
	SCYL2	0.0517035
	SF3A3	-0.120476
	ZZZ3	0.139245
	RPA1	-0.222804
	SMIM7	-0.0995826
	FTH1P16	0.216601
	LSM 5.00	-0.218801
	ACLY	-0.265084
	DDX60L	0.351319
	MPC2	-0.0958151
	NXT1	0.055505
	GPSM2	-0.193063
	RFK	0.0666342
	NSUN2	-0.0694578
	GBP3	0.414173
	SLC49A4	0.0515836
	GDF15	0.158491
	TMEM165	0.282038
	DPM1	0.0930082
	PDCD6	0.0416695
	SAE1	-0.179049
	CCDC174	0.119691
	SUMO3	0.0864225
	ISY1	0.0377787
	TCOF1	-0.220371
	MRPL57	-0.108166
	KIF5B	-0.179086
	SP1	0.0852274
	MAEA	-0.0791432
	GLB1	0.0417887
	NECTIN1	-0.193891
	GPT2	-0.0796415
	LMNB1	-0.184302
	AFTPH	0.1878
	RSL1D1	-0.0907205
	BCKDK	0.0967415
	EBNA1BP2	-0.104061
	EIF3L	-0.207734
	PRRC2C	0.0823837
	SERINC1	0.145925
	YIPF4	0.114434
	HSPD1	-0.198088
	ETF1	0.0466842
	RAB27B	0.0491896
	ZFAND1	0.0736215
	CMBL	-0.200608
	CLGN	-0.0984165
	C12ORF23	0.0921897
	PTS	-0.0577259
	RPL39L	-0.150993
	FAHD1	0.139579
	MMS19	0.0526178
	BBX	0.15742
	PDXDC1	0.0526569
	RPA3	-0.183855
	HSCB	0.158212
	POLR2I	0.0685355
	WNK1	-0.0758495
	CAPNS1	-0.0983322
	CCDC50	0.0480889
	CHPT1	-0.102501
	UQCR10	-0.0605436
	CREB3	0.154609
	CDKN1A	0.218043
	MCUB	-0.162258
	FBP1	0.040235
	AJUBA	-0.217022
	HMGXB4	0.0810996
	GOSR1	0.0636391
	EPRS1	-0.119009
	TTC1	0.117976
	HAGH	0.0991542
	TCEAL3	0.118595
	SLC52A2	0.124794
	CEP57	-0.233989
	ASF1A	-0.081573
	GOLGA7	0.0684406
	SLC1A5	-0.162289
	BCL10	0.172073
	RPF1	-0.0558834
	FTLP3	0.171915
	BEX2	-0.228174
	FAM136A	-0.284303
	MRPL55	0.0977797
	HINT2	-0.0872708
	GAN	-0.184308
	MYL6	-0.116961
	MMADHC	0.0609907
	PRPF8	-0.205361
	OCIAD2	0.065959
	VBP1	-0.092573
	CAB39	0.174586
	SERPINH1	-0.179811
	CSTF3	-0.0564074
	SIPA1L1	0.117546
	TBC1D15	0.146347
	VKORC1L1	-0.147507
	AK2	0.125543
	RHOC	0.0699432
	NXT2	0.112209
	UBE2V2	-0.0831499
	COX20	0.0866169
	MRPL41	0.0559957
	CST3	0.20281
	SNU13	0.173655
	PPP2R2A	0.087263
	COMMD3	0.0876313
	PYCR1	-0.328782
	NFE2L1	0.275787
	RECQL4	-0.204555
	APOL1	0.30771
	UBA52	-0.214697
	DLC1	0.0688714
	TC2N	0.273318
	IARS1	-0.30518
	SHTN1	-0.0680436
	UGDH	-0.0591414
	OASL	0.341661
	BCL2L12	-0.213
	CXCL17	0.287474
	ABITRAM	0.121667
	ATG13	0.111574
	TANC2	0.287087
	SNRPB	-0.183334
	CXCL16	0.126723
	TTK	-0.185868
	RP11-864N7.2	-0.235537
	PIMREG	-0.177569
	HMGCR	-0.191032
	SHMT1	-0.177544
	RP11-498C9.15	-0.151666
	APRT	0.148519
	LGALS1	-0.198807
	SCUBE2	0.0309572
	TSKU	0.151596
	HDAC2	-0.301236
	SPAG7	-0.0663872
	RPL35	-0.161215
	FBL	-0.250142
	MAD2L1BP	-0.0663304
	CDKN1B	-0.0977137
	NUDT14	0.0957796
	NUDT9	-0.0541423
	VAMP7	-0.0819081
	YWHAQ	-0.211748
	PHB	-0.202993
	ARPP19	-0.171011
	DARS2	-0.204323
	PPP1CA	-0.21623
	GEN1	-0.151641
	CYFIP1	-0.131106
	CRB3	0.109009
	VEGFB	0.169424
	PRKAR1A	0.123419
	TSPAN15	0.127246
	CHPF	0.234901
	STX16	-0.0829854
	CALR	-0.229951
	SRSF3	-0.182599
	ANG	0.120557
	RANGAP1	0.0833685
	GCLM	0.158176
	PAN2	-0.13682
	ARRDC3	0.259482
	TOPBP1	-0.240087
	XRCC5	-0.130623
	TMCO3	-0.0779513
	GTF2F2	0.031036
	PLS3	-0.211465
	IL17RB	0.172164
	TAB2	0.0585022
	PDZD11	-0.121738
	NBPF1	-0.299458
	UBE2A	-0.104226
	POC1B-GALNT4	0.208534
	RFC4	-0.193463
	TTF2	-0.167729
	TRIM16L	0.111023
	UQCRH	-0.238483
	SMIM19	-0.0715731
	MRPL42	-0.130932
	TMEM141	0.039384
	CHD2	0.0995876
	DGUOK	-0.0897409
	LTBR	0.192841
	SBDS	-0.0492896
	CLINT1	0.204792
	ATP6V1C2	0.185453
	SETD3	-0.130312
	CCDC90B	0.0430966
	CAT	0.151635
	RTCA	0.0589443
	RPN2	0.172229
	UBL3	-0.230684
	DPM3	0.160608
	AHCY	-0.283993
	ZDHHC21	0.0400543
	PPIA	-0.243865
	NEMP1	-0.173872
	STC2	0.0510324
	CIP2A	-0.169899
	ASNS	-0.13299
	BRI3BP	-0.206139
	IER3	0.332595
	EXT1	0.0470051
	ZMYND8	0.173967
	UCP2	-0.107057
	TMEM140	0.219184
	UTP14A	0.0403272
	SAT2	0.183344
	C14ORF80	-0.17859
	MORF4L1	-0.202373
	ZNF217	0.221347
	GDI2	-0.0680737
	SLC25A10	-0.161543
	JUNB	0.241178
	FAF1	-0.046501
	SDHD	0.064878
	SEMA3C	0.205152
	MAGEF1	0.0578097
	HADHA	-0.0960463
	RPL22L1	-0.0721742
	DLGAP5	-0.167431
	PFKL	0.101772
	MRPS18B	0.065536
	SNAP29	0.0476467
	ODC1	-0.122427
	UBE2R2	-0.0960465
	TMEM59	0.225429
	BRCA1	-0.166672
	ZNHIT2	0.072715
	ELF1	0.181936
	PARP2	-0.163465
	ARFGAP3	0.0919463
	RRS1	0.0352074
	RALBP1	-0.0578724
	VTI1B	0.0759171
	CKAP2	-0.185638
	PSMA5	0.092495
	C7ORF73	-0.126063
	HDAC1	-0.192874
	AP2M1	-0.0779983
	RTL8A	-0.114146
	ZNF720	0.0730554
	SNHG5	-0.170754
	MRPL3	-0.121449
	NUDCD2	-0.105527
	CCSER2	0.12032
	DHX36	0.0915781
	RAB11A	-0.0745418
	ATRX	0.0973901
	ZNF791	0.138399
	SLC25A38	0.0449244
	TRAP1	-0.178805
	RAD51AP1	-0.172755
	GYG1	0.0452709
	SLC35F5	0.124076
	DEPDC1B	-0.176374
	TOM1L1	-0.0643561
	CPNE3	0.0599901
	MUCL1	0.192668
	NUDT1	-0.173817
	N4BP1	0.1675
	C11ORF82	-0.186425
	S100A11	0.0459974
	DHRS7B	0.0500817
	TSG101	0.0949638
	NAA10	-0.094988
	GNG12	0.0354843
	H4C8	0.213066
	XPO1	-0.167736
	YEATS4	-0.142899
	TMEM39A	0.257321
	C6ORF120	0.0787798
	ADAM17	0.244289
	TAF13	0.0478343
	COX7A2	0.0535012
	SFXN2	-0.21252
	GM2A	0.267652
	PARP1	-0.25556
	SPAG5	-0.18657
	INSIG1	-0.281226
	EEF1D	-0.151143
	EMC3	0.234979
	CA12	0.205922
	HINT3	0.0788294
	PCK2	-0.220709
	ARHGDIA	-0.155906
	ASPM	-0.161525
	PPM1G	-0.130694
	RTF2	-0.0763424
	APEX1	-0.246799
	LTN1	0.145387
	DCAF10	0.0891004
	CENPW	-0.183503
	WSB1	0.188558
	RHBDD1	0.14176
	YPEL5	0.15018
	TRIM16	0.119264
	PSMD4	-0.0567567
	EMC9	0.0710023
	ZNF263	0.0704504
	ZFYVE21	-0.161299
	ACBD6	0.0510475
	THBD	0.256575
	HGD	0.291609
	SELENOF	-0.0611945
	BIRC2	0.126805
	ITPKC	0.158548
	VPS26C	0.0997523
	NPC2	-0.218185
	RP11-423H2.1	-0.191021
	TMEM164	-0.176536
	TIMM17A	0.0568566
	TARS1	-0.0703874
	EXOSC1	-0.0604148
	RNF168	-0.133208
	RPL29	-0.169642
	BNIP3L	0.151746
	PTCD3	-0.0464923
	NOP58	0.0491246
	TNK2	-0.147993
	SRGAP2	-0.156087
	USP39	-0.0762087
	HNRNPA3	-0.160405
	IDH2	-0.207642
	PAFAH1B2	0.0386395
	CYB5R4	-0.078217
	GEMIN2	-0.194682
	EIF2AK1	-0.127891
	OARD1	-0.245092
	UBB	-0.154049
	HSPA1A	0.221546
	CAND1	0.0869502
	RBM6	-0.0733538
	POLR3K	-0.217361
	COMT	-0.157629
	RHNO1	-0.115258
	RNH1	0.058915
	PARVA	0.0482149
	UBXN4	0.194456
	ARL8B	0.237408
	CHMP1B	0.216384
	RNF115	-0.0329458
	PSMC3	-0.183983
	UBE2I	-0.136045
	RPRD1A	-0.0603792
	ATP6V1D	0.140799
	RPS15	-0.18106
	TMEM41B	-0.0476734
	DEDD2	0.106385
	TIMMDC1	0.0461922
	RAP1A	-0.1421
	YARS1	-0.076401
	P4HA2	0.0512899
	FBXO5	-0.197631
	PLP2	-0.159802
	MED28	0.0254897
	CKAP4	0.239747
	CHCHD10	-0.15139
	ALKBH5	0.0529132
	RPL38	-0.158368
	KIF20A	-0.169343
	THAP1	0.114867
	GPS1	-0.0885848
	CD164	0.168405
	NUP155	-0.197393
	TXN	0.158055
	FLNB	-0.227731
	SREK1IP1	-0.0507756
	SEC23IP	0.0918179
	TMEM216	0.0312583
	WDR20	0.0532694
	MARCKS	0.277065
	PPIF	0.114739
	DCTN5	0.0772332
	PFDN5	-0.073097
	GLRX3	-0.066275
	RGS16	0.0922587
	MRPL36	-0.0727466
	TMEM87A	0.0873792
	STX3	0.130953
	KIF14	-0.173755
	FAM32A	0.0826371
	TRIM44	0.0741399
	TATDN1	0.131676
	SPC24	-0.163972
	MYO9A	-0.0453091
	HJURP	-0.164581
	TRMT10C	0.0659774
	USO1	0.0388361
	TPGS2	-0.15687
	TRIM2	0.102937
	TRMT112	0.0537566
	POLA2	-0.168191
	RNF181	0.101169
	COX6A1P2	-0.100993
	DPYSL2	-0.207623
	COMMD5	-0.061086
	MLF 2.00	-0.117215
	EIF3I	-0.259694
	CDK7	0.0552479
	FAM207A	0.126668
	EXOSC4	0.0411366
	NR4A1	-0.147881
	PDIA6	-0.255344
	RCCD1	-0.172262
	TMEM170A	0.0264075
	NAGK	0.232837
	PFDN4	0.0606461
	CHCHD3	0.075592
	STX12	0.0957837
	CREB3L4	-0.219944
	GBP2	0.328401
	PTPN2	0.079672
	CAPZA2	0.141614
	PDCD6IP	0.0589474
	RAD51	-0.176821
	RCHY1	0.0937342
	CCT6A	-0.247327
	PTBP3	-0.191095
	CORO2A	0.240173
	SEH1L	-0.148812
	RNF213	0.259663
	MRPS11	-0.108002
	RNF7	0.0845224
	ISOC1	-0.155316
	SARNP	0.0707705
	WDR89	0.086452
	ZNF28	0.0550443
	BNIP1	0.0477232
	PNRC1	0.24964
	PSAT1	-0.260041
	DUSP12	-0.0571544
	TSPAN17	-0.0758936
	GGNBP2	0.0302794
	CAPZA1	0.144252
	RPE	0.140869
	WBP4	-0.0746304
	AKR7A2	-0.114813
	SNRPD1	-0.100786
	LSM 6.00	0.0466652
	DDX17	0.029849
	SLC38A1	-0.212988
	SLC22A15	0.101322
	TUBG1	-0.17951
	TUBD1	-0.0921417
	TOM1	0.178257
	PPP4R3B	0.0470103
	USP14	0.0461941
	SGMS1	0.122606
	MRPL14	0.188912
	NIP7	-0.0424079
	ECHS1	-0.179386
	NFX1	0.0982042
	MSH2	-0.215315
	ZNF148	0.0825435
	MRPL16	-0.166645
	BZW1	-0.0730626
	TMEM208	0.217941
	C12ORF66	0.0890499
	PPP1R7	0.0540152
	ATP5PF	0.0713933
	HEXA	0.197611
	SLC9A1	0.0316938
	USP22	-0.311445
	MFSD1	0.147499
	BARD1	-0.175111
	HINT1	-0.170052
	HMG20B	-0.152267
	DIDO1	0.0554667
	PFN2	-0.0877105
	FOXO3	0.19478
	CDC42BPB	-0.143668
	HLA-DRB1	0.246733
	CERS2	-0.180611
	PNISR	-0.0440586
	EID1	0.0448643
	ACP2	0.0638442
	TAF1D	0.195364
	DHX32	-0.0495978
	COG6	-0.0421882
	NRAS	-0.199673
	MAP3K20	-0.245616
	SF3B2	-0.147092
	SWI5	-0.0504268
	SNHG9	-0.121034
	HERC4	-0.0704192
	MIS18BP1	-0.146301
	RFC2	-0.18821
	MTX2	0.0370615
	AIMP2	-0.0819449
	IGF1R	-0.130388
	DOCK6	-0.0473415
	SCO2	0.19062
	MDH1	-0.0755368
	DANCR	-0.238857
	MOB1A	-0.128808
	CIR1	0.0999502
	APH1A	-0.140805
	CACUL1	-0.167305
	RDH10	0.174013
	PSTPIP2	0.332241
	TOMM7	0.0362114
	ATP5MC2	-0.0622418
	FAM214A	0.1704
	MTHFD1L	-0.189433
	RB1	0.0750174
	PSMB9	0.245979
	CDC42SE1	-0.103239
	BCL6	0.12164
	MIR570HG	0.0661032
	JUN	0.0474412
	DDB2	-0.200166
	ZC3H13	0.0749611
	CFAP36	-0.0677666
	TSPAN13	-0.208156
	ADAT1	0.0343311
	C10ORF32	0.09489
	PDIA4	-0.12704
	TIMP1	0.175003
	PAICS	-0.200892
	AHSA1	0.0784975
	CYB5A	0.091239
	PCYOX1	-0.134626
	PSPH	-0.263806
	RAD50	-0.0263718
	RAP2B	0.151943
	PMAIP1	0.102936
	SRP68	-0.031089
	GNL3	0.115557
	SQOR	0.156499
	ATP5MC1	0.112647
	HLA-E	0.318125
	ATF3	-0.0560221
	DDX27	-0.0759637
	EBP	-0.227916
	RPP25	0.0641725
	USP32	0.215202
	ARPC5L	0.0492048
	PEG10	-0.217766
	HSPB11	-0.0598163
	S100A6	0.285773
	TRAPPC4	0.0718791
	SOD1	-0.137084
	GFER	0.121712
	ORMDL2	0.163655
	CCDC6	-0.0628822
	IFT122	0.304175
	SDHA	-0.216183
	RLIM	-0.0360217
	FTH1P2	0.144977
	RRP12	0.128907
	DUSP5	0.0425174
	PDCD10	-0.0587158
	METTL1	-0.0428847
	MTCH2	-0.0997355
	SNX24	-0.123274
	SETD7	-0.0949684
	TBC1D10B	-0.0682105
	RDH12	-0.247555
	ALDH7A1	-0.209607
	TANK	0.151482
	SEC24C	0.118546
	CNP	0.0725494
	CMC2	-0.154067
	RABAC1	0.146416
	KCNK6	0.182848
	ISG20L2	0.0528852
	NDUFC2	-0.1705
	DTL	-0.16348
	C1ORF21	-0.0730532
	PSME4	0.139806
	GOLM1	0.0783513
	DSN1	-0.183273
	MRPL48	-0.137452
	SHOC2	0.0665334
	PMP22	-0.144383
	PAK1	0.142129
	ATP5F1C	-0.089612
	ABAT	0.104235
	ATP5PB	-0.217053
	MAP1B	-0.180755
	CNOT1	-0.218834
	GTF3C2	-0.148112
	C10ORF118	0.180851
	ORC6	-0.166608
	HSP90AB1	-0.188686
	DDX24	-0.0674465
	RPS19BP1	0.0474579
	CEP78	-0.185756
	METAP1	-0.122098
	EIF4G3	-0.065179
	VAT1	0.0853393
	YBX3	-0.101851
	TMEM38B	-0.0771142
	DCK	-0.186677
	BRI3	0.246922
	RGS10	-0.161568
	MYBL1	-0.19075
	ETFA	-0.20427
	SRRM2	-0.0578877
	CD44	0.226053
	USP16	0.0798693
	DCTPP1	-0.139807
	ZFP36	0.0939042
	TATDN2	0.0297386
	ARHGAP5	0.191583
	FAM222B	0.0792444
	NOLC1	-0.126137
	WAPL	-0.0576838
	COA6	0.183513
	NT5DC2	-0.153843
	TMSB10	0.222187
	PCYT1A	0.0620197
	ASF1B	-0.172022
	PJA2	0.112302
	ZMAT2	-0.107785
	GINM1	0.0554434
	ERRFI1	0.0372293
	FBH1	0.0919687
	NHP2	-0.172311
	SUPT7L	0.03765
	MPG	0.0546958
	ERBB3	-0.198685
	MTFR1	-0.134399
	NUDT15	-0.178315
	BIRC6	0.0445125
	PA2G4	-0.169071
	ADCY1	-0.0239546
	CALM3	-0.17597
	LAMTOR5	0.0785961
	CLCN7	0.240587
	C7ORF55-LUC7L2	-0.0723173
	PPIC	0.130025
	XRCC6	0.0626106
	B4GALT1	0.22525
	CLDN4	0.0745523
	LTA4H	-0.215612
	EMC6	-0.0765048
	ADIRF	-0.207361
	RAD1	-0.148061
	MESD	0.0904159
	ZNF468	0.0298063
	GLO1	-0.157133
	DEPDC1	-0.159679
	CENPU	-0.162208
	CNOT10	0.0466063
	C6ORF141	-0.21716
	POLR2L	-0.172936
	TMSB4XP8	-0.211686
	USP54	0.231139
	CENPO	-0.159484
	EAPP	0.105824
	SPSB3	0.0661793
	TMEM132A	0.249431
	CCT7	-0.197382
	SH3YL1	-0.066528
	ZNF367	-0.148094
	MAPKAPK5	0.0981198
	SKAP2	-0.0524186
	ASH2L	-0.186092
	SEM1	0.0630437
	YTHDF3	0.110709
	WDHD1	-0.156822
	TNFSF10	0.28348
	RP11-391M1.4	-0.171136
	TBC1D20	0.0630566
	RAMAC	-0.054453
	DDT	0.0759525
	H2AJ	-0.140224
	AC026806.2	0.139056
	ZNF561	-0.0493573
	PAF1	0.0469122
	CTA-384D8.35	0.238167
	COPS4	-0.0998758
	RNF5	-0.196256
	BAZ1A	0.0979639
	KLHDC3	-0.180605
	RBBP4	-0.0301699
	JMJD6	0.159735
	MTFR2	-0.149257
	ALDH9A1	-0.07246
	MTIF3	0.0275915
	MEA1	-0.0939016
	PELO	0.116283
	PPT1	-0.155712
	WHAMM	0.230898
	UBE2Q2	-0.18746
	FLII	0.0360077
	CAPN2	0.11279
	CCND3	0.13757
	TUSC2	0.0220484
	ZNF271P	0.0417519
	NONO	-0.209001
	TSSC4	0.0987052
	STARD13	0.194642
	NDUFB4	0.114235
	ARL 1.00	0.0931554
	ARHGEF2	-0.103391
	FAM120A	0.0704155
	HNRNPA0	-0.175795
	ATG12	0.144839
	CPSF2	-0.14335
	LRRFIP2	0.111304
	ERGIC1	-0.20911
	AZI2	0.159537
	SERINC3	0.102911
	SRSF7	-0.0746827
	TPT1P4	-0.0680391
	LAMP1	0.164432
	TTC39A	-0.16392
	PTRH2	0.197838
	RDH11	-0.0754371
	C18ORF25	-0.0388792
	TMCO1	-0.0499196
	TMED9	-0.0599352
	TMEM14A	-0.0966745
	C16ORF91	0.105873
	NDUFB3	0.145051
	PARPBP	-0.167306
	ZNF706	0.0653288
	RELA	0.153935
	EIF4EBP1	-0.195263
	KBTBD7	0.180953
	MEF2A	0.186802
	MED19	0.128462
	ITGAE	-0.218435
	RPN1	0.109599
	TPT1P9	-0.0935052
	TYW3	0.13851
	RELB	0.265073
	CHD4	-0.155628
	CYB5B	-0.198267
	RABGAP1	-0.0571467
	PGRMC1	-0.16909
	HIGD2A	0.0427934
	RBBP5	0.0786218
	TFRC	-0.123778
	MOCS2	-0.197793
	KNSTRN	-0.162695
	CSRNP2	0.0625491
	GTPBP4	-0.0415309
	INTS14	-0.11763
	DNTTIP1	0.125496
	TMPRSS3	-0.103726
	TOMM40	-0.16059
	SLMAP	0.150936
	ZNF644	0.131376
	VDAC2	-0.149636
	ELOA	-0.0543996
	VHL	0.306683
	TCAIM	-0.0405735
	METTL7A	-0.141917
	MAFG	0.0376602
	MRPL37	-0.17079
	HCCS	0.0403692
	C1ORF27	0.0711582
	MAPK1IP1L	-0.0715022
	ENPP1	0.244608
	SUCLG1	0.0602484
	SSU72	-0.0579062
	C15ORF61	-0.0611806
	ESR1	-0.155373
	TBC1D16	-0.0822428
	FGD6	0.252269
	KCTD3	-0.225209
	SENP1	0.041132
	FPGS	-0.0495429
	RP11-367G18.2	-0.134789
	NUFIP2	0.11867
	AIMP1	-0.0562354
	SDHAF1	0.122704
	CRNDE	-0.113196
	PDXK	0.147533
	SEPHS2	-0.0529321
	GALM	-0.104361
	IRX2	-0.201234
	ADIPOR2	-0.150174
	PNO1	-0.0594054
	ZNF703	-0.19421
	ARL5A	0.0679838
	C14ORF1	-0.110285
	HELZ2	0.283528
	BLOC1S6	0.0430269
	HSP90B1	0.0686663
	IFT20	0.106825
	GNB2	-0.22767
	FMR1	-0.0638845
	PHB2	-0.230743
	DCTN1	-0.185519
	ARPC1B	-0.13177
	STS	0.203813
	PDE8A	-0.0579702
	MAFF	0.244792
	UFD1	-0.0863593
	SPCS2	-0.11944
	NOP56	-0.130074
	TIMM17B	0.0803922
	MRPS2	-0.110991
	RNASEH2B	-0.0976432
	C19ORF60	0.0718927
	SUPT4H1	-0.154509
	CDC42	-0.122008
[truncated: 21,924 more rows]

## Sheet: Cluster 6
EDM scores for sc-PHENIX
		6		Gene Set	Size	Leading Edge Number	ES	NES	P Value	FDR
	MT-RNR2	-1.56552		REACTOME_TRANSLATION	272	189	0.49153	9.4297	0	0
	MT-ND4	-1.50634		REACTOME_METABOLISM_OF_RNA	641	367	0.30931	8.7975	0	0
	MT-CO2	-1.2295		REACTOME_EUKARYOTIC_TRANSLATION_ELONGATION	91	69	0.70088	7.7907	0	0
	MT-CO1	-1.10502		REACTOME_REGULATION_OF_EXPRESSION_OF_SLITS_AND_ROBOS	165	106	0.49739	7.4771	0	0
	MT-CYB	-1.10642		REACTOME_RESPONSE_OF_EIF2AK4_GCN2_TO_AMINO_ACID_DEFICIENCY	100	69	0.63261	7.4653	0	0
	MT-ND1	-0.948955		REACTOME_EUKARYOTIC_TRANSLATION_INITIATION	118	82	0.5814	7.4648	0	0
	MT-CO3	-1.00059		REACTOME_INFECTIOUS_DISEASE	816	406	0.23389	7.4089	0	0
	MT-ATP6	-0.845733		REACTOME_SIGNALING_BY_ROBO_RECEPTORS	207	123	0.43491	7.37	0	0
	FTH1	-1.70925		REACTOME_SELENOAMINO_ACID_METABOLISM	107	71	0.58468	7.2421	0	0
	MT-ND3	-0.624769		REACTOME_SRP_DEPENDENT_COTRANSLATIONAL_PROTEIN_TARGETING_TO_MEMBRANE	111	72	0.59139	7.1883	0	0
	MT-ND2	-0.579621		REACTOME_RRNA_PROCESSING	198	133	0.4395	7.0838	0	0
	MT-RNR1	-0.482926		REACTOME_THE_CITRIC_ACID_TCA_CYCLE_AND_RESPIRATORY_ELECTRON_TRANSPORT	160	120	0.47341	7.0488	0	0
	MT-ND5	-0.428566		REACTOME_CELLULAR_RESPONSE_TO_STARVATION	151	93	0.48999	7.046	0	0
	MTATP6P1	-0.329191		REACTOME_RESPIRATORY_ELECTRON_TRANSPORT_ATP_SYNTHESIS_BY_CHEMIOSMOTIC_COUPLING_AND_HEAT_PRODUCTION_BY_UNCOUPLING_PROTEINS	113	82	0.56689	7.0005	0	0
	TFF1	1.13427		REACTOME_CELLULAR_RESPONSES_TO_STIMULI	687	338	0.23354	6.983	0	0
	IFI6	1.44182		REACTOME_NONSENSE_MEDIATED_DECAY_NMD	114	79	0.55317	6.9379	0	0
	TPT1	-0.694965		REACTOME_INFLUENZA_INFECTION	154	86	0.44817	6.5626	0	0
	NEAT1	-1.06719		REACTOME_MITOCHONDRIAL_TRANSLATION	94	73	0.55959	6.3943	0	0
	S100A9	-0.985863		REACTOME_METABOLISM_OF_AMINO_ACIDS_AND_DERIVATIVES	326	175	0.30268	6.2813	0	0
	CSTB	-0.909093		REACTOME_RESPIRATORY_ELECTRON_TRANSPORT	93	66	0.55017	6.1089	0	0
	TUBA1B	-1.03537		REACTOME_TRANSCRIPTIONAL_REGULATION_BY_TP53	350	180	0.24018	5.1829	0	0
	ISG15	1.14743		REACTOME_INNATE_IMMUNE_SYSTEM	827	352	0.15849	5.1572	0	0
	SQSTM1	-0.68937		REACTOME_SARS_COV_2_MODULATES_HOST_TRANSLATION_MACHINERY	49	32	0.59082	5.0226	0	0
	B2M	0.852005		REACTOME_RNA_POLYMERASE_II_TRANSCRIPTION	1160	565	0.13366	4.9358	0	0
	IFI27	1.17305		REACTOME_SARS_COV_INFECTIONS	340	150	0.23047	4.8626	0	0
	MALAT1	-0.623122		REACTOME_CLASS_I_MHC_MEDIATED_ANTIGEN_PROCESSING_PRESENTATION	350	165	0.21293	4.7039	0	0
	SOD2	-0.810533		REACTOME_PROTEIN_LOCALIZATION	151	95	0.32023	4.5965	0	0
	S100A7	-0.724993		REACTOME_PTEN_REGULATION	133	75	0.33442	4.5114	0	0
	LCN2	-0.691476		REACTOME_INTERFERON_SIGNALING	176	92	0.29011	4.4614	0	0
	FTL	-0.824556		REACTOME_ADAPTIVE_IMMUNE_SYSTEM	634	265	0.14866	4.4359	0	0
	ACTG1	0.925545		REACTOME_NEUTROPHIL_DEGRANULATION	400	165	0.19153	4.37	0	0
	SAT1	-0.570424		REACTOME_ESR_MEDIATED_SIGNALING	148	81	0.28788	4.1367	0	0
	IFIT1	0.89006		REACTOME_CYTOKINE_SIGNALING_IN_IMMUNE_SYSTEM	588	277	0.14529	4.0001	0	0
	GLRX	-0.596331		REACTOME_APOPTOSIS	163	86	0.25538	3.8047	0	0
	HIF1A	-0.565286		REACTOME_SCF_BETA_TRCP_MEDIATED_DEGRADATION_OF_EMI1	53	36	0.44857	3.7901	0	0
	H2AZ1	0.68555		REACTOME_SYNTHESIS_OF_DNA	118	58	0.30309	3.7876	0	0
	CFB	-0.598575		REACTOME_CRISTAE_FORMATION	28	23	0.5878	3.7833	0	0
	RRM2	-0.636767		REACTOME_DECTIN_1_MEDIATED_NONCANONICAL_NF_KB_SIGNALING	60	39	0.37668	3.3692	0	0
	SDCBP	-0.480298		REACTOME_SIGNALING_BY_WNT	234	115	0.19398	3.3591	0	0
	BIRC3	-0.524743		REACTOME_FOLDING_OF_ACTIN_BY_CCT_TRIC	10	9	0.82468	3.2063	0	0
	STAT1	0.538375		REACTOME_POSITIVE_EPIGENETIC_REGULATION_OF_RRNA_EXPRESSION	43	32	0.4092	3.1603	0	0
	IFITM3	0.731542		REACTOME_GLOBAL_GENOME_NUCLEOTIDE_EXCISION_REPAIR_GG_NER	84	41	0.29188	3.1162	0	0
	IFIT3	0.722255		REACTOME_DEUBIQUITINATION	234	108	0.17199	3.0922	0	0
	DSCAM-AS1	0.593237		REACTOME_TRANSCRIPTION_OF_THE_HIV_GENOME	68	39	0.31462	3.0627	0	0
	XBP1	0.529603		REACTOME_SIGNALING_BY_FGFR2	61	37	0.32301	2.9902	0	8.6001e-06
	PCLAF	-0.502857		REACTOME_TRANSCRIPTIONAL_ACTIVITY_OF_SMAD2_SMAD3_SMAD4_HETEROTRIMER	48	33	0.36216	2.947	0	2.5277e-05
	MT-ND4L	-0.168172		REACTOME_PYRUVATE_METABOLISM_AND_CITRIC_ACID_TCA_CYCLE	51	33	0.342	2.8942	0	4.102e-05
	SCD	-0.359645		REACTOME_TRANSCRIPTION_COUPLED_NUCLEOTIDE_EXCISION_REPAIR_TC_NER	78	39	0.27903	2.8767	0	4.8902e-05
	H3-3B	0.232908		REACTOME_RHOBTB_GTPASE_CYCLE	35	22	0.41454	2.8679	0	5.6682e-05
	S100P	-0.383058		REACTOME_METABOLISM_OF_NUCLEOTIDES	85	46	0.26653	2.8677	0	5.6317e-05
	KYNU	-0.423562		REACTOME_HIV_TRANSCRIPTION_ELONGATION	42	27	0.36561	2.8522	0	5.5599e-05
	RPS2	0.568965		REACTOME_PHOSPHOLIPID_METABOLISM	184	97	0.18085	2.8475	0	5.49e-05
	HMGB2	-0.516546		REACTOME_RNA_POLYMERASE_I_TRANSCRIPTION_TERMINATION	28	20	0.43686	2.84	0	5.3883e-05
	OAS1	0.488269		REACTOME_INTERLEUKIN_12_SIGNALING	39	21	0.38094	2.8388	0	6.1203e-05
	NAMPT	-0.380602		REACTOME_MTOR_SIGNALLING	41	25	0.3649	2.7597	0	0.00010812
	TK1	0.406936		REACTOME_ENDOSOMAL_VACUOLAR_PATHWAY	11	8	0.66598	2.7173	0	0.00011146
	HMGB1	0.51729		REACTOME_SIGNALING_BY_VEGF	97	45	0.23265	2.7008	0	0.00013779
	CCL20	-0.411995		REACTOME_DEADENYLATION_DEPENDENT_MRNA_DECAY	49	31	0.32781	2.6779	0	0.00016943
	STMN1	-0.426696		REACTOME_MITOPHAGY	26	17	0.42105	2.6474	0	0.00024542
	SPTSSA	-0.335463		REACTOME_PURINE_RIBONUCLEOSIDE_MONOPHOSPHATE_BIOSYNTHESIS	9	9	0.72443	2.6412	0	0.00025732
	PSAP	-0.452179		REACTOME_CLATHRIN_MEDIATED_ENDOCYTOSIS	131	79	0.19601	2.5911	0	0.00037475
	CTSD	-0.458127		REACTOME_EPH_EPHRIN_SIGNALING	85	51	0.23799	2.5866	0	0.00037925
	RPS21	-0.257615		REACTOME_PROTEIN_UBIQUITINATION	64	29	0.27271	2.5473	0	0.00047235
	RP11-750B16.1	-0.145066		REACTOME_BETA_OXIDATION_OF_OCTANOYL_COA_TO_HEXANOYL_COA	5	5	0.91159	2.5348	0	0.00053622
	GAPDH	0.335595		REACTOME_ATTENUATION_PHASE	24	16	0.42579	2.5236	0	0.00058072
	S100A8	-0.398475		REACTOME_DDX58_IFIH1_MEDIATED_INDUCTION_OF_INTERFERON_ALPHA_BETA	68	41	0.25438	2.5026	0	0.00066266
	BIRC5	-0.384411		REACTOME_SIGNALING_BY_INTERLEUKINS	376	166	0.11346	2.5012	0	0.00066547
	OAS3	0.373508		REACTOME_SARS_COV_2_TARGETS_HOST_INTRACELLULAR_SIGNALLING_AND_REGULATORY_PATHWAYS	11	10	0.6106	2.4938	0	0.00069809
	SLC39A6	0.423989		REACTOME_RMTS_METHYLATE_HISTONE_ARGININES	29	17	0.39079	2.4848	0	0.00075415
	PCBP1	0.167776		REACTOME_INACTIVATION_OF_CSF3_G_CSF_SIGNALING	24	16	0.42366	2.4715	0	0.00078154
	MAD2L1	-0.413831		REACTOME_PARASITE_INFECTION	54	30	0.28446	2.4352	0	0.00098862
	UBE2T	-0.409607		REACTOME_SIGNALING_BY_EGFR	47	35	0.30095	2.418	0	0.0010918
	ATP6V1G1	0.32051		REACTOME_SIGNALING_BY_FGFR_IN_DISEASE	50	27	0.28625	2.4098	0	0.0011426
	TYMS	0.446748		REACTOME_DOWNREGULATION_OF_TGF_BETA_RECEPTOR_SIGNALING	26	16	0.39658	2.3965	0	0.0012797
	TUBB	-0.479239		REACTOME_REGULATION_OF_SIGNALING_BY_CBL	21	16	0.43402	2.388	0	0.0013712
	MAP1LC3B	-0.207009		REACTOME_SEMA4D_INDUCED_CELL_MIGRATION_AND_GROWTH_CONE_COLLAPSE	19	14	0.45162	2.3646	0	0.0016275
	ATP1B1	-0.337163		REACTOME_GLYCOGEN_SYNTHESIS	13	12	0.55152	2.3635	0	0.0016347
	IFI44L	0.594511		REACTOME_AURKA_ACTIVATION_BY_TPX2	70	36	0.24023	2.3321	0	0.0020956
	CKS2	0.439526		REACTOME_P75_NTR_RECEPTOR_MEDIATED_SIGNALLING	91	51	0.21309	2.3279	0	0.0021209
	LCP1	0.238		REACTOME_RAB_GERANYLGERANYLATION	57	24	0.25824	2.3098	0	0.0024639
	NUCKS1	-0.398951		REACTOME_RNA_POLYMERASE_III_CHAIN_ELONGATION	18	13	0.448	2.2974	0	0.002658
	RPS4X	0.427303		REACTOME_APOPTOTIC_EXECUTION_PHASE	44	22	0.29134	2.2886	0	0.0027837
	RFC3	-0.383583		REACTOME_P75NTR_RECRUITS_SIGNALLING_COMPLEXES	12	10	0.54627	2.2753	0	0.0029841
	PARP9	0.393075		REACTOME_BUDDING_AND_MATURATION_OF_HIV_VIRION	28	20	0.36831	2.266	0	0.0032114
	LTB	-0.449747		REACTOME_SIGNALING_BY_ALK_IN_CANCER	52	31	0.26595	2.2603	0	0.0033142
	AKR1C2	-0.602483		REACTOME_BRANCHED_CHAIN_AMINO_ACID_CATABOLISM	21	16	0.41463	2.2584	0	0.0033349
	DHRS2	0.471261		REACTOME_PROCESSING_OF_CAPPED_INTRONLESS_PRE_MRNA	26	17	0.36563	2.2288	0	0.0040563
	UBE2C	-0.388197		REACTOME_METABOLISM_OF_CARBOHYDRATES	245	85	0.12207	2.2208	0	0.0042583
	UBE2L6	0.441409		REACTOME_PHASE_II_CONJUGATION_OF_COMPOUNDS	77	32	0.20595	2.1929	0.0042194	0.0050961
	MYBL2	-0.327869		REACTOME_SPHINGOLIPID_METABOLISM	80	48	0.20218	2.1636	0	0.0060594
	RSAD2	0.506278		REACTOME_PROTEIN_FOLDING	85	47	0.19907	2.1572	0	0.006248
	CDK1	-0.341767		REACTOME_SIGNALING_BY_ERBB2	45	18	0.26559	2.1453	0	0.0065267
	NFKBIA	-0.299033		REACTOME_KERATAN_SULFATE_KERATIN_METABOLISM	25	20	0.36362	2.1412	0.0020161	0.0066381
	PARP14	0.368297		REACTOME_RECYCLING_OF_EIF2_GDP	8	7	0.60151	2.1171	0	0.0076508
	IFIT2	0.518808		REACTOME_CONSTITUTIVE_SIGNALING_BY_LIGAND_RESPONSIVE_EGFR_CANCER_VARIANTS	18	12	0.41287	2.1053	0.0019048	0.0082808
	RPS12	0.403608		REACTOME_PLATELET_ACTIVATION_SIGNALING_AND_AGGREGATION	199	57	0.12942	2.0926	0.0018868	0.008894
	RPS6	0.411436		REACTOME_RRNA_MODIFICATION_IN_THE_MITOCHONDRION	6	6	0.68067	2.079	0	0.0095219
	TMEM123	-0.237391		REACTOME_SIGNALING_BY_NOTCH1_PEST_DOMAIN_MUTANTS_IN_CANCER	56	32	0.23619	2.0522	0	0.011133
	PREX1	0.260475		REACTOME_BASE_EXCISION_REPAIR_AP_SITE_FORMATION	17	12	0.40631	2.0386	0.004	0.011967
	HERPUD1	-0.251563		REACTOME_CREB3_FACTORS_ACTIVATE_GENES	7	6	0.6269	2.0351	0.0040404	0.012185
	RPS8	0.323284		REACTOME_SUMO_IS_TRANSFERRED_FROM_E1_TO_E2_UBE2I_UBC9	7	5	0.63271	2.0296	0.0057803	0.012532
	PKIB	0.57164		REACTOME_SIGNALLING_TO_ERKS	32	21	0.29448	2.0109	0.002045	0.013785
	SELENOP	0.371988		REACTOME_RHOT1_GTPASE_CYCLE	5	5	0.71817	2.002	0.0019841	0.014495
	SPTSSB	0.429291		REACTOME_BUTYRATE_RESPONSE_FACTOR_1_BRF1_BINDS_AND_DESTABILIZES_MRNA	17	11	0.40415	1.9912	0.0020704	0.015295
	RPL36AL	-0.165062		REACTOME_PEROXISOMAL_LIPID_METABOLISM	28	19	0.31723	1.9855	0.0059172	0.015666
	HSPA8	0.358757		REACTOME_SENSORY_PROCESSING_OF_SOUND	60	56	0.21444	1.9779	0.0059172	0.016302
	RPL10	0.350139		REACTOME_MISCELLANEOUS_TRANSPORT_AND_BINDING_EVENTS	21	14	0.35529	1.9733	0.010309	0.016764
	C12ORF57	-0.187366		REACTOME_MITOCHONDRIAL_CALCIUM_ION_TRANSPORT	20	13	0.35521	1.9524	0	0.01857
	TOP2A	-0.339766		REACTOME_SIGNALING_BY_CTNNB1_PHOSPHO_SITE_MUTANTS	15	10	0.40814	1.9463	0.013699	0.019097
	ANXA2	0.230086		REACTOME_DEGRADATION_OF_CYSTEINE_AND_HOMOCYSTEINE	13	10	0.44978	1.9379	0.0064516	0.01991
	PTMA	0.441815		REACTOME_MITOCHONDRIAL_IRON_SULFUR_CLUSTER_BIOGENESIS	13	9	0.42858	1.9274	0.0061224	0.020952
	GRN	0.313774		REACTOME_CYTOSOLIC_TRNA_AMINOACYLATION	6	5	0.63536	1.9155	0.008316	0.022226
	BRK1	0.13319		REACTOME_CELL_EXTRACELLULAR_MATRIX_INTERACTIONS	17	9	0.37842	1.915	0.010246	0.022233
	ARF4	-0.208401		REACTOME_RHOJ_GTPASE_CYCLE	54	28	0.22033	1.8879	0.0061983	0.025206
	KIF2C	-0.30549		REACTOME_MAPK_TARGETS_NUCLEAR_EVENTS_MEDIATED_BY_MAP_KINASES	30	18	0.28703	1.8652	0.0097847	0.028038
	VMP1	0.310302		REACTOME_SIGNALING_BY_PDGFRA_TRANSMEMBRANE_JUXTAMEMBRANE_AND_KINASE_DOMAIN_MUTANTS	10	7	0.48151	1.8619	0.017476	0.028477
	DTYMK	-0.31707		REACTOME_NEGATIVE_REGULATION_OF_FGFR3_SIGNALING	22	11	0.32877	1.8587	0.013944	0.02894
	ATAD2	-0.342188		REACTOME_APC_CDC20_MEDIATED_DEGRADATION_OF_NEK2A	25	12	0.31173	1.8535	0.017613	0.029645
	TUBA1C	-0.312716		REACTOME_TRANSLATION_OF_SARSCOV1_STRUCTURAL_PROTEINS	28	19	0.28459	1.8036	0.024242	0.037993
	RAB1A	-0.23972		REACTOME_PREVENTION_OF_PHAGOSOMAL_LYSOSOMAL_FUSION	9	5	0.49156	1.7941	0.017893	0.039005
	MT2A	0.436422		REACTOME_GAP_FILLING_DNA_REPAIR_SYNTHESIS_AND_LIGATION_IN_GG_NER	25	9	0.30101	1.7653	0.017613	0.044196
	FXYD3	0.399487		REACTOME_LOSS_OF_MECP2_BINDING_ABILITY_TO_THE_NCOR_SMRT_COMPLEX	7	6	0.53193	1.7631	0.01938	0.044489
	SLC25A5	0.442373		REACTOME_BINDING_AND_UPTAKE_OF_LIGANDS_BY_SCAVENGER_RECEPTORS	31	23	-0.27121	-1.7939	0.011407	0.04999
	BEST1	-0.270492		REACTOME_MUSCLE_CONTRACTION	137	103	-0.13468	-1.7949	0.021869	0.049988
	GLUL	-0.272205		REACTOME_ANTIMICROBIAL_PEPTIDES	31	25	-0.27695	-1.8027	0.025263	0.048429
	TPD52	0.266058		REACTOME_NA_CL_DEPENDENT_NEUROTRANSMITTER_TRANSPORTERS	8	8	-0.54283	-1.8613	0.017751	0.036296
	CALM2	-0.272414		REACTOME_NCAM1_INTERACTIONS	35	29	-0.26975	-1.8613	0.013752	0.036492
	DTX3L	0.246117		REACTOME_GOLGI_CISTERNAE_PERICENTRIOLAR_STACK_REORGANIZATION	14	6	-0.40977	-1.8873	0.011673	0.032323
	H2AX	-0.328455		REACTOME_DIGESTION_AND_ABSORPTION	12	12	-0.44589	-1.9124	0.0057803	0.028561
	CXCL10	-0.317623		REACTOME_RHOQ_GTPASE_CYCLE	58	25	-0.21413	-1.9259	0.0077519	0.026907
	LGALS3	-0.324762		REACTOME_CLEC7A_DECTIN_1_INDUCES_NFAT_ACTIVATION	11	7	-0.47502	-1.9317	0.0098814	0.026132
	CDKN3	-0.341193		REACTOME_MYD88_INDEPENDENT_TLR4_CASCADE	104	43	-0.16233	-1.9317	0.0081967	0.026284
	CDK2AP2	-0.256773		REACTOME_SENSORY_PERCEPTION_OF_TASTE	19	16	-0.37912	-1.9386	0.0058027	0.025753
	GNAS	0.398074		REACTOME_RESOLUTION_OF_ABASIC_SITES_AP_SITES	37	16	-0.27528	-1.9548	0.010776	0.024051
	SLC3A2	-0.25946		REACTOME_GOLGI_ASSOCIATED_VESICLE_BIOGENESIS	55	24	-0.23316	-1.9926	0.00409	0.019315
	MAPK6	-0.30908		REACTOME_VOLTAGE_GATED_POTASSIUM_CHANNELS	19	19	-0.38814	-2.0009	0	0.018499
	ISG20	0.222964		REACTOME_SMAC_XIAP_REGULATED_APOPTOTIC_RESPONSE	7	6	-0.63064	-2.0492	0.0039526	0.014363
	ALDOA	0.202917		REACTOME_ATF4_ACTIVATES_GENES_IN_RESPONSE_TO_ENDOPLASMIC_RETICULUM_STRESS	27	12	-0.33676	-2.0698	0.0060484	0.012653
	HNRNPA2B1	0.342443		REACTOME_SENESCENCE_ASSOCIATED_SECRETORY_PHENOTYPE_SASP	46	19	-0.26739	-2.1253	0.0020576	0.0088099
	ENO1	0.156614		REACTOME_INITIATION_OF_NUCLEAR_ENVELOPE_NE_REFORMATION	19	11	-0.4131	-2.1803	0	0.0063045
	H2BC21	0.289982		REACTOME_SYNTHESIS_OF_LEUKOTRIENES_LT_AND_EOXINS_EX	16	13	-0.46613	-2.2489	0	0.0040611
	PRC1	-0.31022		REACTOME_RAB_REGULATION_OF_TRAFFICKING	115	46	-0.17978	-2.2591	0.0019194	0.0038139
	RBBP7	0.390503		REACTOME_DNA_DAMAGE_BYPASS	48	19	-0.2837	-2.32	0	0.0027058
	CKS1B	-0.317491		REACTOME_REGULATION_OF_CHOLESTEROL_BIOSYNTHESIS_BY_SREBP_SREBF	55	21	-0.27846	-2.3832	0	0.001598
	RPS3	-0.391593		REACTOME_CYCLIN_A_B1_B2_ASSOCIATED_EVENTS_DURING_G2_M_TRANSITION	25	14	-0.42482	-2.5145	0	0.00071246
	RPS13	0.197097		REACTOME_E2F_ENABLED_INHIBITION_OF_PRE_REPLICATION_COMPLEX_FORMATION	9	7	-0.69108	-2.5624	0	0.00052612
	NACA	0.240915		REACTOME_TELOMERE_C_STRAND_LAGGING_STRAND_SYNTHESIS	32	18	-0.38288	-2.574	0	0.00047292
	DNAJB9	-0.273987		REACTOME_TRANSCRIPTIONAL_REGULATION_OF_WHITE_ADIPOCYTE_DIFFERENTIATION	77	32	-0.24987	-2.5745	0	0.00047829
	TMPO	-0.306475		REACTOME_CILIUM_ASSEMBLY	183	74	-0.16644	-2.5919	0	0.00040202
	RPL13A	0.284644		REACTOME_N_GLYCAN_TRIMMING_IN_THE_ER_AND_CALNEXIN_CALRETICULIN_CYCLE	34	18	-0.39554	-2.6451	0	0.00030445
	HLA-A	0.369511		REACTOME_CLASS_A_1_RHODOPSIN_LIKE_RECEPTORS	152	127	-0.18898	-2.7283	0	0.00016034
	DDX21	0.151996		REACTOME_ER_TO_GOLGI_ANTEROGRADE_TRANSPORT	144	56	-0.20237	-2.7899	0	0.00013571
	EIF1	-0.207224		REACTOME_TP53_REGULATES_TRANSCRIPTION_OF_CELL_CYCLE_GENES	49	23	-0.34226	-2.8381	0	0.00010893
	ZFAS1	-0.275333		REACTOME_HOMOLOGOUS_DNA_PAIRING_AND_STRAND_EXCHANGE	43	26	-0.36702	-2.8482	0	0.00010096
	OAS2	0.484676		REACTOME_CHOLESTEROL_BIOSYNTHESIS	26	16	-0.51082	-3.0693	0	0
	TNIP1	-0.240037		REACTOME_G0_AND_EARLY_G1	27	16	-0.49095	-3.0757	0	0
	WARS1	-0.191934		REACTOME_HOMOLOGY_DIRECTED_REPAIR	101	40	-0.26819	-3.0837	0	0
	BRIP1	-0.288387		REACTOME_COPI_DEPENDENT_GOLGI_TO_ER_RETROGRADE_TRAFFIC	92	39	-0.28347	-3.1404	0	0
	DUT	-0.292022		REACTOME_DEPOSITION_OF_NEW_CENPA_CONTAINING_NUCLEOSOMES_AT_THE_CENTROMERE	27	16	-0.50661	-3.1442	0	0
	MYL12B	0.355135		REACTOME_HIV_LIFE_CYCLE	144	56	-0.22108	-3.1526	0	0
	ARCN1	-0.174449		REACTOME_TRNA_PROCESSING	103	45	-0.26885	-3.1654	0	0
	ANXA5	0.123768		REACTOME_GENE_SILENCING_BY_RNA	74	40	-0.31103	-3.24	0	0
	LGALS3BP	0.442357		REACTOME_CELLULAR_RESPONSE_TO_HEAT_STRESS	93	46	-0.29357	-3.2462	0	0
	PGK 1.00	0.186081		REACTOME_CHROMATIN_MODIFYING_ENZYMES	203	80	-0.20036	-3.2812	0	0
	CEBPD	-0.212518		REACTOME_POSTMITOTIC_NUCLEAR_PORE_COMPLEX_NPC_REFORMATION	27	19	-0.5349	-3.3398	0	0
	TPI1	0.134503		REACTOME_REGULATION_OF_HSF1_MEDIATED_HEAT_SHOCK_RESPONSE	75	39	-0.33941	-3.3657	0	0
	PSMA6	0.229834		REACTOME_NS1_MEDIATED_EFFECTS_ON_HOST_PATHWAYS	40	25	-0.45641	-3.3728	0	0
	MORF4L2	-0.173097		REACTOME_POLO_LIKE_KINASE_MEDIATED_EVENTS	16	13	-0.71075	-3.3802	0	0
	CCND1	0.279091		REACTOME_INTRA_GOLGI_AND_RETROGRADE_GOLGI_TO_ER_TRAFFIC	189	76	-0.21406	-3.4398	0	0
	IL17C	-0.346857		REACTOME_SNRNP_ASSEMBLY	53	34	-0.40945	-3.4559	0	0
	NAP1L1	-0.341183		REACTOME_SUMOYLATION_OF_DNA_DAMAGE_RESPONSE_AND_REPAIR_PROTEINS	74	39	-0.34928	-3.5327	0	0
	RNF187	0.175283		REACTOME_DNA_DOUBLE_STRAND_BREAK_REPAIR	129	66	-0.27131	-3.537	0	0
	UBC	0.1328		REACTOME_HCMV_EARLY_EVENTS	70	37	-0.36039	-3.5553	0	0
	MTND1P23	-0.0885221		REACTOME_HCMV_INFECTION	94	46	-0.32146	-3.607	0	0
	RPL12	0.301148		REACTOME_MEMBRANE_TRAFFICKING	579	205	-0.14013	-3.813	0	0
	ZWILCH	-0.317358		REACTOME_NUCLEAR_IMPORT_OF_REV_PROTEIN	33	24	-0.5587	-3.8818	0	0
	RPL4	0.326537		REACTOME_IRE1ALPHA_ACTIVATES_CHAPERONES	46	31	-0.48136	-3.9121	0	0
	CEBPB	-0.290631		REACTOME_RESOLUTION_OF_SISTER_CHROMATID_COHESION	120	68	-0.39979	-5.1057	0	0
	SERF2	0.205752		REACTOME_CELL_CYCLE_MITOTIC	484	222	-0.29731	-7.5456	0	0
	RPSA	0.305046
	PLSCR1	0.311403
	TMSB4X	0.392646
	RPS19	0.200931
	LDHA	0.330844
	KCTD5	-0.153958
	CCNB1	-0.287887
	CDCA5	-0.278049
	FOXM1	-0.287349
	EIF5	-0.229514
	PPA1	0.147372
	FTH1P11	-0.215463
	ERO1A	-0.250785
	C6ORF211	0.435379
	SEC24D	0.172887
	SSR4	0.243165
	TRIP13	-0.287134
	PKM	0.200515
	MTHFD2	-0.295667
	PBK	-0.279118
	TOP 1.00	0.113035
	RPL32	0.37363
	TPX2	-0.281521
	FTH1P8	-0.206277
	ATP6V0E1	0.19895
	RPLP1	-0.294261
	RPL21	0.251809
	MKI67	-0.258625
	ENSA	0.203316
	IFI44	0.375219
	HLA-B	0.295387
	CEBPG	-0.163021
	HNRNPA1	-0.285324
	HSA-MIR-6723	-0.08232
	MTND4P12	-0.0902823
	CEP55	-0.290022
	GULP1	0.353706
	PKMYT1	-0.258369
	HLA-C	0.279643
	SNHG29	0.303018
	HMGB3	-0.279651
	CTSA	0.259597
	BCAS2	-0.184758
	HERC6	0.339508
	RNASEH2A	-0.258009
	RPL6	0.280193
	HNRNPC	0.129031
	LITAF	-0.205141
	KLHDC7B	-0.254191
	RAN	0.315159
	DAD1	0.129422
	RPS23	0.2478
	PCNA	-0.287413
	ZC3H12A	-0.227473
	DNAJA1	0.213817
	RPL37	0.247261
	DSTN	0.168518
	RPS15A	0.29793
	RPS20	0.246015
	PREB	-0.155551
	MYL12A	0.178662
	LAMB3	-0.271269
	CDC25B	-0.227142
	XAF1	0.291643
	SLC7A5	-0.197376
	H2AC6	0.203619
	MAL2	0.148297
	EEF1A1	0.367263
	COPS9	0.139332
	CNBP	0.153425
	PATL1	0.133355
	PTP4A2	0.241089
	PSMD7	0.110081
	EEF1E1	-0.0958931
	UBE2E1	0.12617
	FOS	0.24576
	SRP19	-0.193644
	RPL11	0.309103
	LAPTM4A	-0.16082
	TROAP	-0.228682
	SLPI	-0.165386
	H1-0	-0.305992
	ANP32B	0.317325
	RPL34	0.169045
	CTSC	-0.18053
	ATP5F1E	0.290677
	CENPA	-0.238065
	CDC20	-0.236781
	SKA3	-0.255389
	SKA2	0.267851
	TRIB3	0.131761
	DAZAP2	-0.0847209
	CMPK2	0.326615
	CCNA2	-0.263798
	H1-10	-0.251199
	MBNL2	-0.168136
	SRP72	0.131674
	GHITM	0.224628
	ITM2B	0.182643
	KIF23	-0.245003
	SMIM14	0.102485
	RPL13	0.240559
	ANLN	-0.249787
	RAB9A	-0.152256
	CCL2	-0.186671
	SP110	0.279215
	GOLPH3L	0.157953
	SPG21	0.0787921
	ZWINT	0.264831
	TAP1	0.265774
	RPS24	0.325623
	HNRNPAB	0.358405
	ARMCX3	-0.154503
	SEC11C	0.160366
	TFG	-0.172576
	SERP1	-0.20646
	HSPA5	-0.429405
	PHLDA1	-0.15591
	TMEM106C	0.279321
	RPS27A	0.278444
	UBE2D3	0.0806865
	MUC5B	-0.273753
	KRT19	0.499964
	MRPL9	0.13309
	ABRACL	0.120653
	C3	-0.25598
	CBX4	-0.13539
	NQO1	0.163286
	TRAM1	-0.145487
	PPP2CA	0.0984119
	RPL26	0.286476
	FANCI	-0.224416
	HMGCS1	-0.111438
	OPTN	-0.131559
	RPL23A	0.172046
	DEK	-0.23313
	SEC31A	0.160632
	MIS18A	-0.203505
	GABARAPL2	0.154672
	TOMM20	0.0950826
	RPS28	0.155195
	CD63	0.17555
	RAB10	0.130462
	RPL5	0.250595
	NFKBIZ	-0.196656
	MGP	0.340663
	CDH1	0.183846
	CHCHD2	0.156382
	NEURL1B	-0.210949
	WTAP	-0.171711
	H1-2	0.228885
	CLTA	0.0858651
	RAP2C	0.11714
	LRRFIP1	0.0867666
	RAD51C	0.228523
	ACP1	0.113437
	AURKA	-0.215448
	RPL7A	0.312945
	SNX3	0.0969435
	TXNL1	0.107458
	MRPS6	0.0818328
	RPS7	0.288462
	NCOA4	0.151474
	PRSS23	0.22304
	CFL1	0.287378
	MACROH2A1	0.191754
	BCAS3	0.456098
	CDCA8	-0.211817
	EDF1	0.0962378
	PSMD14	0.0969379
	RACGAP1	-0.249094
	GATA3	0.717804
	SRSF2	0.2081
	DDX60	0.336713
	RAD23B	0.168906
	CYCS	-0.149091
	NCAPG2	-0.218507
	P4HB	-0.283513
	GOLPH3	0.0978086
	OSGIN1	-0.271665
	AP3S1	0.123603
	IDE	-0.0862875
	ECT2	-0.26505
	SREBF1	-0.120343
	VAPA	-0.125241
	PPCS	0.115134
	RPS16	0.301491
	TAPBP	-0.21136
	FEN1	-0.242094
	RNF6	0.119578
	SMC4	-0.261592
	MCCC2	0.137631
	CD47	0.19996
	PIM3	-0.118745
	NCAPD2	-0.215807
	RPL7	0.22121
	SEC23B	-0.15604
	ERH	0.136599
	CCDC59	-0.150731
	SSR3	-0.130437
	TMEM18	0.0743653
	SLC39A8	0.116401
	SHCBP1	-0.197848
	MRPL51	0.189801
	PPIB	0.198604
	GOT1	-0.158168
	SELENOK	-0.1653
	RPL31	0.261025
	LSM 4.00	0.283408
	RPL27A	0.266438
	SEC22B	0.141437
	PTGES3	0.232782
	PSME1	0.285869
	AZIN1	0.0981817
	MRPL49	0.11664
	C3ORF14	0.281104
	KRT10	-0.167711
	RACK1	0.226191
	IFIH1	0.232655
	SLC25A6	-0.292858
	SAA1	-0.236612
	GADD45A	-0.18831
	MCFD2	-0.137873
	CNDP2	0.0695329
	GGH	-0.197146
	RPL41	0.167088
	ELOB	0.184503
	MCM4	0.237207
	H2BC12	0.145001
	SNHG8	-0.223892
	OST4	0.160313
	RPS3A	-0.272051
	UBE2B	-0.118452
	IER3IP1	0.0890166
	TMBIM4	0.120491
	EEF1B2	0.182806
	CDV3	0.178523
	PABPC1	0.261429
	BST2	0.224277
	ARL6IP1	-0.241072
	SLC7A1	-0.176486
	MUC1	0.267667
	ATP6V0B	-0.12626
	RAB5A	-0.173897
	FASN	-0.174309
	DYNLL1	0.188091
	CHMP2B	0.130474
	CCPG1	-0.12696
	AHCYL1	-0.0767007
	HMOX1	-0.329133
	GPBP1L1	0.099527
	CNIH4	0.0918136
	YBX1	0.266104
	IFITM2	0.238079
	GINS2	0.202321
	LYSMD2	-0.126131
	DPH3	-0.0928305
	RAB7A	0.109358
	ATF4	0.0884069
	CDT1	-0.195774
	VPS37A	-0.0985318
	TUBB4B	-0.219035
	MCM3	0.243196
	EIF3J	0.11339
	SLC2A6	-0.136648
	ADIPOR1	0.0699152
	BOD1	-0.0999993
	FADS1	-0.369297
	RAD21	0.224682
	NEU1	-0.0904996
	UBE2D2	0.155847
	RPLP0	0.219441
	DKC1	0.183548
	RBM47	0.107788
	FLNA	0.178035
	PRR11	-0.19825
	RHOA	0.191104
	RPL14	0.222817
	METTL9	0.093927
	ATP6V1E1	0.098146
	BAMBI	0.342606
	OSMR	-0.234505
	ZC3H15	0.0938724
	RNA28S5	-0.12218
	TXNRD1	-0.377627
	EIF2S2	0.0797442
	ARPC2	0.0869458
	IFIT5	0.200251
	HNRNPH3	-0.225661
	EIF2AK2	0.28414
	DDR1	0.123372
	FN1	-0.177488
	SDC4	0.186762
	XPOT	-0.209473
	RPS14	0.225259
	COX17	0.122793
	AKR1C1	-0.255085
	PSMA4	0.110309
	CBX1	0.253131
	UBQLN1	0.106075
	ARF1	-0.105614
	JAK1	0.11915
	RPL30	-0.264307
	PRNP	-0.175206
	NAA50	0.159316
	BHLHE40	0.225426
	BNIP3	0.146235
	ICAM1	-0.177356
	ARPC5	0.0962891
	LBR	-0.212997
	KRCC1	0.0855857
	ATP5IF1	0.222713
	GGCT	0.309731
	LGALS8	0.117747
	MGAT2	-0.157134
	SCCPDH	0.099499
	CHMP5	0.113203
	IRF7	0.161374
	SRP54	-0.12121
	DRAM1	0.131864
	MCM7	0.235813
	DDIT3	-0.206575
	CSE1L	-0.210957
	MATR3	0.08546
	GCLC	-0.356167
	PLK1	-0.201338
	SH3BGRL	0.314315
	SELENBP1	0.1814
	MIF	0.155343
	TAX1BP1	-0.0868304
	TBC1D9	0.302084
	COTL1	0.16259
	HSBP1	0.179981
	RPL24	0.280098
	COPZ1	0.0924522
	MAGED2	0.177274
	PPDPF	0.264424
	CFLAR	-0.140293
	PSMB2	0.0883464
	COX5A	0.179582
	COMTD1	-0.0998784
	PIP4P1	0.055837
	KIF11	-0.18805
	LRRC59	-0.163972
	MEAF6	0.126859
	NMI	0.180647
	USP1	-0.163846
	UFM1	0.179355
	IRF2BP2	-0.163894
	SF3B14	0.0906397
	HDGF	-0.192377
	TMEM97	0.258556
	TMOD3	0.0899502
	NBN	0.0750543
	GINS1	0.233447
	SEC61G	-0.114732
	RPL3	0.199687
	JPT1	0.194219
	DBI	0.1179
	FTH1P10	-0.139459
	SEC13	-0.140422
	ANP32E	-0.174646
	CCT4	0.139304
	EGR3	0.157657
	RBCK1	0.178402
	PHF19	0.209774
	EGR1	0.198774
	ME1	-0.276437
	PHLDA2	0.119807
	YWHAZ	0.157811
	KPNA2	-0.255966
	MRFAP1	0.244357
	PSMG2	0.137019
	SCNN1B	-0.18398
	BTG1	-0.123338
	PRDX6	0.115452
	TSNAX	0.0808994
	FAM162A	0.262576
	CENPN	-0.205824
	VMA21	0.144966
	AURKB	-0.189
	SQLE	-0.217319
	CNTD2	-0.104091
	HMGN1	0.216883
	MPHOSPH8	0.103397
	APPBP2	-0.0979523
	ID1	0.270685
	TMEM219	0.147065
	RPL9	-0.245559
	BUB3	0.182074
	RANBP1	0.245427
	CCT5	0.196345
	NPM1	0.24601
	EIF2S1	0.132304
	CBX5	-0.181796
	ATP6AP1	-0.159565
	RP11-196G18.24	0.160091
	NUSAP1	-0.198594
	RPL35A	0.217624
	UQCRQ	0.218817
	TFF3	-0.20567
	PPM1K	0.167627
	NSA2	0.143496
	KRT18	0.370417
	RASEF	0.138922
	YTHDF2	0.0861575
	MTHFD1	0.233201
	TCEA1	-0.198164
	PRR13	0.0691428
	HNRNPD	0.110877
	PDLIM1	0.0921322
	HMGN3	0.214152
	APOL2	0.217763
	DAAM1	-0.141279
	TMED2	0.112393
	PARP12	0.238714
	CYP1B1	-0.212428
	GOLGA5	-0.114936
	BID	-0.153842
	RPL8	0.201988
	CSDE1	-0.151005
	RPL15	0.204187
	C14ORF119	0.0584914
	RPS18	0.290975
	SMIM26	0.103549
	RNF114	-0.113923
	KIF22	-0.155691
	PON2	0.167998
	RPS27	-0.247587
	H2BC5	0.167907
	SLC11A2	-0.169365
	TNFAIP3	-0.162858
	RIOX2	0.0978213
	TRA2B	-0.158596
	FNDC3B	-0.172147
	RPS25	0.189207
	SUB1	0.174034
	FREM2	0.133144
	SLC7A11	-0.189725
	SAP18	0.137147
	PRELID3B	0.0904576
	SHMT2	-0.290712
	ZG16B	0.145925
	ACTR2	0.135544
	UBE2K	0.0669882
	WDR34	0.194252
	NFE2L2	-0.125792
	EI24	0.10265
	H2AZ2	0.247334
	RPLP2	0.20762
	TRAPPC6B	-0.102736
	NEK2	-0.181043
	EIF2A	0.0870847
	ATIC	0.141032
	SRSF1	-0.185467
	HIGD1A	0.28585
	SRPRB	-0.130898
	PAIP2	0.104016
	PFN1	0.231373
	ZNHIT1	0.152335
	PSMA3	0.165499
	RAF1	-0.124102
	YY1	0.105628
	SH3BGR	-0.23545
	GFPT1	-0.192193
	ZNF622	-0.130829
	PIGA	-0.230535
	IRF1	-0.132717
	LAPTM4B	0.1817
	BCL3	0.0985551
	UBA5	0.101635
	RPS29	0.27253
	ADAR	0.148765
	GOLGA4	-0.101254
	SMDT1	0.122851
	HELLS	0.1942
	CENPM	0.184029
	RBMX	0.223922
	REEP4	-0.166823
	PNPLA8	0.0975977
	SGO1	-0.184862
	SPATS2L	0.180857
	RAB6A	-0.107109
	NANS	-0.0894857
	FUS	-0.148899
	SELENOM	0.154706
	TMEM167A	0.0951454
	FAM83D	-0.175321
	SERPINB1	0.112003
	TIMM9	-0.0983075
	KPNB1	0.218067
	RPL37A	0.212819
	EPB41L4A-AS1	0.171489
	NUP107	-0.157409
	DSCC1	-0.179633
	GRINA	0.181359
	SSRP1	-0.197376
	HNRNPR	-0.200789
	SP100	0.194611
	TRIM37	0.190317
	C11ORF58	-0.0914476
	AARS1	-0.151473
	RPS5	-0.22252
	RALA	0.0802792
	C19ORF43	0.0996059
	NUB1	0.111394
	LARP1B	-0.0932275
	DRAM2	0.055616
	OSBP	-0.0729288
	RHPN2	0.122435
	UBQLN2	0.109565
	HSPA9	-0.168578
	SAA2	-0.176602
	CD74	0.134874
	ASPH	-0.221061
	CTD-2319I12.1	-0.161329
	NOP10	0.16179
	MICU2	0.0817045
	HOOK2	-0.118449
	RP11-196G18.22	0.151417
	CDCA3	-0.172658
	RRM1	-0.182685
	ELOVL2	0.383471
	TTC9C	0.0940159
	USP8	-0.121955
	PSMD10	-0.0885915
	AGR2	-0.159757
	PSMF1	0.0686529
	PAPSS2	0.130151
	MED10	-0.0939929
	FAM177A1	-0.121263
	SEL1L	0.0845692
	RPL10A	0.239976
	RPSAP58	-0.198077
	NFKB1	-0.112037
	PPP4R2	-0.0871869
	C1ORF43	0.0958101
	CIB1	0.11896
	SEC61B	0.139265
	IKBKE	-0.154817
	SOX9	0.145989
	ACTB	0.232373
	STAT3	-0.121131
	RPL22	0.20264
	LINC00963	-0.0987202
	MBD4	-0.087462
	ADD3	0.264353
	FKBP4	0.17329
	ALDH3B2	0.264334
	CDC6	-0.191357
	NUDT5	-0.0688264
	NR2F2	0.355407
	MRPS18A	0.0674425
	DUSP11	0.0611334
	RAB2A	0.0729546
	S100A7A	-0.158712
	TBC1D23	0.0780494
	TMEM248	0.0788626
	TIMM23	0.0896167
	TSC22D1	0.20567
	IFNGR1	-0.227893
	HLA-DRA	0.130695
	HNRNPK	0.120747
	EDEM1	-0.116678
	DMXL2	-0.199791
	EEF2	-0.257096
	GPR160	0.146422
	MAP2K1	-0.0998968
	ATG3	-0.0863004
	MGST1	0.119167
	TIMELESS	-0.192285
	SNX2	0.0660682
	SIVA1	0.209248
	SUPT16H	0.202049
	RPL19	0.202909
	RAB39B	-0.133279
	CAP1	0.0768763
	GSTM3	0.205576
	BTF3	0.184027
	DAP	0.0788794
	ANXA7	0.0750187
	RAB21	0.098418
	RHOQ	-0.0912365
	CHMP4C	0.0695415
	GNPNAT1	0.149008
	DDX58	0.207863
	KRR1	0.110252
	ZNF330	0.118991
	ARHGAP11A	-0.168057
	CCNB2	-0.175721
	GTF2A2	-0.0777551
	SNHG1	-0.148112
	SMS	0.267245
	CAST	-0.0882026
	SEPTIN2	0.129773
	CENPF	-0.168477
	COX7A2L	0.132481
	ARL 3.00	0.202904
	G3BP1	0.0658702
	CKAP5	0.222512
	CTSS	0.127755
	UBE2E2	0.103473
	C14ORF166	0.101897
	YWHAB	0.232635
	POMP	0.165147
	POLR1D	0.0927943
	REEP5	0.111873
	PDCD5	0.0833546
	CMSS1	-0.162028
	MAPRE1	0.10506
	RPS11	0.208355
	ACOT7	0.0970329
	THOC7	0.23748
	RPS27L	0.0880754
	CBR3	-0.130334
	KRT8	0.498184
	YWHAH	0.172557
	PCNP	0.0936414
	C19ORF53	0.0882779
	TP53RK	0.0615732
	SNRPD2	0.195688
	NSUN4	0.0935047
	KNOP1	0.0917938
	ACAT1	0.149456
	DRG1	0.057835
	PHGDH	-0.158193
	TSC22D3	0.273689
	SCP2	0.202579
	UCHL3	-0.0846429
	ISCU	-0.106373
	S100A10	0.278714
	NCL	0.109158
	NINJ1	-0.143392
	SDHB	0.0944696
	SMAP1	-0.110572
	GPI	0.0758671
	LMNA	0.101385
	NT5C3A	0.150839
	MZT1	-0.164798
	EAF1	-0.126319
	ESYT1	-0.160365
	CDC73	0.0727768
	LAMTOR1	0.0909181
	CGGBP1	-0.139978
	MRPS15	0.111348
	SPINT2	0.08066
	PSMB5	0.162242
	PIEZO1	-0.0957081
	EIF3M	0.093106
	TUSC3	0.0598773
	BLZF1	0.124584
	MCM6	0.206507
	LSM 3.00	0.217978
	GOLT1B	-0.0934051
	MCM2	-0.167659
	TMEM128	0.0728979
	EVL	0.34496
	RAB18	-0.104095
	RMI2	0.187103
	SERBP1	0.158783
	PITHD1	-0.119929
	HNRNPH1	0.139373
	C15ORF48	-0.13429
	PTTG1	-0.174115
	CD59	0.11494
	NSD2	-0.145175
	C4ORF3	0.160003
	CCDC34	0.183293
	PYCARD	-0.137409
	PAK2	0.140596
	PDCD4	0.1751
	MOSPD1	-0.146003
	CISD2	-0.0968594
	CSRP1	0.0603829
	GLRX5	0.178324
	SCOC	0.108111
	HNRNPF	0.193441
	POLR3C	-0.0931514
	PIP4K2C	0.0665643
	RRP1	-0.131527
	KLF5	-0.14676
	IDH1	-0.193123
	UQCRB	0.140826
	UEVLD	0.172552
	ARHGAP26	-0.154398
	CLTC	0.116099
	C12ORF75	0.186054
	CMPK1	0.110363
	DAPP1	-0.135842
	MELK	-0.170677
	C2CD4A	0.140201
	NDUFS6	0.110291
	SAMD9	0.203092
	TACC3	-0.168148
	SH3BGRL3	0.218581
	KDELR2	-0.117424
	NDC1	-0.154401
	KLHDC2	0.0905366
	TBL1X	0.176669
	SYF2	0.0673562
	PRDX3	0.20843
	MLPH	-0.157052
	RBMX2	0.0757217
	DDIT4	-0.111761
	C4ORF32	0.346983
	MNAT1	0.0637155
	POLR2K	0.0764682
	RSL24D1	-0.149608
	PARD6B	0.136419
	POLD2	0.181765
	GPNMB	0.184483
	PRPF19	0.103728
	APOL6	0.184287
	ANAPC11	0.171157
	NAA20	0.0938879
	TES	-0.104517
	BMP7	-0.157231
	CHKA	-0.0846163
	TGIF1	0.0589451
	TAF9	0.108823
	DYNLT1	0.0624736
	SNHG6	0.210758
	GORASP2	-0.146308
	VPS35	0.147687
	AKR1A1	0.0616919
	AB019441.29	-0.107078
	GMNN	-0.163585
	RP11-303E16.2	-0.1665
	UVRAG	-0.0810236
	EZH2	-0.148297
	MAP7	0.0620321
	RRAGD	0.136056
	TOB1	0.345359
	ATP8B2	-0.11486
	VRK1	0.173282
	COX8A	0.244066
	SPDL1	-0.168183
	KIF20B	-0.143307
	JPT2	0.219029
	ALG2	0.0707686
	CDK4	0.180075
	C6ORF48	-0.21722
	COPB2	0.127186
	RPL23	0.233079
	C12ORF44	-0.107854
	CALM1	0.282054
	CHURC1	0.0693703
	CALCOCO2	0.0660343
	VDAC1	0.108875
	HES1	0.200623
	TMED10	0.0523086
	ZNF511	0.137337
	SIAH2	-0.157203
	GNAI3	0.075331
	PGM3	-0.127107
	LMO4	0.0839002
	CENPK	-0.139972
	RPL27	0.215809
	ERGIC2	0.0741284
	AP2S1	0.238322
	MAX	0.122274
	DNAJB6	0.0862329
	SAR1B	0.0996788
	KIF4A	-0.153778
	SSBP1	0.115882
	SNRPA	0.162763
	CASP7	-0.0813531
	BTG2	0.190139
	TMEM258	0.0671258
	RERG	0.222048
	GOSR2	-0.0979
	GAS5	-0.171886
	LRR1	0.155399
	PRDX1	-0.152984
	FANCD2	-0.150948
	PEBP1	0.242979
	PPP1CC	0.194289
	SSR2	-0.158188
	ABHD17C	0.0705276
	COMMD4	0.179703
	GFRA1	0.158849
	ANP32A	0.199757
	C9ORF78	0.122185
	TUBA1A	0.193241
	CENPH	-0.15424
	PSMC2	-0.081393
	RNASEH2C	0.0545749
	DNAJC2	0.0612539
	TCEAL4	0.0923781
	GOLGB1	-0.104288
	LONP2	0.124847
	MZT2B	0.17834
	TMX2	-0.0853175
	RPL18	0.135705
	NDUFV3	0.0934448
	ADI1	0.20433
	CACYBP	0.187071
	CUX1	0.0445542
	SNX17	0.0710715
	TPBG	0.222713
	CCNB1IP1	0.172726
	GTF3A	0.157405
	DARS1	0.0715774
	DNAJC15	0.102477
	FBXO25	0.0659011
	UQCR11	0.129938
	RRAGC	0.0791999
	NECAP1	0.0990917
	AKR1C3	-0.182929
	TUBB6	-0.137945
	NUPR1	0.19015
	TIFA	-0.0540426
	DCXR	0.199259
	MID1IP1	-0.0554471
	BCL2L11	-0.133764
	SMC3	-0.121519
	TSEN54	0.0742637
	PBDC1	-0.117944
	HNRNPUL1	-0.172547
	RHEB	0.109026
	UBE2Z	-0.128113
	COX14	0.132428
	TXNDC12	-0.097269
	UCHL5	-0.129727
	ERLEC1	0.127591
	PPP1R12A	0.0579583
	EZR	0.158332
	RTN4	0.109079
	PNP	0.182895
	HNRNPU	0.117979
	AMDHD2	0.100078
	TWF1	0.106281
	RFC5	-0.172157
	FDFT1	-0.198118
	EXOSC8	-0.126768
	RPS10	-0.182643
	DHCR24	-0.138391
	PSME2	0.186604
	WAC	-0.107526
	SLC25A3	0.158439
	NPDC1	0.0706636
	LACTB2	-0.0877329
	DHTKD1	-0.160898
	RAB14	0.108592
	SNRNP25	0.172572
	LMAN2	0.0629982
	ERP44	-0.112285
	UBE2J1	-0.113122
	MTLN	0.0823201
	HMCES	0.114795
	WIPI1	-0.130036
	POLQ	-0.136972
	ATP13A3	-0.14139
	FOXA1	0.151702
	NDUFA1	0.229023
	ARPC4	0.0567488
	NT5C2	0.108483
	OLA1	0.0785809
	TP53	-0.147929
	MIS12	-0.120033
	IMP3	0.092697
	RTKN2	-0.136307
	SDE2	-0.0699365
	UQCRFS1	0.138379
	MARCKSL1	0.324945
	TXNDC9	-0.100599
	PPP1R2	0.0636638
	SAPCD2	0.162163
	SEPTIN7	0.106015
	YME1L1	-0.104882
	RDX	0.0728648
	RBM3	0.199954
	ILF2	-0.132217
	DNMT1	0.19204
	EIF4G2	0.164334
	PCNT	0.134791
	USP3	0.0717935
	CCNI	0.156945
	SLC37A1	0.0774323
	ZNF12	-0.105895
	PIK3R3	0.136563
	COPB1	-0.0968316
	DERL1	-0.0692287
	CNIH1	0.0760525
	CDCA4	-0.146995
	ZFAND5	-0.140471
	DNAJC9	-0.161643
	SAMHD1	0.170371
	CMTM6	0.0856991
	ZRSR2	0.063192
	CBR1	0.0860901
	HSP90AA1	0.226682
	EIF1AX	0.186197
	RBBP8	-0.097161
	CTNNA1	0.0883841
	ARMC1	0.10772
	COPS3	0.0750919
	ELOC	0.0504942
	HLTF	-0.14209
	PTTG1IP	-0.0897491
	INHBE	-0.304177
	EIF3D	-0.0633925
	PEX13	-0.0812822
	SERPINB8	-0.123528
	DNAJC1	0.100894
	RPL36A	0.190713
	TSEN34	0.1059
	CCT8	0.183776
	FAU	0.197876
	HSPE1	0.120765
	CD2BP2	0.0611477
	FADD	0.0661471
	PCGF5	0.230511
	ATF2	0.0921083
	PPP1R15A	-0.11164
	SMIM15	-0.0926524
	HADH	0.211126
	DPAGT1	0.057565
	ADCY9	0.10045
	SRSF9	0.0621964
	TRIM28	-0.118899
	ASCC3	-0.0666562
	LAGE3	0.207211
	WASHC5	0.140161
	GOLGA2	0.0862203
	RWDD1	0.158025
	SYAP1	0.0986805
	LRP10	0.135238
	COPS5	0.0905243
	PRCC	-0.0631672
	ACAD9	0.0680558
	SLC25A1	0.197159
	UAP1	-0.127476
	NFIL3	-0.115489
	CD9	0.279087
	COPG1	0.0720027
	HSD17B4	0.0936899
	VAMP8	0.173944
	LNX2	-0.0625239
	ZFPL1	-0.0653026
	SLC31A1	0.0838447
	SUMO1	0.0971276
	PRKDC	0.162225
	NIBAN1	-0.192877
	IBTK	-0.111402
	MRPS33	0.0654755
	SLC35E1	-0.0860235
	POLE3	-0.147309
	REEP3	0.132774
	CENPJ	-0.127151
	RTN3	0.113821
	IFITM1	0.143892
	LARP6	-0.232785
	SEPHS1	0.186806
	NBR1	0.05471
	ESCO2	-0.134658
	FAM204A	-0.0917216
	GSPT1	-0.0821092
	STIL	-0.13118
	FICD	-0.15359
	PSMD6	0.13843
	TOR1AIP1	-0.0862115
	SPAG9	-0.082983
	STARD10	-0.192099
	SCFD1	-0.100791
	EIF4A3	0.184959
	SRP9	0.203545
	GSR	-0.169561
	SNRNP200	-0.113463
	TRAK2	0.166892
	GNB1	0.133591
	PGRMC2	0.0700581
	BAG3	0.106822
	NEDD8	0.115945
	SOX4	0.19864
	DYNLT3	0.110098
	SELENOS	-0.179006
	UBXN1	-0.0717308
	NCOA3	-0.15201
	MARCHF6	-0.0766073
	ELF3	0.115646
	SEC24A	-0.134444
	MYB	0.270274
	SYNCRIP	0.113291
	PPP2CB	0.0776909
	ELP2	0.141994
	UGP2	0.103058
	CCNK	0.0867436
	SLFN5	-0.104722
	CRABP2	0.21011
	LAP3	0.179442
	CLK3	0.0795521
	SF3A1	-0.078049
	PPM1H	0.102637
	EIF4B	0.109509
	DVL2	-0.067906
	TPM1	0.198233
	APLP2	0.136731
	SULF1	-0.205518
	ICA1	0.075107
	MYO10	0.0711874
	PSMG3	-0.0756244
	SLC2A4RG	0.215385
	GATAD1	0.0681583
	GOT2	-0.161932
	OAT	0.282515
	LAMTOR3	0.0765196
	LIMCH1	-0.107787
	HILPDA	0.0844795
	NUDT21	0.148055
	MRPL54	0.106847
	MANF	-0.288817
	REPIN1	-0.103592
	TMEM230	0.116753
	CD99	-0.148948
	SCYL2	0.0611497
	SF3A3	0.111246
	ZZZ3	-0.0664358
	RPA1	-0.141114
	SMIM7	0.0946025
	FTH1P16	-0.107265
	LSM 5.00	0.160467
	ACLY	0.146548
	DDX60L	0.155489
	MPC2	0.0974319
	NXT1	0.0712691
	GPSM2	-0.129446
	RFK	0.0435006
	NSUN2	0.0962228
	GBP3	-0.138957
	SLC49A4	0.0490812
	GDF15	-0.146412
	TMEM165	-0.120085
	DPM1	-0.0709845
	PDCD6	0.176213
	SAE1	0.158981
	CCDC174	-0.068308
	SUMO3	0.19366
	ISY1	0.0603092
	TCOF1	0.170209
	MRPL57	0.130152
	KIF5B	-0.123283
	SP1	0.0614225
	MAEA	-0.069721
	GLB1	0.093062
	NECTIN1	0.116092
	GPT2	0.106677
	LMNB1	-0.128625
	AFTPH	-0.0759122
	RSL1D1	-0.102138
	BCKDK	0.0567627
	EBNA1BP2	0.0935178
	EIF3L	-0.131091
	PRRC2C	-0.0507087
	SERINC1	0.0884459
	YIPF4	-0.0948909
	HSPD1	-0.167163
	ETF1	0.0734347
	RAB27B	0.142487
	ZFAND1	-0.11147
	CMBL	0.161116
	CLGN	-0.184831
	C12ORF23	-0.0688918
	PTS	-0.0762985
	RPL39L	-0.154898
	FAHD1	0.0695677
	MMS19	0.0654034
	BBX	-0.0589592
	PDXDC1	0.109109
	RPA3	0.156092
	HSCB	0.103777
	POLR2I	0.129249
	WNK1	0.100978
	CAPNS1	0.215324
	CCDC50	-0.0689069
	CHPT1	0.163943
	UQCR10	0.185196
	CREB3	0.0853446
	CDKN1A	-0.135753
	MCUB	0.17142
	FBP1	0.201234
	AJUBA	-0.138287
	HMGXB4	0.085794
	GOSR1	0.0522482
	EPRS1	0.0864149
	TTC1	-0.109465
	HAGH	-0.0680329
	TCEAL3	-0.0612759
	SLC52A2	0.0970271
	CEP57	-0.146346
	ASF1A	-0.126839
	GOLGA7	0.053755
	SLC1A5	-0.13459
	BCL10	-0.0853269
	RPF1	0.0886996
	FTLP3	-0.127599
	BEX2	-0.179526
	FAM136A	0.157174
	MRPL55	0.0662112
	HINT2	0.110556
	GAN	-0.0852975
	MYL6	0.291119
	MMADHC	-0.106602
	PRPF8	-0.115127
	OCIAD2	0.105875
	VBP1	0.0831103
	CAB39	-0.0841088
	SERPINH1	0.0918982
	CSTF3	-0.0496414
	SIPA1L1	-0.0926816
	TBC1D15	-0.155305
	VKORC1L1	-0.108708
	AK2	0.0978028
	RHOC	0.127239
	NXT2	-0.130618
	UBE2V2	0.102505
	COX20	0.0819581
	MRPL41	0.217513
	CST3	0.145544
	SNU13	0.102272
	PPP2R2A	0.0696277
	COMMD3	0.062912
	PYCR1	0.14177
	NFE2L1	-0.134923
	RECQL4	-0.126583
	APOL1	0.146289
	UBA52	0.188411
	DLC1	0.0530502
	TC2N	0.121167
	IARS1	0.137064
	SHTN1	0.0806405
	UGDH	0.177772
	OASL	0.18325
	BCL2L12	-0.13501
	CXCL17	-0.114345
	ABITRAM	0.116976
	ATG13	-0.0708652
	TANC2	0.117019
	SNRPB	0.168716
	CXCL16	0.0823812
	TTK	-0.127252
	RP11-864N7.2	0.136963
	PIMREG	-0.126494
	HMGCR	-0.165046
	SHMT1	-0.127194
	RP11-498C9.15	-0.104691
	APRT	0.11869
	LGALS1	0.134746
	SCUBE2	0.0633017
	TSKU	-0.318201
	HDAC2	0.168475
	SPAG7	0.0751282
	RPL35	0.148706
	FBL	0.167572
	MAD2L1BP	0.0966671
	CDKN1B	-0.0963457
	NUDT14	0.076749
	NUDT9	0.0865969
	VAMP7	0.0954154
	YWHAQ	0.194466
	PHB	0.137052
	ARPP19	0.12751
	DARS2	0.128995
	PPP1CA	-0.14945
	GEN1	-0.114148
	CYFIP1	0.0975663
	CRB3	-0.0758626
	VEGFB	-0.0913349
	PRKAR1A	0.07453
	TSPAN15	-0.0850063
	CHPF	-0.121375
	STX16	0.0822216
	CALR	-0.231601
	SRSF3	0.179334
	ANG	-0.0743217
	RANGAP1	-0.0813239
	GCLM	-0.197968
	PAN2	-0.137711
	ARRDC3	-0.116884
	TOPBP1	0.159359
	XRCC5	0.116837
	TMCO3	-0.139355
	GTF2F2	-0.111906
	PLS3	0.164893
	IL17RB	-0.0595198
	TAB2	0.0674127
	PDZD11	0.102749
	NBPF1	0.14892
	UBE2A	0.0954236
	POC1B-GALNT4	0.0916962
	RFC4	-0.149212
	TTF2	-0.127924
	TRIM16L	-0.238621
	UQCRH	0.165774
	SMIM19	0.077878
	MRPL42	0.088
	TMEM141	0.04765
	CHD2	-0.076473
	DGUOK	-0.081811
	LTBR	-0.0761049
	SBDS	0.0808881
	CLINT1	-0.0994649
	ATP6V1C2	0.0761752
	SETD3	0.104922
	CCDC90B	0.0809854
	CAT	0.0885429
	RTCA	0.0892398
	RPN2	0.0981707
	UBL3	0.18379
	DPM3	0.113316
	AHCY	0.172749
	ZDHHC21	0.0488644
	PPIA	0.156999
	NEMP1	-0.124801
	STC2	0.062932
	CIP2A	-0.124735
	ASNS	-0.135351
	BRI3BP	0.112004
	IER3	-0.199573
	EXT1	-0.0562299
	ZMYND8	0.0914883
	UCP2	0.127529
	TMEM140	0.107641
	UTP14A	0.0474337
	SAT2	0.103396
	C14ORF80	-0.118368
	MORF4L1	-0.14533
	ZNF217	0.0847585
	GDI2	0.0786539
	SLC25A10	0.140127
	JUNB	0.101327
	FAF1	0.059179
	SDHD	0.0750779
	SEMA3C	-0.122979
	MAGEF1	0.0834551
	HADHA	0.0932061
	RPL22L1	0.132343
	DLGAP5	-0.118739
	PFKL	0.0658323
	MRPS18B	0.0717822
	SNAP29	0.0916931
	ODC1	-0.137946
	UBE2R2	0.100547
	TMEM59	-0.10456
	BRCA1	-0.113421
	ZNHIT2	0.0605334
	ELF1	0.141016
	PARP2	-0.120929
	ARFGAP3	-0.136402
	RRS1	0.0758128
	RALBP1	0.0871106
	VTI1B	0.0964805
	CKAP2	0.15421
	PSMA5	0.0843831
	C7ORF73	0.0946204
	HDAC1	-0.125662
	AP2M1	0.135463
	RTL8A	0.0819069
	ZNF720	0.0483067
	SNHG5	-0.123866
	MRPL3	0.101054
	NUDCD2	-0.0987222
	CCSER2	-0.107644
	DHX36	0.0974586
	RAB11A	0.0676876
	ATRX	0.0669228
	ZNF791	0.0842927
	SLC25A38	0.0502613
	TRAP1	0.125754
	RAD51AP1	-0.137003
	GYG1	0.082126
	SLC35F5	-0.0633123
	DEPDC1B	-0.134098
	TOM1L1	0.087051
	CPNE3	0.0985165
	MUCL1	0.357289
	NUDT1	0.125577
	N4BP1	-0.0844758
	C11ORF82	-0.134004
	S100A11	0.199573
	DHRS7B	-0.0653354
	TSG101	-0.0585752
	NAA10	0.143422
	GNG12	0.0548713
	H4C8	0.106454
	XPO1	0.148796
	YEATS4	0.137579
	TMEM39A	-0.123584
	C6ORF120	0.0704458
	ADAM17	-0.216052
	TAF13	0.0533499
	COX7A2	0.158843
	SFXN2	0.191749
	GM2A	0.108986
	PARP1	-0.169891
	SPAG5	-0.132928
	INSIG1	-0.14079
	EEF1D	0.121796
	EMC3	-0.0988128
	CA12	0.249774
	HINT3	0.0796907
	PCK2	0.191755
	ARHGDIA	-0.153459
	ASPM	-0.112192
	PPM1G	0.12143
	RTF2	-0.0856287
	APEX1	0.164272
	LTN1	-0.0636246
	DCAF10	0.0499296
	CENPW	-0.123149
	WSB1	-0.160151
	RHBDD1	-0.0636628
	YPEL5	0.0927542
	TRIM16	-0.148738
	PSMD4	0.0556253
	EMC9	0.100215
	ZNF263	-0.0799193
	ZFYVE21	0.124174
	ACBD6	0.0607114
	THBD	-0.102492
	HGD	-0.116794
	SELENOF	-0.0851688
	BIRC2	-0.0772228
	ITPKC	0.0764787
	VPS26C	0.0613734
	NPC2	0.142182
	RP11-423H2.1	0.155002
	TMEM164	0.181093
	TIMM17A	0.0907268
	TARS1	-0.106948
	EXOSC1	0.0786976
	RNF168	0.106941
	RPL29	0.152648
	BNIP3L	-0.0959355
	PTCD3	0.0915762
	NOP58	0.0725613
	TNK2	-0.0732636
	SRGAP2	-0.126288
	USP39	0.126588
	HNRNPA3	-0.138129
	IDH2	0.166084
	PAFAH1B2	0.054391
	CYB5R4	0.0649189
	GEMIN2	-0.125204
	EIF2AK1	0.101295
	OARD1	0.15081
	UBB	0.184188
	HSPA1A	0.0856616
	CAND1	0.0579196
	RBM6	0.06782
	POLR3K	0.198212
	COMT	0.206998
	RHNO1	-0.125975
	RNH1	0.0435477
	PARVA	0.0932199
	UBXN4	-0.123404
	ARL8B	0.113907
	CHMP1B	-0.087633
	RNF115	0.0617493
	PSMC3	-0.139964
	UBE2I	0.13198
	RPRD1A	0.0716717
	ATP6V1D	-0.0968631
	RPS15	0.174133
	TMEM41B	-0.19634
	DEDD2	-0.0727743
	TIMMDC1	0.0674377
	RAP1A	0.14134
	YARS1	-0.130472
	P4HA2	0.056925
	FBXO5	-0.106581
	PLP2	0.157428
	MED28	0.0532237
	CKAP4	-0.0970572
	CHCHD10	0.0950769
	ALKBH5	0.0554335
	RPL38	0.150683
	KIF20A	-0.118877
	THAP1	-0.0737548
	GPS1	0.0961256
	CD164	0.0904492
	NUP155	-0.117131
	TXN	-0.0976531
	FLNB	0.172396
	SREK1IP1	0.0405586
	SEC23IP	-0.069891
	TMEM216	0.0909622
	WDR20	0.0495305
	MARCKS	-0.130533
	PPIF	-0.101718
	DCTN5	0.0622616
	PFDN5	0.113144
	GLRX3	0.0858557
	RGS16	-0.102538
	MRPL36	0.0802412
	TMEM87A	0.0582227
	STX3	-0.0770026
	KIF14	-0.117185
	FAM32A	0.0637641
	TRIM44	0.0508108
	TATDN1	-0.072047
	SPC24	-0.115217
	MYO9A	-0.038164
	HJURP	-0.115754
	TRMT10C	0.0539731
	USO1	0.0559788
	TPGS2	0.140511
	TRIM2	0.0801313
	TRMT112	-0.124435
	POLA2	-0.130453
	RNF181	0.0967519
	COX6A1P2	0.0712261
	DPYSL2	0.157686
	COMMD5	0.0599149
	MLF 2.00	0.132467
	EIF3I	0.151356
	CDK7	-0.129564
	FAM207A	0.0684039
	EXOSC4	0.0489658
	NR4A1	0.145252
	PDIA6	-0.144196
	RCCD1	-0.125752
	TMEM170A	0.079703
	NAGK	-0.145104
	PFDN4	0.079012
	CHCHD3	0.0658399
	STX12	0.0786351
	CREB3L4	0.189242
	GBP2	-0.112297
	PTPN2	-0.0734127
	CAPZA2	0.102118
	PDCD6IP	0.0986988
	RAD51	-0.120385
	RCHY1	-0.0844081
	CCT6A	0.144482
	PTBP3	0.158294
	CORO2A	-0.101646
	SEH1L	0.104473
	RNF213	-0.115866
	MRPS11	0.106652
	RNF7	0.0924918
	ISOC1	0.196884
	SARNP	-0.0728007
	WDR89	0.0669287
	ZNF28	0.0393208
	BNIP1	-0.0840745
	PNRC1	-0.107366
	PSAT1	0.130039
	DUSP12	0.0525437
	TSPAN17	-0.0750135
	GGNBP2	0.0514528
	CAPZA1	0.125579
	RPE	0.0788586
	WBP4	-0.0891022
	AKR7A2	0.0959128
	SNRPD1	0.112973
	LSM 6.00	0.0668705
	DDX17	0.05993
	SLC38A1	-0.124696
	SLC22A15	-0.0544084
	TUBG1	-0.143798
	TUBD1	-0.136591
	TOM1	-0.0885959
	PPP4R3B	0.0553385
	USP14	-0.060495
	SGMS1	0.114583
	MRPL14	0.0877158
	NIP7	0.0773812
	ECHS1	0.177497
	NFX1	-0.0719965
	MSH2	0.136703
	ZNF148	0.0755498
	MRPL16	0.188438
	BZW1	0.0791316
	TMEM208	-0.112536
	C12ORF66	0.0633783
	PPP1R7	-0.0604667
	ATP5PF	0.121801
	HEXA	-0.112108
	SLC9A1	0.0670607
	USP22	0.135748
	MFSD1	0.0892158
	BARD1	-0.107918
	HINT1	0.11789
	HMG20B	-0.103391
	DIDO1	-0.0626718
	PFN2	0.203104
	FOXO3	0.0924584
	CDC42BPB	-0.0690938
	HLA-DRB1	-0.0950283
	CERS2	0.285142
	PNISR	-0.0479128
	EID1	0.15372
	ACP2	0.0417355
	TAF1D	-0.110557
	DHX32	0.0397606
	COG6	0.0910049
	NRAS	0.164564
	MAP3K20	-0.119129
	SF3B2	0.12495
	SWI5	0.0795255
	SNHG9	-0.0621066
	HERC4	0.0711623
	MIS18BP1	-0.121976
	RFC2	0.151068
	MTX2	0.0721563
	AIMP2	0.0986714
	IGF1R	0.0976714
	DOCK6	0.0448662
	SCO2	0.093702
	MDH1	0.0947364
	DANCR	-0.106337
	MOB1A	0.109343
	CIR1	0.0779337
	APH1A	0.112695
	CACUL1	0.0723395
	RDH10	-0.0738598
	PSTPIP2	-0.102738
	TOMM7	0.105562
	ATP5MC2	0.155456
	FAM214A	0.134374
	MTHFD1L	0.144146
	RB1	-0.0795771
	PSMB9	0.153759
	CDC42SE1	0.154756
	BCL6	0.0644322
	MIR570HG	-0.0657567
	JUN	0.1257
	DDB2	0.138597
	ZC3H13	0.0614388
	CFAP36	-0.0820469
	TSPAN13	0.153608
	ADAT1	0.0901722
	C10ORF32	-0.0699532
	PDIA4	-0.242459
	TIMP1	0.122475
	PAICS	0.167659
	AHSA1	0.100386
	CYB5A	0.246088
	PCYOX1	0.105849
	PSPH	0.133003
	RAD50	0.065261
	RAP2B	-0.116609
	PMAIP1	0.072486
	SRP68	-0.116401
	GNL3	-0.077748
	SQOR	0.085978
	ATP5MC1	0.158001
	HLA-E	0.139214
	ATF3	-0.0907861
	DDX27	-0.0992099
	EBP	0.13902
	RPP25	0.0540285
	USP32	0.0980248
	ARPC5L	-0.0513426
	PEG10	0.101418
	HSPB11	0.125752
	S100A6	0.153598
	TRAPPC4	-0.0648116
	SOD1	0.173787
	GFER	0.065759
	ORMDL2	0.0784908
	CCDC6	0.0704859
	IFT122	-0.0972185
	SDHA	0.150015
	RLIM	0.0932377
	FTH1P2	-0.0898662
	RRP12	0.0831947
	DUSP5	0.137868
	PDCD10	0.102058
	METTL1	0.051241
	MTCH2	0.114762
	SNX24	-0.110891
	SETD7	-0.109535
	TBC1D10B	-0.054287
	RDH12	-0.122442
	ALDH7A1	0.151504
	TANK	0.0904834
	SEC24C	0.0599149
	CNP	0.0484881
	CMC2	-0.131495
	RABAC1	0.0816744
	KCNK6	-0.102551
	ISG20L2	0.0596304
	NDUFC2	0.0727143
	DTL	-0.130214
	C1ORF21	0.0834254
	PSME4	-0.0914513
	GOLM1	0.0752259
	DSN1	-0.115545
	MRPL48	-0.112408
	SHOC2	0.0730291
	PMP22	0.287315
	PAK1	0.0547596
	ATP5F1C	0.178863
	ABAT	0.0741109
	ATP5PB	0.135392
	MAP1B	-0.128556
	CNOT1	-0.134311
	GTF3C2	0.127832
	C10ORF118	-0.0909557
	ORC6	-0.118844
	HSP90AB1	0.406989
	DDX24	0.0756855
	RPS19BP1	-0.113515
	CEP78	-0.111889
	METAP1	0.0940555
	EIF4G3	-0.0690343
	VAT1	0.0600982
	YBX3	0.0966105
	TMEM38B	0.0889131
	DCK	0.125519
	BRI3	0.112022
	RGS10	0.139036
	MYBL1	0.132033
	ETFA	0.146613
	SRRM2	-0.0984991
	CD44	-0.0945114
	USP16	-0.0812842
	DCTPP1	0.179778
	ZFP36	0.146057
	TATDN2	0.0561644
	ARHGAP5	-0.0887556
	FAM222B	-0.0386336
	NOLC1	0.129167
	WAPL	-0.0835918
	COA6	-0.106274
	NT5DC2	-0.0873586
	TMSB10	0.195581
	PCYT1A	-0.0871086
	ASF1B	-0.122821
	PJA2	-0.0695279
	ZMAT2	-0.0985718
	GINM1	0.0782572
	ERRFI1	-0.163056
	FBH1	0.0492307
	NHP2	0.195825
	SUPT7L	0.0468951
	MPG	0.0755152
	ERBB3	0.122468
	MTFR1	-0.13837
	NUDT15	-0.136881
	BIRC6	0.0973795
	PA2G4	0.145114
	ADCY1	0.0447188
	CALM3	0.164324
	LAMTOR5	0.13778
	CLCN7	-0.140336
	C7ORF55-LUC7L2	-0.0917897
	PPIC	0.159644
	XRCC6	0.093108
	B4GALT1	0.0991611
	CLDN4	0.122681
	LTA4H	-0.127701
	EMC6	0.0579138
	ADIRF	0.148628
	RAD1	-0.104405
	MESD	-0.0581598
	ZNF468	-0.0585748
	GLO1	0.167197
	DEPDC1	-0.119321
	CENPU	-0.112632
	CNOT10	0.0608345
	C6ORF141	-0.126935
	POLR2L	0.156462
	TMSB4XP8	0.138636
	USP54	-0.083671
	CENPO	-0.112723
	EAPP	-0.060047
	SPSB3	0.0487759
	TMEM132A	-0.133853
	CCT7	0.130945
	SH3YL1	0.0975314
	ZNF367	-0.104889
	MAPKAPK5	0.0653693
	SKAP2	-0.0611945
	ASH2L	-0.124711
	SEM1	0.0759548
	YTHDF3	0.0632219
	WDHD1	-0.110525
	TNFSF10	0.129445
	RP11-391M1.4	-0.0642433
	TBC1D20	0.0466663
	RAMAC	0.0688205
	DDT	0.0806215
	H2AJ	0.183912
	AC026806.2	0.0863849
	ZNF561	0.0531149
	PAF1	-0.0832185
	CTA-384D8.35	-0.0804074
	COPS4	0.083609
	RNF5	-0.138565
	BAZ1A	0.0605337
	KLHDC3	-0.0982736
	RBBP4	0.0539384
	JMJD6	-0.0771984
	MTFR2	-0.0989789
	ALDH9A1	0.0695933
	MTIF3	0.0887606
	MEA1	0.11235
	PELO	0.0813845
	PPT1	0.247426
	WHAMM	0.0920183
	UBE2Q2	0.135465
	FLII	0.118309
	CAPN2	-0.0698042
	CCND3	0.0854913
	TUSC2	0.0712398
	ZNF271P	0.0821157
	NONO	-0.146188
	TSSC4	0.0672321
	STARD13	-0.0734135
	NDUFB4	0.230995
	ARL 1.00	0.0876003
	ARHGEF2	-0.0944645
	FAM120A	0.108393
	HNRNPA0	-0.110805
	ATG12	0.068119
	CPSF2	0.100547
	LRRFIP2	0.052015
	ERGIC1	0.167025
	AZI2	-0.0764523
	SERINC3	0.0732133
	SRSF7	0.134965
	TPT1P4	-0.0854933
	LAMP1	0.109078
	TTC39A	0.136515
	PTRH2	-0.0880551
	RDH11	-0.0571459
	C18ORF25	0.109241
	TMCO1	-0.0671092
	TMED9	-0.111039
	TMEM14A	0.144916
	C16ORF91	-0.0905602
	NDUFB3	0.0636742
	PARPBP	-0.116688
	ZNF706	0.0913393
	RELA	-0.0776953
	EIF4EBP1	0.116552
	KBTBD7	-0.0684935
	MEF2A	-0.108756
	MED19	0.0807555
	ITGAE	-0.130986
	RPN1	-0.13601
	TPT1P9	-0.0811357
	TYW3	-0.0690058
	RELB	-0.0921645
	CHD4	0.1533
	CYB5B	-0.132305
	RABGAP1	0.0580343
	PGRMC1	0.190034
	HIGD2A	0.0844672
	RBBP5	-0.0644139
	TFRC	0.125694
	MOCS2	0.155667
	KNSTRN	-0.115188
	CSRNP2	-0.0941487
	GTPBP4	0.0708696
	INTS14	-0.111853
	DNTTIP1	-0.0792407
	TMPRSS3	-0.131862
	TOMM40	-0.0966327
	SLMAP	0.0659728
	ZNF644	-0.0568543
	VDAC2	0.117241
	ELOA	0.0552012
	VHL	-0.106553
	TCAIM	0.0820562
	METTL7A	-0.111551
	MAFG	-0.2279
	MRPL37	0.138747
	HCCS	0.0405586
	C1ORF27	0.0678441
	MAPK1IP1L	0.142387
	ENPP1	-0.0632404
	SUCLG1	0.0828997
	SSU72	0.0991548
	C15ORF61	0.118204
	ESR1	0.215702
	TBC1D16	-0.0695554
	FGD6	-0.0850729
	KCTD3	0.150932
	SENP1	-0.0801316
	FPGS	0.0703895
	RP11-367G18.2	-0.0898315
	NUFIP2	0.0602602
	AIMP1	0.0682663
	SDHAF1	0.0629737
	CRNDE	0.163456
	PDXK	-0.092171
	SEPHS2	-0.140042
	GALM	0.123557
	IRX2	0.213133
	ADIPOR2	0.119413
	PNO1	0.0706237
	ZNF703	0.130262
	ARL5A	0.0969832
	C14ORF1	0.0874019
	HELZ2	0.147244
	BLOC1S6	-0.121004
	HSP90B1	-0.10936
	IFT20	0.1034
	GNB2	-0.151929
	FMR1	0.0914502
	PHB2	-0.136914
	DCTN1	0.0855967
	ARPC1B	-0.0911042
	STS	0.121953
	PDE8A	0.0629091
	MAFF	-0.0946709
	UFD1	0.0965252
	SPCS2	-0.104193
	NOP56	0.145438
	TIMM17B	-0.0669835
	MRPS2	0.149782
	RNASEH2B	0.074872
	C19ORF60	0.0816934
	SUPT4H1	0.121387
	CDC42	0.131478
[truncated: 21,924 more rows]

## Sheet: Cluster 7
EDM scores for sc-PHENIX
	7		Gene Set	Size	Leading Edge Number	ES	NES	P Value	FDR
MT-RNR2	-1.53124		REACTOME_SRP_DEPENDENT_COTRANSLATIONAL_PROTEIN_TARGETING_TO_MEMBRANE	111	100	0.7713	9.4754	0	0
MT-ND4	-1.45205		REACTOME_EUKARYOTIC_TRANSLATION_ELONGATION	91	84	0.84584	9.3909	0	0
MT-CO2	-1.21196		REACTOME_SELENOAMINO_ACID_METABOLISM	107	86	0.72863	8.7191	0	0
MT-CO1	-1.08341		REACTOME_RESPONSE_OF_EIF2AK4_GCN2_TO_AMINO_ACID_DEFICIENCY	100	83	0.75475	8.6703	0	0
MT-CYB	-1.09552		REACTOME_EUKARYOTIC_TRANSLATION_INITIATION	118	88	0.67072	8.317	0	0
MT-ND1	-0.947946		REACTOME_NONSENSE_MEDIATED_DECAY_NMD	114	86	0.6645	8.281	0	0
MT-CO3	-0.983113		REACTOME_INFLUENZA_INFECTION	154	97	0.54951	8.0752	0	0
MT-ATP6	-0.83108		REACTOME_CELLULAR_RESPONSE_TO_STARVATION	151	113	0.54215	7.7419	0	0
FTH1	-1.79627		REACTOME_TRANSLATION	272	155	0.39525	7.4027	0	0
MT-ND3	-0.616805		REACTOME_CELLULAR_RESPONSES_TO_STIMULI	687	310	0.24669	7.246	0	0
MT-ND2	-0.56772		REACTOME_REGULATION_OF_EXPRESSION_OF_SLITS_AND_ROBOS	165	94	0.45808	6.8171	0	0
MT-RNR1	-0.460978		REACTOME_SIGNALING_BY_ROBO_RECEPTORS	207	107	0.40577	6.6321	0	0
MT-ND5	-0.437126		REACTOME_METABOLISM_OF_RNA	641	291	0.21056	6.0693	0	0
MTATP6P1	-0.343747		REACTOME_RRNA_PROCESSING	198	91	0.3577	5.8034	0	0
TFF1	-1.59146		REACTOME_INFECTIOUS_DISEASE	816	286	0.17926	5.7664	0	0
IFI6	-1.38874		REACTOME_ACTIVATION_OF_THE_MRNA_UPON_BINDING_OF_THE_CAP_BINDING_COMPLEX_AND_EIFS_AND_SUBSEQUENT_BINDING_TO_43S	58	39	0.6328	5.6678	0	0
TPT1	1.71016		REACTOME_NERVOUS_SYSTEM_DEVELOPMENT	509	165	0.2114	5.513	0	0
NEAT1	-1.04933		REACTOME_METABOLISM_OF_AMINO_ACIDS_AND_DERIVATIVES	326	127	0.25991	5.3742	0	0
S100A9	-1.15543		REACTOME_SARS_COV_2_MODULATES_HOST_TRANSLATION_MACHINERY	49	33	0.63486	5.2845	0	0
CSTB	-1.10433		REACTOME_MEMBRANE_TRAFFICKING	579	260	0.18863	5.1386	0	0
TUBA1B	-1.10072		REACTOME_VESICLE_MEDIATED_TRANSPORT	608	267	0.17869	4.9327	0	0
ISG15	-1.06308		REACTOME_CHROMATIN_MODIFYING_ENZYMES	203	112	0.28066	4.6044	0	0
SQSTM1	-0.817966		REACTOME_REGULATION_OF_CHOLESTEROL_BIOSYNTHESIS_BY_SREBP_SREBF	55	40	0.51565	4.5111	0	0
B2M	-0.84542		REACTOME_SARS_COV_2_INFECTION	260	112	0.22607	4.2282	0	0
IFI27	-1.10004		REACTOME_SIGNALING_BY_TGF_BETA_RECEPTOR_COMPLEX	88	53	0.34953	3.8617	0	0
MALAT1	-0.65224		REACTOME_SIGNALING_BY_RECEPTOR_TYROSINE_KINASES	451	226	0.15086	3.7438	0	0
SOD2	-0.911087		REACTOME_CLASS_I_MHC_MEDIATED_ANTIGEN_PROCESSING_PRESENTATION	350	143	0.16432	3.5717	0	0
S100A7	-0.922197		REACTOME_ESR_MEDIATED_SIGNALING	148	61	0.24814	3.4915	0	0
LCN2	-0.850038		REACTOME_INTRA_GOLGI_AND_RETROGRADE_GOLGI_TO_ER_TRAFFIC	189	91	0.21744	3.4349	0	0
FTL	-1.10926		REACTOME_RUNX1_INTERACTS_WITH_CO_FACTORS_WHOSE_PRECISE_EFFECT_ON_RUNX1_TARGETS_IS_NOT_KNOWN	36	25	0.47252	3.3475	0	0
ACTG1	-0.835552		REACTOME_IRE1ALPHA_ACTIVATES_CHAPERONES	46	29	0.40711	3.2724	0	0
SAT1	-0.609252		REACTOME_ADAPTIVE_IMMUNE_SYSTEM	634	228	0.11308	3.2358	0	0
IFIT1	-0.681433		REACTOME_METABOLISM_OF_LIPIDS	635	268	0.11651	3.2308	0	0
GLRX	-0.73954		REACTOME_PTEN_REGULATION	133	62	0.24513	3.2305	0	0
HIF1A	-0.618539		REACTOME_RHO_GTPASE_CYCLE	424	193	0.13407	3.162	0	0
H2AZ1	-0.695144		REACTOME_PHOSPHOLIPID_METABOLISM	184	101	0.1991	3.1581	0	0
CFB	-0.687774		REACTOME_ER_TO_GOLGI_ANTEROGRADE_TRANSPORT	144	56	0.21755	3.0568	0	1.8245e-05
RRM2	-0.716281		REACTOME_REGULATION_OF_LIPID_METABOLISM_BY_PPARALPHA	110	62	0.25054	3.0316	0	3.5187e-05
SDCBP	-0.52577		REACTOME_RAC2_GTPASE_CYCLE	82	49	0.28209	2.9421	0	3.3398e-05
BIRC3	-0.583451		REACTOME_CALNEXIN_CALRETICULIN_CYCLE	25	19	0.50161	2.9178	0	3.2841e-05
STAT1	-0.566438		REACTOME_MITOPHAGY	26	16	0.465	2.8665	0	4.8455e-05
IFITM3	-0.564543		REACTOME_PROTEIN_LOCALIZATION	151	61	0.19286	2.782	0	8.6933e-05
IFIT3	-0.538769		REACTOME_HEME_SIGNALING	42	23	0.3528	2.6914	0	0.00024294
DSCAM-AS1	0.510692		REACTOME_ENOS_ACTIVATION	11	9	0.66023	2.6697	0	0.00031113
XBP1	0.299943		REACTOME_LOSS_OF_FUNCTION_OF_MECP2_IN_RETT_SYNDROME	11	9	0.65683	2.6357	0	0.0004365
PCLAF	-0.545564		REACTOME_TCF_DEPENDENT_SIGNALING_IN_RESPONSE_TO_WNT	154	77	0.18008	2.5461	0	0.00079049
MT-ND4L	-0.160347		REACTOME_RHOBTB_GTPASE_CYCLE	35	22	0.36382	2.5283	0	0.00087328
SCD	1.2824		REACTOME_MTOR_SIGNALLING	41	22	0.32646	2.4864	0	0.0012607
H3-3B	-0.317053		REACTOME_PROTEIN_UBIQUITINATION	64	26	0.26148	2.4473	0.0038314	0.001652
S100P	-0.444586		REACTOME_DNA_DAMAGE_RECOGNITION_IN_GG_NER	38	19	0.327	2.3824	0	0.0026118
KYNU	-0.50189		REACTOME_SIGNALING_BY_FGFR2	61	26	0.25456	2.3661	0	0.002902
RPS2	0.639177		REACTOME_OPIOID_SIGNALLING	71	31	0.23444	2.3127	0	0.0039574
HMGB2	-0.544963		REACTOME_SIGNALING_BY_NOTCH1	71	31	0.23773	2.291	0	0.0045517
OAS1	-0.490687		REACTOME_SARS_COV_2_TARGETS_HOST_INTRACELLULAR_SIGNALLING_AND_REGULATORY_PATHWAYS	11	8	0.56799	2.2578	0.0020367	0.0055313
NAMPT	-0.413395		REACTOME_ATF6_ATF6_ALPHA_ACTIVATES_CHAPERONES	12	9	0.53712	2.2542	0	0.0055401
TK1	-0.455238		REACTOME_SIGNALING_BY_CTNNB1_PHOSPHO_SITE_MUTANTS	15	12	0.4789	2.2502	0.002004	0.0055756
HMGB1	-0.517913		REACTOME_FLT3_SIGNALING	33	23	0.32216	2.2146	0.0039216	0.0068116
CCL20	-0.463763		REACTOME_DOWNREGULATION_OF_ERBB2_SIGNALING	26	15	0.35771	2.2042	0	0.0070276
STMN1	-0.469966		REACTOME_MATURATION_OF_SARSCOV2_SPIKE_PROTEIN	35	19	0.3081	2.1989	0	0.0071481
SPTSSA	-0.387233		REACTOME_REGULATION_OF_SIGNALING_BY_CBL	21	13	0.39679	2.198	0.0020576	0.0071261
PSAP	-0.478239		REACTOME_APOPTOTIC_EXECUTION_PHASE	44	22	0.2752	2.1709	0	0.0082604
CTSD	-0.569079		REACTOME_SULFUR_AMINO_ACID_METABOLISM	24	13	0.36276	2.1679	0	0.0083681
RPS21	0.251656		REACTOME_RHO_GTPASES_ACTIVATE_PKNS	30	15	0.32708	2.1589	0	0.0087456
RP11-750B16.1	-0.135527		REACTOME_PARASITE_INFECTION	54	25	0.24098	2.1514	0.0020161	0.0089682
GAPDH	-0.463884		REACTOME_SYNTHESIS_SECRETION_AND_INACTIVATION_OF_GLUCAGON_LIKE_PEPTIDE_1_GLP_1	9	7	0.58057	2.1483	0.0021142	0.009048
S100A8	-0.474108		REACTOME_ONCOGENIC_MAPK_SIGNALING	77	32	0.2112	2.1248	0.0041237	0.010493
BIRC5	-0.44819		REACTOME_VEGFR2_MEDIATED_VASCULAR_PERMEABILITY	25	14	0.34961	2.121	0.0040984	0.010554
OAS3	-0.580839		REACTOME_INLA_MEDIATED_ENTRY_OF_LISTERIA_MONOCYTOGENES_INTO_HOST_CELLS	9	7	0.58057	2.1156	0.0021505	0.010862
SLC39A6	0.47706		REACTOME_CRISTAE_FORMATION	28	15	0.33634	2.0894	0.0041237	0.01223
PCBP1	-0.183579		REACTOME_VXPX_CARGO_TARGETING_TO_CILIUM	17	11	0.41467	2.0282	0.0020243	0.017388
MAD2L1	-0.448731		REACTOME_TRANSPORT_AND_SYNTHESIS_OF_PAPS	6	5	0.66577	2.0196	0	0.018054
UBE2T	-0.433433		REACTOME_RAB_GEFS_EXCHANGE_GTP_FOR_GDP_ON_RABS	84	34	0.18447	2.0069	0.003861	0.019302
ATP6V1G1	0.348976		REACTOME_P75_NTR_RECEPTOR_MEDIATED_SIGNALLING	91	45	0.17777	1.9931	0.0061475	0.020581
TYMS	-0.454795		REACTOME_EPH_EPHRIN_SIGNALING	85	34	0.18235	1.9662	0.010081	0.023353
TUBB	-0.505318		REACTOME_INTERLEUKIN_12_SIGNALING	39	13	0.26675	1.9548	0.0020367	0.024681
MAP1LC3B	0.17312		REACTOME_CLATHRIN_MEDIATED_ENDOCYTOSIS	131	59	0.14571	1.9175	0.009901	0.029062
ATP1B1	-0.380147		REACTOME_NOTCH4_ACTIVATION_AND_TRANSMISSION_OF_SIGNAL_TO_THE_NUCLEUS	11	7	0.46432	1.8921	0.019342	0.032623
IFI44L	-0.457877		REACTOME_ZINC_INFLUX_INTO_CELLS_BY_THE_SLC39_GENE_FAMILY	9	6	0.49614	1.839	0.0060241	0.041027
CKS2	-0.444442		REACTOME_TRANSLATION_OF_REPLICASE_AND_ASSEMBLY_OF_THE_REPLICATION_TRANSCRIPTION_COMPLEX	14	10	0.40769	1.8225	0.015717	0.043465
LCP1	-0.132642		REACTOME_FATTY_ACYL_COA_BIOSYNTHESIS	34	20	0.26223	1.8185	0.016327	0.044149
NUCKS1	0.475714		REACTOME_DISEASES_ASSOCIATED_WITH_GLYCOSYLATION_PRECURSOR_BIOSYNTHESIS	15	11	0.381	1.8046	0.007984	0.047356
RPS4X	0.834792		REACTOME_NEGATIVE_REGULATION_OF_FGFR3_SIGNALING	22	14	0.32106	1.7993	0.014493	0.04813
RFC3	-0.424063		REACTOME_ATTENUATION_PHASE	24	16	0.30241	1.7973	0.011605	0.048026
PARP9	-0.333817		REACTOME_ROBO_RECEPTORS_BIND_AKAP5	7	6	0.55366	1.7934	0.015873	0.048879
LTB	-0.471261		REACTOME_GLYCOGEN_STORAGE_DISEASES	14	10	0.39786	1.7912	0.01875	0.049301
AKR1C2	-0.490448		REACTOME_PHASE_3_RAPID_REPOLARISATION	7	7	-0.54389	-1.7596	0.019608	0.046399
DHRS2	-0.503661		REACTOME_MITOCHONDRIAL_IRON_SULFUR_CLUSTER_BIOGENESIS	13	8	-0.40151	-1.764	0.017375	0.045495
UBE2C	-0.43984		REACTOME_INTEGRIN_CELL_SURFACE_INTERACTIONS	64	56	-0.18657	-1.7733	0.013834	0.043444
UBE2L6	-0.308217		REACTOME_ACTIVATION_OF_NIMA_KINASES_NEK9_NEK6_NEK7	7	4	-0.5574	-1.7779	0.024145	0.042622
MYBL2	-0.372352		REACTOME_RECYCLING_PATHWAY_OF_L1	41	24	-0.23366	-1.7829	0.01636	0.041705
RSAD2	-0.341527		REACTOME_GRB2_EVENTS_IN_ERBB2_SIGNALING	13	10	-0.41257	-1.8014	0.023033	0.038152
CDK1	-0.412884		REACTOME_STING_MEDIATED_INDUCTION_OF_HOST_IMMUNE_RESPONSES	14	9	-0.402	-1.8259	0.013917	0.034046
NFKBIA	-0.296539		REACTOME_METABOLISM_OF_VITAMINS_AND_COFACTORS	170	55	-0.12088	-1.8317	0.019342	0.033335
PARP14	-0.339327		REACTOME_ALPHA_OXIDATION_OF_PHYTANATE	6	5	-0.60311	-1.855	0.01002	0.029801
IFIT2	-0.333727		REACTOME_TOLL_LIKE_RECEPTOR_9_TLR9_CASCADE	101	40	-0.16068	-1.8721	0.0078431	0.027548
RPS12	0.80339		REACTOME_THE_NLRP3_INFLAMMASOME	14	11	-0.42437	-1.8793	0.009901	0.026707
RPS6	0.943753		REACTOME_THE_CANONICAL_RETINOID_CYCLE_IN_RODS_TWILIGHT_VISION	19	17	-0.35686	-1.893	0.0098039	0.025073
TMEM123	-0.268111		REACTOME_RNA_POLYMERASE_III_TRANSCRIPTION	41	23	-0.2637	-1.9715	0.0059172	0.016488
PREX1	-0.282004		REACTOME_REGULATION_BY_C_FLIP	10	8	-0.53062	-2.0113	0.0019841	0.012908
HERPUD1	0.246345		REACTOME_DNA_DOUBLE_STRAND_BREAK_RESPONSE	41	20	-0.27002	-2.04	0.003861	0.011147
RPS8	0.507053		REACTOME_INHIBITION_OF_THE_PROTEOLYTIC_ACTIVITY_OF_APC_C_REQUIRED_FOR_THE_ONSET_OF_ANAPHASE_BY_MITOTIC_SPINDLE_CHECKPOINT_COMPONENTS	20	11	-0.39075	-2.1038	0.0042373	0.0074643
PKIB	0.823374		REACTOME_ANTIMICROBIAL_PEPTIDES	31	30	-0.32546	-2.1353	0.0020121	0.0062223
SELENOP	0.226728		REACTOME_CYTOSOLIC_TRNA_AMINOACYLATION	6	5	-0.71158	-2.2002	0	0.0041406
SPTSSB	-0.38902		REACTOME_ACTIVATION_OF_BH3_ONLY_PROTEINS	29	14	-0.34438	-2.224	0	0.0035632
RPL36AL	-0.176687		REACTOME_SPHINGOLIPID_METABOLISM	80	45	-0.21283	-2.2372	0.0020243	0.0033293
HSPA8	-0.142755		REACTOME_ATF4_ACTIVATES_GENES_IN_RESPONSE_TO_ENDOPLASMIC_RETICULUM_STRESS	27	15	-0.36666	-2.2484	0.0019268	0.0031683
RPL10	0.415635		REACTOME_ESTABLISHMENT_OF_SISTER_CHROMATID_COHESION	11	7	-0.55454	-2.2659	0	0.0028436
C12ORF57	0.238099		REACTOME_POST_TRANSLATIONAL_MODIFICATION_SYNTHESIS_OF_GPI_ANCHORED_PROTEINS	64	48	-0.24694	-2.2728	0	0.0027086
TOP2A	-0.424518		REACTOME_TRANSCRIPTION_OF_THE_HIV_GENOME	68	36	-0.23473	-2.3009	0.0020921	0.002222
ANXA2	0.230935		REACTOME_ENDOSOMAL_VACUOLAR_PATHWAY	11	7	-0.58277	-2.3175	0	0.0019862
PTMA	-0.45677		REACTOME_FORMATION_OF_THE_EARLY_ELONGATION_COMPLEX	33	21	-0.34585	-2.3257	0.001996	0.001903
GRN	-0.347867		REACTOME_COPI_DEPENDENT_GOLGI_TO_ER_RETROGRADE_TRAFFIC	92	38	-0.22292	-2.5265	0	0.00045518
BRK1	0.130241		REACTOME_DDX58_IFIH1_MEDIATED_INDUCTION_OF_INTERFERON_ALPHA_BETA	68	31	-0.26504	-2.5563	0	0.00032373
ARF4	0.23544		REACTOME_METABOLISM_OF_NUCLEOTIDES	85	44	-0.24156	-2.5808	0	0.0002315
KIF2C	-0.389691		REACTOME_TRANSLESION_SYNTHESIS_BY_POLK	17	10	-0.53417	-2.6109	0	0.0001959
VMP1	-0.210717		REACTOME_RNA_POLYMERASE_I_TRANSCRIPTION_INITIATION	44	26	-0.32607	-2.6209	0	0.00018678
DTYMK	-0.370247		REACTOME_TP53_REGULATES_TRANSCRIPTION_OF_CELL_CYCLE_GENES	49	27	-0.32069	-2.6934	0	8.9841e-05
ATAD2	-0.373353		REACTOME_E2F_MEDIATED_REGULATION_OF_DNA_REPLICATION	22	17	-0.50339	-2.7972	0	3.9026e-05
TUBA1C	-0.444642		REACTOME_MEIOSIS	54	32	-0.32945	-2.8377	0	3.4202e-05
RAB1A	-0.262918		REACTOME_CELLULAR_SENESCENCE	124	60	-0.21949	-2.8555	0	1.7198e-05
MT2A	-0.452379		REACTOME_REGULATION_OF_RAS_BY_GAPS	64	36	-0.32528	-3.0464	0	0
FXYD3	-0.167056		REACTOME_BASE_EXCISION_REPAIR	44	28	-0.3891	-3.0506	0	0
SLC25A5	-0.429546		REACTOME_RESOLUTION_OF_ABASIC_SITES_AP_SITES	37	25	-0.42834	-3.0576	0	0
BEST1	-0.29722		REACTOME_ORGANELLE_BIOGENESIS_AND_MAINTENANCE	270	112	-0.15915	-3.0626	0	0
GLUL	-0.281998		REACTOME_DOWNSTREAM_SIGNALING_EVENTS_OF_B_CELL_RECEPTOR_BCR	77	40	-0.29876	-3.0645	0	0
TPD52	0.187736		REACTOME_CELLULAR_RESPONSE_TO_HEAT_STRESS	93	43	-0.27524	-3.0781	0	0
CALM2	-0.293693		REACTOME_DEGRADATION_OF_GLI1_BY_THE_PROTEASOME	57	28	-0.34732	-3.107	0	0
DTX3L	-0.25124		REACTOME_POLYMERASE_SWITCHING_ON_THE_C_STRAND_OF_THE_TELOMERE	24	19	-0.52242	-3.1123	0	0
H2AX	-0.359267		REACTOME_GAP_FILLING_DNA_REPAIR_SYNTHESIS_AND_LIGATION_IN_GG_NER	25	20	-0.53425	-3.1151	0	0
CXCL10	-0.367468		REACTOME_DEFECTIVE_CFTR_CAUSES_CYSTIC_FIBROSIS	58	29	-0.35615	-3.1217	0	0
LGALS3	-0.405341		REACTOME_RESOLUTION_OF_AP_SITES_VIA_THE_MULTIPLE_NUCLEOTIDE_PATCH_REPLACEMENT_PATHWAY	24	16	-0.5258	-3.124	0	0
CDKN3	-0.378254		REACTOME_TRANSCRIPTION_COUPLED_NUCLEOTIDE_EXCISION_REPAIR_TC_NER	78	46	-0.31325	-3.1441	0	0
CDK2AP2	-0.229294		REACTOME_HEDGEHOG_LIGAND_BIOGENESIS	59	29	-0.34766	-3.1544	0	0
GNAS	0.455974		REACTOME_PCNA_DEPENDENT_LONG_PATCH_BASE_EXCISION_REPAIR	21	15	-0.57338	-3.1771	0	0
SLC3A2	-0.230162		REACTOME_DNA_DAMAGE_BYPASS	48	24	-0.387	-3.1889	0	0
MAPK6	-0.176334		REACTOME_INTERLEUKIN_1_FAMILY_SIGNALING	136	61	-0.22827	-3.2054	0	0
ISG20	-0.223111		REACTOME_RECOGNITION_OF_DNA_DAMAGE_BY_PCNA_CONTAINING_REPLICATION_COMPLEX	30	19	-0.49259	-3.2083	0	0
ALDOA	0.122153		REACTOME_REGULATION_OF_TP53_ACTIVITY	155	58	-0.2166	-3.227	0	0
HNRNPA2B1	-0.339118		REACTOME_DECTIN_1_MEDIATED_NONCANONICAL_NF_KB_SIGNALING	60	30	-0.35619	-3.2402	0	0
ENO1	-0.323034		REACTOME_DEGRADATION_OF_DVL	55	29	-0.37215	-3.2467	0	0
H2BC21	-0.314236		REACTOME_CLASS_A_1_RHODOPSIN_LIKE_RECEPTORS	152	140	-0.22923	-3.2517	0	0
PRC1	-0.355684		REACTOME_METABOLISM_OF_CARBOHYDRATES	245	128	-0.18404	-3.3119	0	0
RBBP7	0.421035		REACTOME_RESPIRATORY_ELECTRON_TRANSPORT_ATP_SYNTHESIS_BY_CHEMIOSMOTIC_COUPLING_AND_HEAT_PRODUCTION_BY_UNCOUPLING_PROTEINS	113	51	-0.27457	-3.3506	0	0
CKS1B	-0.374606		REACTOME_SIGNALING_BY_INTERLEUKINS	376	142	-0.15024	-3.3573	0	0
RPS3	0.620162		REACTOME_RECRUITMENT_OF_MITOTIC_CENTROSOME_PROTEINS_AND_COMPLEXES	79	43	-0.32598	-3.3633	0	0
RPS13	0.256173		REACTOME_PROGRAMMED_CELL_DEATH	190	72	-0.21522	-3.3783	0	0
NACA	0.415526		REACTOME_GPCR_LIGAND_BINDING	216	193	-0.20173	-3.3849	0	0
DNAJB9	0.311215		REACTOME_G0_AND_EARLY_G1	27	19	-0.57944	-3.5582	0	0
TMPO	-0.332508		REACTOME_DEUBIQUITINATION	234	99	-0.20377	-3.5787	0	0
RPL13A	0.448957		REACTOME_LAGGING_STRAND_SYNTHESIS	20	20	-0.73087	-3.8966	0	0
HLA-A	-0.361167		REACTOME_TELOMERE_MAINTENANCE	62	42	-0.43071	-3.996	0	0
DDX21	-0.184501		REACTOME_INNATE_IMMUNE_SYSTEM	827	229	-0.12481	-4.0753	0	0
EIF1	0.261082		REACTOME_MITOCHONDRIAL_TRANSLATION	94	52	-0.35819	-4.0899	0	0
ZFAS1	0.481028		REACTOME_HOMOLOGOUS_DNA_PAIRING_AND_STRAND_EXCHANGE	43	31	-0.53221	-4.193	0	0
OAS2	-0.320358		REACTOME_HOMOLOGY_DIRECTED_REPAIR	101	67	-0.37379	-4.2797	0	0
TNIP1	-0.319571		REACTOME_MRNA_SPLICING	180	80	-0.27803	-4.3408	0	0
WARS1	-0.196441		REACTOME_REGULATION_OF_GLUCOKINASE_BY_GLUCOKINASE_REGULATORY_PROTEIN	30	26	-0.67924	-4.3888	0	0
BRIP1	-0.357244		REACTOME_GLUCOSE_METABOLISM	80	53	-0.41975	-4.4262	0	0
DUT	-0.300377		REACTOME_ACTIVATION_OF_THE_PRE_REPLICATIVE_COMPLEX	33	27	-0.69434	-4.8184	0	0
MYL12B	0.151993		REACTOME_RHO_GTPASES_ACTIVATE_FORMINS	134	69	-0.37328	-5.071	0	0
ARCN1	0.136341		REACTOME_INTERFERON_SIGNALING	176	97	-0.36253	-5.5902	0	0
ANXA5	-0.132105		REACTOME_HIV_INFECTION	219	101	-0.32018	-5.6282	0	0
LGALS3BP	-0.370756		REACTOME_DNA_REPLICATION	125	80	-0.49854	-6.5246	0	0
PGK 1.00	0.187896		REACTOME_MITOTIC_METAPHASE_AND_ANAPHASE	227	128	-0.42437	-7.5888	0	0
CEBPD	-0.19869
TPI1	-0.303624
PSMA6	-0.198958
MORF4L2	-0.167487
CCND1	0.308482
IL17C	-0.445997
NAP1L1	0.435202
RNF187	0.175766
UBC	0.145455
MTND1P23	-0.0847715
RPL12	0.517591
ZWILCH	-0.314891
RPL4	0.626386
CEBPB	-0.308687
SERF2	-0.194828
RPSA	0.367451
PLSCR1	-0.355968
TMSB4X	0.409497
RPS19	0.314898
LDHA	-0.237434
KCTD5	-0.151905
CCNB1	-0.325595
CDCA5	-0.334626
FOXM1	-0.322158
EIF5	-0.176494
PPA1	-0.138233
FTH1P11	-0.222227
ERO1A	-0.280551
C6ORF211	0.46809
SEC24D	0.203535
SSR4	0.25862
TRIP13	-0.324522
PKM	-0.195459
MTHFD2	0.316035
PBK	-0.31635
TOP 1.00	-0.126787
RPL32	0.648852
TPX2	-0.313768
FTH1P8	0.224296
ATP6V0E1	0.105907
RPLP1	0.499804
RPL21	0.541584
MKI67	-0.309631
ENSA	0.207852
IFI44	-0.328354
HLA-B	-0.228396
CEBPG	0.146017
HNRNPA1	0.324329
HSA-MIR-6723	-0.0749833
MTND4P12	-0.0747453
CEP55	-0.315332
GULP1	0.152326
PKMYT1	-0.31708
HLA-C	-0.252521
SNHG29	0.58983
HMGB3	-0.302708
CTSA	-0.290017
BCAS2	-0.219118
HERC6	-0.300984
RNASEH2A	-0.284203
RPL6	0.572288
HNRNPC	-0.145831
LITAF	-0.248416
KLHDC7B	-0.322197
RAN	-0.31119
DAD1	0.135105
RPS23	0.468951
PCNA	-0.309832
ZC3H12A	-0.25069
DNAJA1	-0.220056
RPL37	0.65373
DSTN	0.234926
RPS15A	0.506714
RPS20	0.560463
PREB	0.131697
MYL12A	-0.19069
LAMB3	-0.301673
CDC25B	-0.488323
XAF1	-0.314954
SLC7A5	-0.20802
H2AC6	-0.231959
MAL2	0.142685
EEF1A1	0.627035
COPS9	-0.248066
CNBP	-0.147141
PATL1	-0.168134
PTP4A2	0.229009
PSMD7	-0.127694
EEF1E1	-0.114131
UBE2E1	-0.11559
FOS	0.396467
SRP19	0.127495
RPL11	0.502129
LAPTM4A	0.18512
TROAP	-0.265369
SLPI	-0.20767
H1-0	-0.331655
ANP32B	0.343367
RPL34	0.475267
CTSC	-0.210115
ATP5F1E	0.22497
CENPA	-0.279588
CDC20	-0.289187
SKA3	-0.282898
SKA2	-0.274333
TRIB3	-0.214369
DAZAP2	0.0927346
CMPK2	-0.275707
CCNA2	-0.296462
H1-10	-0.34151
MBNL2	0.192657
SRP72	0.154481
GHITM	0.241917
ITM2B	0.154174
KIF23	-0.2909
SMIM14	0.122584
RPL13	0.348839
ANLN	-0.303204
RAB9A	-0.171356
CCL2	-0.176785
SP110	-0.18446
GOLPH3L	0.176422
SPG21	0.0832629
ZWINT	-0.275214
TAP1	-0.211762
RPS24	0.55225
HNRNPAB	-0.335996
ARMCX3	-0.17192
SEC11C	0.161884
TFG	-0.181782
SERP1	0.247828
HSPA5	0.175525
PHLDA1	0.154361
TMEM106C	-0.288307
RPS27A	0.567383
UBE2D3	0.0864127
MUC5B	-0.351651
KRT19	0.256781
MRPL9	0.139235
ABRACL	-0.112394
C3	-0.31975
CBX4	-0.175476
NQO1	-0.175727
TRAM1	0.193224
PPP2CA	0.101468
RPL26	0.554559
FANCI	-0.26617
HMGCS1	0.191723
OPTN	-0.143763
RPL23A	0.258243
DEK	-0.283309
SEC31A	0.202002
MIS18A	-0.250048
GABARAPL2	0.173706
TOMM20	0.178939
RPS28	0.253345
CD63	-0.178536
RAB10	0.193505
RPL5	0.559623
NFKBIZ	-0.200125
MGP	0.137175
CDH1	0.459362
CHCHD2	-0.228927
NEURL1B	-0.243943
WTAP	-0.183706
H1-2	-0.211499
CLTA	-0.104619
RAP2C	-0.112548
LRRFIP1	0.0815784
RAD51C	-0.255549
ACP1	0.0833425
AURKA	-0.264209
RPL7A	0.427274
SNX3	0.154516
TXNL1	0.114694
MRPS6	-0.0985837
RPS7	0.539723
NCOA4	-0.121637
PRSS23	-0.42751
CFL1	0.313266
MACROH2A1	0.168532
BCAS3	0.296042
CDCA8	-0.256608
EDF1	-0.125317
PSMD14	0.107769
RACGAP1	-0.302745
GATA3	0.420041
SRSF2	-0.233924
DDX60	-0.218366
RAD23B	0.28385
CYCS	0.136763
NCAPG2	-0.244885
P4HB	-0.427868
GOLPH3	0.111556
OSGIN1	-0.21835
AP3S1	0.102629
IDE	0.0729056
ECT2	-0.279057
SREBF1	0.126454
VAPA	0.109995
PPCS	0.0862963
RPS16	0.388938
TAPBP	-0.24177
FEN1	-0.272871
RNF6	0.172684
SMC4	-0.265856
MCCC2	-0.101187
CD47	-0.196627
PIM3	-0.190682
NCAPD2	-0.256468
RPL7	0.474396
SEC23B	0.222139
ERH	0.132065
CCDC59	-0.123084
SSR3	0.100614
TMEM18	-0.083218
SLC39A8	0.123211
SHCBP1	-0.243586
MRPL51	-0.191218
PPIB	0.224207
GOT1	-0.153007
SELENOK	0.160804
RPL31	0.606081
LSM 4.00	-0.27164
RPL27A	0.482105
SEC22B	0.152746
PTGES3	0.255314
PSME1	-0.19702
AZIN1	0.139956
MRPL49	0.0960677
C3ORF14	0.277471
KRT10	0.168915
RACK1	0.232652
IFIH1	-0.249866
SLC25A6	0.30256
SAA1	-0.273351
GADD45A	-0.135759
MCFD2	0.149426
CNDP2	0.0681888
GGH	-0.256206
RPL41	0.106033
ELOB	-0.129905
MCM4	-0.236704
H2BC12	-0.128299
SNHG8	0.356893
OST4	0.131405
RPS3A	0.54988
UBE2B	-0.141916
IER3IP1	0.0876943
TMBIM4	-0.129019
EEF1B2	0.250516
CDV3	0.234204
PABPC1	0.649673
BST2	-0.228065
ARL6IP1	-0.282342
SLC7A1	0.170495
MUC1	-0.408579
ATP6V0B	-0.212451
RAB5A	-0.190571
FASN	0.208827
DYNLL1	-0.125188
CHMP2B	0.133737
CCPG1	-0.119892
AHCYL1	-0.0857525
HMOX1	-0.168602
GPBP1L1	0.15545
CNIH4	-0.143491
YBX1	0.278966
IFITM2	-0.165778
GINS2	-0.21757
LYSMD2	-0.134171
DPH3	-0.0919963
RAB7A	0.101388
ATF4	-0.140328
CDT1	-0.226292
VPS37A	0.0962319
TUBB4B	-0.297151
MCM3	-0.261769
EIF3J	0.098544
SLC2A6	-0.132501
ADIPOR1	0.115637
BOD1	0.0890406
FADS1	-0.135449
RAD21	-0.21497
NEU1	-0.150207
UBE2D2	0.178994
RPLP0	0.256657
DKC1	0.203393
RBM47	-0.103369
FLNA	-0.189779
PRR11	-0.233031
RHOA	0.19561
RPL14	0.327112
METTL9	0.114128
ATP6V1E1	0.0898311
BAMBI	0.259097
OSMR	-0.24139
ZC3H15	0.0995036
RNA28S5	-0.105923
TXNRD1	-0.197322
EIF2S2	0.0787955
ARPC2	0.0854313
IFIT5	-0.145831
HNRNPH3	-0.254445
EIF2AK2	-0.150235
DDR1	0.132591
FN1	-0.180618
SDC4	-0.159846
XPOT	0.193299
RPS14	0.450307
COX17	-0.148612
AKR1C1	-0.296947
PSMA4	-0.127379
CBX1	-0.260122
UBQLN1	0.113873
ARF1	-0.146569
JAK1	0.144867
RPL30	0.576992
PRNP	0.117017
NAA50	0.175896
BHLHE40	0.111708
BNIP3	-0.127485
ICAM1	-0.190601
ARPC5	0.247362
LBR	-0.179211
KRCC1	0.0989146
ATP5IF1	-0.166089
GGCT	0.222625
LGALS8	-0.12338
MGAT2	0.194704
SCCPDH	-0.140648
CHMP5	-0.129228
IRF7	-0.261532
SRP54	-0.122797
DRAM1	-0.176709
MCM7	-0.223912
DDIT3	-0.18177
CSE1L	-0.224413
MATR3	0.0693342
GCLC	-0.185526
PLK1	-0.234657
SH3BGRL	0.270191
SELENBP1	-0.183366
MIF	-0.106337
TAX1BP1	-0.0882632
TBC1D9	0.230274
COTL1	0.190628
HSBP1	-0.0934852
RPL24	0.456346
COPZ1	0.0769733
MAGED2	0.12491
PPDPF	0.275784
CFLAR	-0.158596
PSMB2	-0.129828
COX5A	-0.128432
COMTD1	-0.14153
PIP4P1	-0.0715876
KIF11	-0.226643
LRRC59	0.16297
MEAF6	0.142426
NMI	-0.158739
USP1	-0.189672
UFM1	0.190596
IRF2BP2	-0.122348
SF3B14	-0.0974874
HDGF	-0.253315
TMEM97	-0.224776
TMOD3	0.12584
NBN	-0.0858555
GINS1	-0.222487
SEC61G	0.137061
RPL3	0.24264
JPT1	-0.201999
DBI	0.100884
FTH1P10	-0.119387
SEC13	-0.118045
ANP32E	-0.197471
CCT4	0.143916
EGR3	0.141981
RBCK1	-0.19283
PHF19	-0.21712
EGR1	-0.202055
ME1	0.334354
PHLDA2	-0.125685
YWHAZ	0.186997
KPNA2	-0.251853
MRFAP1	0.268786
PSMG2	-0.139982
SCNN1B	-0.194865
BTG1	-0.102155
PRDX6	0.147884
TSNAX	0.198953
FAM162A	0.130099
CENPN	-0.222916
VMA21	0.117947
AURKB	-0.232989
SQLE	0.385583
CNTD2	-0.111513
HMGN1	0.23812
MPHOSPH8	0.116835
APPBP2	0.120996
ID1	-0.176884
TMEM219	-0.130722
RPL9	0.418053
BUB3	0.15791
RANBP1	-0.242923
CCT5	-0.179511
NPM1	0.356302
EIF2S1	0.13057
CBX5	-0.197696
ATP6AP1	0.170885
RP11-196G18.24	-0.18631
NUSAP1	-0.226007
RPL35A	0.546739
UQCRQ	-0.142291
TFF3	0.188486
PPM1K	-0.168962
NSA2	0.216311
KRT18	0.267211
RASEF	-0.0685825
YTHDF2	0.0908174
MTHFD1	-0.223236
TCEA1	0.196353
PRR13	0.0729346
HNRNPD	-0.117388
PDLIM1	0.0806601
HMGN3	-0.211331
APOL2	-0.144997
DAAM1	-0.1205
TMED2	0.157533
PARP12	-0.214016
CYP1B1	-0.352661
GOLGA5	0.125339
BID	-0.249226
RPL8	0.253371
CSDE1	0.306762
RPL15	0.379827
C14ORF119	-0.0792795
RPS18	0.409684
SMIM26	0.101777
RNF114	0.129834
KIF22	-0.190538
PON2	-0.177835
RPS27	0.360327
H2BC5	-0.143945
SLC11A2	-0.183511
TNFAIP3	-0.182644
RIOX2	0.123061
TRA2B	-0.171723
FNDC3B	-0.181404
RPS25	0.342282
SUB1	0.117981
FREM2	0.320264
SLC7A11	0.173525
SAP18	0.0842556
PRELID3B	0.128052
SHMT2	-0.202242
ZG16B	-0.147283
ACTR2	0.122904
UBE2K	0.0907359
WDR34	-0.202091
NFE2L2	-0.165891
EI24	0.135701
H2AZ2	-0.246096
RPLP2	0.317229
TRAPPC6B	0.0835641
NEK2	-0.207042
EIF2A	0.109825
ATIC	0.0945741
SRSF1	0.21484
HIGD1A	0.167524
SRPRB	0.115006
PAIP2	0.0989447
PFN1	-0.232134
ZNHIT1	-0.159809
PSMA3	-0.180872
RAF1	-0.202946
YY1	0.12466
SH3BGR	0.180206
GFPT1	0.221947
ZNF622	-0.117618
PIGA	-0.146109
IRF1	-0.14075
LAPTM4B	0.209436
BCL3	0.085222
UBA5	0.137594
RPS29	0.407943
ADAR	-0.1978
GOLGA4	0.13818
SMDT1	-0.0986311
HELLS	-0.204641
CENPM	-0.194883
RBMX	-0.211757
REEP4	-0.194939
PNPLA8	0.0955533
SGO1	-0.214472
SPATS2L	-0.131664
RAB6A	0.0958798
NANS	-0.117335
FUS	-0.164721
SELENOM	-0.163783
TMEM167A	0.0858335
FAM83D	-0.205268
SERPINB1	-0.101153
TIMM9	0.121974
KPNB1	0.253082
RPL37A	0.478618
EPB41L4A-AS1	0.279047
NUP107	-0.185896
DSCC1	-0.198367
GRINA	-0.117552
SSRP1	-0.207975
HNRNPR	0.243082
SP100	-0.131319
TRIM37	0.348459
C11ORF58	0.132179
AARS1	-0.163209
RPS5	0.273166
RALA	0.0783896
C19ORF43	-0.0831961
NUB1	-0.122846
LARP1B	0.110774
DRAM2	0.0591212
OSBP	0.0662123
RHPN2	0.117439
UBQLN2	0.132104
HSPA9	0.182291
SAA2	-0.205578
CD74	-0.273498
ASPH	-0.331028
CTD-2319I12.1	-0.174682
NOP10	0.074198
MICU2	-0.0986603
HOOK2	0.119282
RP11-196G18.22	-0.178858
CDCA3	-0.211817
RRM1	-0.205969
ELOVL2	0.338157
TTC9C	0.0466289
USP8	0.115836
PSMD10	0.0812384
AGR2	0.102601
PSMF1	0.0737048
PAPSS2	0.149648
MED10	-0.0956967
FAM177A1	-0.141567
SEL1L	0.188307
RPL10A	0.4063
RPSAP58	0.251967
NFKB1	-0.167899
PPP4R2	-0.106606
C1ORF43	0.153141
CIB1	-0.114996
SEC61B	0.150406
IKBKE	-0.239579
SOX9	0.156869
ACTB	-0.215697
STAT3	-0.130021
RPL22	0.288502
LINC00963	-0.167622
MBD4	-0.10253
ADD3	0.220172
FKBP4	0.272678
ALDH3B2	0.245798
CDC6	-0.231408
NUDT5	0.064494
NR2F2	0.321718
MRPS18A	-0.0805893
DUSP11	0.0651039
RAB2A	0.125987
S100A7A	-0.179907
TBC1D23	0.0992928
TMEM248	0.0812433
TIMM23	-0.126465
TSC22D1	-0.114037
IFNGR1	-0.18952
HLA-DRA	-0.21135
HNRNPK	0.134933
EDEM1	0.105159
DMXL2	-0.209706
EEF2	0.310905
GPR160	0.0979511
MAP2K1	-0.108748
ATG3	-0.108021
MGST1	-0.112146
TIMELESS	-0.20153
SNX2	0.0778305
SIVA1	-0.214104
SUPT16H	0.232024
RPL19	0.312377
RAB39B	-0.118933
CAP1	0.0835812
GSTM3	0.208628
BTF3	0.357373
DAP	-0.103255
ANXA7	0.072702
RAB21	0.0854323
RHOQ	0.130214
CHMP4C	0.0761883
GNPNAT1	0.155434
DDX58	-0.143087
KRR1	0.0843751
ZNF330	0.114424
ARHGAP11A	-0.190534
CCNB2	-0.20386
GTF2A2	-0.10431
SNHG1	-0.189949
SMS	0.271199
CAST	0.0816118
SEPTIN2	0.0860512
CENPF	-0.200168
COX7A2L	0.202392
ARL 3.00	0.22702
G3BP1	0.0679195
CKAP5	-0.227398
CTSS	-0.126217
UBE2E2	0.108499
C14ORF166	0.106156
YWHAB	0.201146
POMP	0.124644
POLR1D	0.0994638
REEP5	-0.0903415
PDCD5	-0.177813
CMSS1	-0.173326
MAPRE1	0.105412
RPS11	0.359445
ACOT7	-0.147882
THOC7	0.204174
RPS27L	0.247891
CBR3	-0.286126
KRT8	0.362837
YWHAH	-0.151164
PCNP	0.100401
C19ORF53	-0.106377
TP53RK	-0.0724138
SNRPD2	-0.165642
NSUN4	-0.0749068
KNOP1	0.0608174
ACAT1	-0.146634
DRG1	0.0745079
PHGDH	-0.178708
TSC22D3	0.281928
SCP2	0.148189
UCHL3	-0.0810565
ISCU	-0.11986
S100A10	0.21439
NCL	-0.113335
NINJ1	-0.208915
SDHB	0.0982276
SMAP1	0.135945
GPI	0.0737871
LMNA	0.123403
NT5C3A	0.0826686
MZT1	-0.186521
EAF1	0.104666
ESYT1	0.135954
CDC73	0.0793281
LAMTOR1	0.120905
CGGBP1	0.0865864
MRPS15	-0.0981816
SPINT2	-0.0820527
PSMB5	-0.11454
PIEZO1	-0.155609
EIF3M	0.13071
TUSC3	-0.0621087
BLZF1	0.102977
MCM6	-0.191371
LSM 3.00	-0.281047
GOLT1B	-0.0866296
MCM2	-0.179935
TMEM128	-0.0693478
EVL	0.228758
RAB18	0.174492
RMI2	-0.188012
SERBP1	0.170404
PITHD1	-0.155516
HNRNPH1	0.151414
C15ORF48	-0.151389
PTTG1	-0.19277
CD59	-0.0823702
NSD2	-0.170594
C4ORF3	0.0966183
CCDC34	-0.185535
PYCARD	-0.147934
PAK2	0.226111
PDCD4	0.359445
MOSPD1	0.100011
CISD2	-0.104176
CSRP1	-0.0919719
GLRX5	0.187998
SCOC	0.0907826
HNRNPF	0.18684
POLR3C	0.0833663
PIP4K2C	0.0707831
RRP1	-0.21565
KLF5	-0.100735
IDH1	0.231523
UQCRB	0.194732
UEVLD	-0.0750592
ARHGAP26	-0.176832
CLTC	0.31168
C12ORF75	0.204999
CMPK1	0.0918861
DAPP1	-0.150539
MELK	-0.184651
C2CD4A	-0.149517
NDUFS6	0.0686585
SAMD9	-0.131439
TACC3	-0.192539
SH3BGRL3	-0.0862709
KDELR2	0.154425
NDC1	-0.16666
KLHDC2	-0.137943
TBL1X	0.207602
SYF2	0.0652877
PRDX3	0.23561
MLPH	-0.17008
RBMX2	0.0713056
DDIT4	0.126847
C4ORF32	0.1589
MNAT1	0.0639842
POLR2K	-0.137488
RSL24D1	0.215614
PARD6B	0.286089
POLD2	-0.188856
GPNMB	0.169919
PRPF19	-0.129308
APOL6	-0.141366
ANAPC11	-0.224693
NAA20	-0.120462
TES	0.117289
BMP7	0.181843
CHKA	-0.103991
TGIF1	-0.0730726
TAF9	0.129743
DYNLT1	-0.0759499
SNHG6	0.282022
GORASP2	0.104087
VPS35	0.17725
AKR1A1	-0.0759524
AB019441.29	0.16348
GMNN	-0.18086
RP11-303E16.2	-0.171666
UVRAG	-0.0756858
EZH2	-0.174912
MAP7	0.0970853
RRAGD	-0.146447
TOB1	0.315669
ATP8B2	0.116198
VRK1	-0.182892
COX8A	-0.203979
SPDL1	-0.197001
KIF20B	-0.214125
JPT2	0.216621
ALG2	-0.114877
CDK4	-0.177516
C6ORF48	0.27997
COPB2	0.14613
RPL23	0.436461
C12ORF44	-0.155418
CALM1	0.113475
CHURC1	0.0633379
CALCOCO2	0.0756082
VDAC1	0.0637757
HES1	0.149636
TMED10	0.0705674
ZNF511	0.0786206
SIAH2	0.162935
GNAI3	0.0768395
PGM3	0.119398
LMO4	-0.146885
CENPK	-0.162755
RPL27	0.570464
ERGIC2	-0.0672241
AP2S1	-0.187929
MAX	-0.100942
DNAJB6	0.0827643
SAR1B	-0.0902699
KIF4A	-0.173134
SSBP1	-0.129071
SNRPA	-0.17424
CASP7	-0.131883
BTG2	0.158089
TMEM258	0.0747714
RERG	0.198503
GOSR2	-0.113793
GAS5	0.406564
LRR1	-0.182092
PRDX1	-0.201217
FANCD2	-0.174241
PEBP1	0.202115
PPP1CC	0.210551
SSR2	0.0713079
ABHD17C	0.0727892
COMMD4	-0.265295
GFRA1	0.211195
ANP32A	0.234224
C9ORF78	0.153333
TUBA1A	0.201052
CENPH	-0.162857
PSMC2	0.0813665
RNASEH2C	-0.0891117
DNAJC2	0.0676669
TCEAL4	0.0832126
GOLGB1	0.146946
LONP2	-0.0944286
MZT2B	0.176147
TMX2	0.0799521
RPL18	0.211223
NDUFV3	-0.0975977
ADI1	0.206438
CACYBP	0.209525
CUX1	0.0518186
SNX17	0.106993
TPBG	0.254357
CCNB1IP1	0.204423
GTF3A	0.180904
DARS1	-0.0761902
DNAJC15	0.0615977
FBXO25	-0.108955
UQCR11	0.108538
RRAGC	0.11852
NECAP1	0.0579271
AKR1C3	-0.130089
TUBB6	-0.149397
NUPR1	0.245054
TIFA	-0.0463299
DCXR	-0.183932
MID1IP1	0.0590378
BCL2L11	-0.159978
SMC3	-0.139413
TSEN54	-0.079028
PBDC1	-0.099168
HNRNPUL1	-0.185018
RHEB	-0.148426
UBE2Z	-0.142746
COX14	-0.0897118
TXNDC12	0.0827065
UCHL5	-0.15168
ERLEC1	0.138392
PPP1R12A	-0.0744873
EZR	0.0528256
RTN4	0.106109
PNP	0.188216
HNRNPU	0.129193
AMDHD2	-0.126667
TWF1	0.11834
RFC5	-0.176938
FDFT1	0.231319
EXOSC8	-0.143443
RPS10	0.245495
DHCR24	-0.126118
PSME2	-0.209222
WAC	0.0648384
SLC25A3	0.227088
NPDC1	-0.0477159
LACTB2	-0.132231
DHTKD1	-0.165086
RAB14	0.0677354
SNRNP25	-0.168587
LMAN2	-0.0972915
ERP44	0.0996291
UBE2J1	0.155225
MTLN	-0.0829437
HMCES	0.0985235
WIPI1	0.133899
POLQ	-0.169657
ATP13A3	0.159217
FOXA1	0.232704
NDUFA1	0.0732924
ARPC4	0.0595265
NT5C2	0.092398
OLA1	0.111938
TP53	-0.150579
MIS12	0.0718208
IMP3	0.0867167
RTKN2	-0.158901
SDE2	-0.0797424
UQCRFS1	-0.129504
MARCKSL1	0.269187
TXNDC9	0.0651512
PPP1R2	0.0921906
SAPCD2	-0.175929
SEPTIN7	0.105753
YME1L1	0.151711
RDX	-0.0854068
RBM3	0.268201
ILF2	-0.146801
DNMT1	-0.176293
EIF4G2	0.198778
PCNT	-0.161399
USP3	0.156889
CCNI	0.291642
SLC37A1	-0.0923231
ZNF12	0.0828553
PIK3R3	0.183153
COPB1	0.148988
DERL1	0.108227
CNIH1	0.0698284
CDCA4	-0.161811
ZFAND5	0.159299
DNAJC9	-0.168462
SAMHD1	-0.118198
CMTM6	0.115023
ZRSR2	0.0628466
CBR1	-0.132801
HSP90AA1	0.188146
EIF1AX	-0.168252
RBBP8	0.0693395
CTNNA1	0.122154
ARMC1	0.124113
COPS3	0.0885266
ELOC	0.0457897
HLTF	-0.143906
PTTG1IP	-0.0900224
INHBE	-0.173721
EIF3D	0.0549401
PEX13	-0.104965
SERPINB8	-0.134557
DNAJC1	-0.0972087
RPL36A	0.25019
TSEN34	0.0959127
CCT8	0.136064
FAU	0.246751
HSPE1	-0.100435
CD2BP2	-0.0714367
FADD	-0.103665
PCGF5	0.138141
ATF2	0.160673
PPP1R15A	-0.139753
SMIM15	0.230202
HADH	-0.187001
DPAGT1	0.0609885
ADCY9	0.0986275
SRSF9	0.0715773
TRIM28	-0.139918
ASCC3	0.0685095
LAGE3	-0.194005
WASHC5	0.154439
GOLGA2	0.110664
RWDD1	0.110469
SYAP1	0.0793945
LRP10	-0.151101
COPS5	0.126209
PRCC	-0.0578728
ACAD9	0.0646602
SLC25A1	0.168895
UAP1	-0.117473
NFIL3	-0.116585
CD9	0.290712
COPG1	0.0959507
HSD17B4	0.0737039
VAMP8	-0.07408
LNX2	0.0751884
ZFPL1	-0.0705934
SLC31A1	0.0899086
SUMO1	0.0643391
PRKDC	0.178561
NIBAN1	0.11279
IBTK	0.243293
MRPS33	-0.0858539
SLC35E1	0.103761
POLE3	0.170233
REEP3	0.0603221
CENPJ	-0.148499
RTN3	0.189915
IFITM1	-0.120152
LARP6	-0.091625
SEPHS1	-0.17737
NBR1	0.0634878
ESCO2	-0.161443
FAM204A	0.118134
GSPT1	0.079195
STIL	-0.190742
FICD	-0.142426
PSMD6	-0.140144
TOR1AIP1	-0.0825144
SPAG9	-0.100841
STARD10	-0.438801
SCFD1	0.0923687
EIF4A3	-0.171188
SRP9	0.173235
GSR	0.181246
SNRNP200	-0.13705
TRAK2	0.193241
GNB1	0.149087
PGRMC2	0.0705682
BAG3	0.0713413
NEDD8	-0.0998105
SOX4	0.272722
DYNLT3	-0.0939497
SELENOS	0.15039
UBXN1	-0.0924653
NCOA3	0.17947
MARCHF6	0.140737
ELF3	-0.0661375
SEC24A	-0.124096
MYB	0.315816
SYNCRIP	0.131376
PPP2CB	0.0637328
ELP2	0.120151
UGP2	0.145939
CCNK	0.0871778
SLFN5	-0.111535
CRABP2	0.115213
LAP3	-0.175312
CLK3	-0.0766179
SF3A1	0.0716021
PPM1H	0.0769412
EIF4B	0.281733
DVL2	0.0473451
TPM1	0.180028
APLP2	-0.0637172
SULF1	0.163172
ICA1	0.0807456
MYO10	-0.0778099
PSMG3	-0.107243
SLC2A4RG	-0.172815
GATAD1	-0.0893661
GOT2	0.195385
OAT	0.179838
LAMTOR3	0.101303
LIMCH1	0.115493
HILPDA	-0.108451
NUDT21	0.17227
MRPL54	-0.0821655
MANF	0.116395
REPIN1	-0.170447
TMEM230	-0.090016
CD99	0.160615
SCYL2	0.0639523
SF3A3	0.115248
ZZZ3	0.0628175
RPA1	-0.145831
SMIM7	0.0726168
FTH1P16	-0.110402
LSM 5.00	-0.160526
ACLY	0.37453
DDX60L	-0.154526
MPC2	0.0920463
NXT1	-0.096542
GPSM2	-0.15074
RFK	0.0438373
NSUN2	0.101321
GBP3	-0.176684
SLC49A4	-0.05631
GDF15	-0.0980983
TMEM165	-0.128202
DPM1	0.0851814
PDCD6	0.0812702
SAE1	0.156238
CCDC174	-0.0674164
SUMO3	-0.105534
ISY1	-0.071176
TCOF1	-0.156533
MRPL57	-0.129982
KIF5B	0.149648
SP1	0.06216
MAEA	-0.0707066
GLB1	-0.120209
NECTIN1	-0.12434
GPT2	0.0964165
LMNB1	-0.147373
AFTPH	-0.0781762
RSL1D1	0.11325
BCKDK	-0.101085
EBNA1BP2	-0.0919547
EIF3L	0.207203
PRRC2C	-0.0564369
SERINC1	-0.0683334
YIPF4	0.0739
HSPD1	0.157932
ETF1	0.106068
RAB27B	-0.058416
ZFAND1	0.124154
CMBL	0.172591
CLGN	0.0998676
C12ORF23	0.0965689
PTS	-0.0665219
RPL39L	-0.17303
FAHD1	-0.0836361
MMS19	0.0934319
BBX	0.0772891
PDXDC1	0.0499025
RPA3	-0.187524
HSCB	0.109527
POLR2I	-0.0989311
WNK1	0.111454
CAPNS1	0.112336
CCDC50	0.064521
CHPT1	0.103808
UQCR10	-0.088134
CREB3	-0.117067
CDKN1A	0.210551
MCUB	-0.169131
FBP1	-0.111952
AJUBA	-0.163801
HMGXB4	-0.0780973
GOSR1	0.0558873
EPRS1	0.0854346
TTC1	0.120496
HAGH	-0.107747
TCEAL3	-0.0807311
SLC52A2	0.103026
CEP57	-0.14379
ASF1A	-0.0995615
GOLGA7	0.0495707
SLC1A5	-0.130105
BCL10	0.114485
RPF1	0.147089
FTLP3	-0.193071
BEX2	0.129015
FAM136A	0.185843
MRPL55	0.0667837
HINT2	-0.108349
GAN	0.0848731
MYL6	0.136354
MMADHC	0.0790682
PRPF8	-0.134812
OCIAD2	0.0635365
VBP1	0.087492
CAB39	0.105351
SERPINH1	-0.0964482
CSTF3	-0.089763
SIPA1L1	-0.106587
TBC1D15	-0.112856
VKORC1L1	0.137425
AK2	-0.0896486
RHOC	0.0557664
NXT2	-0.104106
UBE2V2	0.100253
COX20	0.0882009
MRPL41	-0.0751181
CST3	-0.109486
SNU13	-0.101274
PPP2R2A	0.126158
COMMD3	0.105956
PYCR1	0.142064
NFE2L1	0.138686
RECQL4	-0.146259
APOL1	-0.109825
UBA52	0.134907
DLC1	0.0863191
TC2N	0.100019
IARS1	0.205534
SHTN1	0.104863
UGDH	0.156333
OASL	-0.12482
BCL2L12	-0.142629
CXCL17	-0.173033
ABITRAM	0.0750018
ATG13	0.0741169
TANC2	-0.108207
SNRPB	-0.166242
CXCL16	0.0677108
TTK	-0.161254
RP11-864N7.2	0.23211
PIMREG	-0.148639
HMGCR	0.22219
SHMT1	-0.143838
RP11-498C9.15	-0.114202
APRT	-0.123937
LGALS1	-0.134223
SCUBE2	0.0720438
TSKU	-0.525047
HDAC2	0.182518
SPAG7	-0.110285
RPL35	0.101893
FBL	-0.178969
MAD2L1BP	0.0770619
CDKN1B	-0.101103
NUDT14	-0.111505
NUDT9	0.0762515
VAMP7	0.192756
YWHAQ	-0.183913
PHB	-0.125061
ARPP19	0.153104
DARS2	-0.136833
PPP1CA	0.167432
GEN1	-0.164033
CYFIP1	0.09301
CRB3	0.0774228
VEGFB	-0.0955681
PRKAR1A	0.112018
TSPAN15	-0.156118
CHPF	-0.132964
STX16	0.122878
CALR	0.123856
SRSF3	-0.178724
ANG	-0.0758373
RANGAP1	-0.128394
GCLM	0.13152
PAN2	-0.144983
ARRDC3	-0.0753312
TOPBP1	-0.159547
XRCC5	-0.117895
TMCO3	-0.0966805
GTF2F2	-0.0946186
PLS3	-0.17072
IL17RB	-0.0632353
TAB2	0.0701227
PDZD11	0.102176
NBPF1	0.295292
UBE2A	-0.0876335
POC1B-GALNT4	0.0836578
RFC4	-0.159076
TTF2	-0.15582
TRIM16L	-0.115167
UQCRH	0.164639
SMIM19	0.066145
MRPL42	0.0941951
TMEM141	0.0437351
CHD2	0.0671073
DGUOK	0.0933316
LTBR	-0.0837556
SBDS	0.0853124
CLINT1	-0.0933908
ATP6V1C2	-0.067322
SETD3	0.136506
CCDC90B	0.092485
CAT	-0.0837279
RTCA	-0.0760049
RPN2	-0.115415
UBL3	0.548069
DPM3	0.0885742
AHCY	0.183164
ZDHHC21	0.0604223
PPIA	-0.165574
NEMP1	-0.136925
STC2	0.114875
CIP2A	-0.149223
ASNS	-0.149605
BRI3BP	-0.122452
IER3	-0.281432
EXT1	0.0556789
ZMYND8	-0.112135
UCP2	0.207483
TMEM140	-0.132014
UTP14A	-0.0456491
SAT2	0.11772
C14ORF80	-0.144093
MORF4L1	0.186449
ZNF217	-0.0809751
GDI2	0.0838016
SLC25A10	-0.214181
JUNB	-0.07058
FAF1	0.0680046
SDHD	0.0519297
SEMA3C	0.1528
MAGEF1	0.0664518
HADHA	-0.0892181
RPL22L1	0.0975941
DLGAP5	-0.147288
PFKL	-0.192486
MRPS18B	-0.110589
SNAP29	0.0452848
ODC1	-0.147665
UBE2R2	-0.0685689
TMEM59	-0.114446
BRCA1	-0.138863
ZNHIT2	-0.0832766
ELF1	0.341783
PARP2	-0.146952
ARFGAP3	-0.0736759
RRS1	0.0760257
RALBP1	0.0544035
VTI1B	0.081545
CKAP2	-0.153532
PSMA5	-0.0805902
C7ORF73	0.0946028
HDAC1	-0.140468
AP2M1	-0.0874109
RTL8A	0.126976
ZNF720	0.0353312
SNHG5	0.276224
MRPL3	0.108309
NUDCD2	-0.108122
CCSER2	0.0780327
DHX36	0.0785285
RAB11A	0.161281
ATRX	0.142518
ZNF791	0.0777366
SLC25A38	0.0539442
TRAP1	-0.137882
RAD51AP1	-0.152202
GYG1	0.0703011
SLC35F5	0.0736066
DEPDC1B	-0.148247
TOM1L1	0.251811
CPNE3	0.199826
MUCL1	-0.118603
NUDT1	-0.124549
N4BP1	-0.1062
C11ORF82	-0.148648
S100A11	0.135617
DHRS7B	-0.0721014
TSG101	0.0753026
NAA10	-0.111527
GNG12	0.0544279
H4C8	-0.0974371
XPO1	0.168284
YEATS4	-0.131041
TMEM39A	-0.115794
C6ORF120	-0.0578311
ADAM17	-0.135133
TAF13	-0.0624878
COX7A2	0.0605817
SFXN2	0.140005
GM2A	-0.112119
PARP1	0.197164
SPAG5	-0.146145
INSIG1	0.336064
EEF1D	0.0958605
EMC3	-0.174254
CA12	0.131573
HINT3	0.122665
PCK2	-0.165359
ARHGDIA	-0.152895
ASPM	-0.137251
PPM1G	0.121122
RTF2	0.0862072
APEX1	0.244891
LTN1	-0.0654263
DCAF10	0.0530476
CENPW	-0.136261
WSB1	0.148085
RHBDD1	0.0779092
YPEL5	0.0945344
TRIM16	0.103966
PSMD4	-0.0853927
EMC9	-0.170408
ZNF263	-0.0647661
ZFYVE21	0.124269
ACBD6	0.101756
THBD	-0.119238
HGD	-0.131809
SELENOF	0.159865
BIRC2	0.0755963
ITPKC	-0.0695029
VPS26C	0.0511056
NPC2	0.182031
RP11-423H2.1	-0.154622
TMEM164	0.111359
TIMM17A	0.186341
TARS1	0.137526
EXOSC1	-0.108099
RNF168	0.118913
RPL29	0.1851
BNIP3L	0.115874
PTCD3	-0.0982138
NOP58	-0.106451
TNK2	0.087935
SRGAP2	-0.176691
USP39	0.0900206
HNRNPA3	0.156031
IDH2	-0.153902
PAFAH1B2	-0.0586522
CYB5R4	0.0687164
GEMIN2	-0.15335
EIF2AK1	0.10007
OARD1	0.178725
UBB	-0.165489
HSPA1A	-0.0937611
CAND1	-0.0921034
RBM6	0.0938539
POLR3K	-0.176933
COMT	0.145699
RHNO1	-0.183649
RNH1	-0.101035
PARVA	0.108376
UBXN4	0.119356
ARL8B	-0.105457
CHMP1B	-0.100555
RNF115	0.0640356
PSMC3	-0.251522
UBE2I	-0.111477
RPRD1A	0.094329
ATP6V1D	-0.0713086
RPS15	0.137548
TMEM41B	-0.0843971
DEDD2	-0.0695861
TIMMDC1	0.0646716
RAP1A	0.170669
YARS1	-0.0977096
P4HA2	0.0458531
FBXO5	-0.131274
PLP2	0.143635
MED28	-0.0458255
CKAP4	-0.179554
CHCHD10	0.100629
ALKBH5	0.0574009
RPL38	0.229675
KIF20A	-0.143263
THAP1	-0.0597372
GPS1	-0.0976311
CD164	0.133943
NUP155	0.129798
TXN	-0.180896
FLNB	0.253951
SREK1IP1	0.0588259
SEC23IP	0.145338
TMEM216	-0.0608601
WDR20	0.0408734
MARCKS	-0.137812
PPIF	-0.14754
DCTN5	0.0601221
PFDN5	0.0900365
GLRX3	-0.0907874
RGS16	-0.0772935
MRPL36	-0.0872987
TMEM87A	0.0756653
STX3	0.113079
KIF14	-0.140503
FAM32A	0.0559492
TRIM44	0.0532061
TATDN1	-0.0687296
SPC24	-0.138386
MYO9A	-0.0429897
HJURP	-0.151146
TRMT10C	0.0624275
USO1	0.113569
TPGS2	-0.137206
TRIM2	0.0862348
TRMT112	-0.200043
POLA2	-0.135068
RNF181	0.0842706
COX6A1P2	-0.0791612
DPYSL2	-0.163898
COMMD5	0.0599719
MLF 2.00	-0.0892512
EIF3I	0.212192
CDK7	-0.0791049
FAM207A	-0.0874998
EXOSC4	-0.0860509
NR4A1	0.0944758
PDIA6	0.128547
RCCD1	-0.144471
TMEM170A	0.0675332
NAGK	-0.137476
PFDN4	0.0783859
CHCHD3	0.0594937
STX12	-0.0710378
CREB3L4	0.148019
GBP2	-0.121165
PTPN2	-0.0570314
CAPZA2	0.073422
PDCD6IP	0.108355
RAD51	-0.136235
RCHY1	0.054494
CCT6A	0.17712
PTBP3	0.175395
CORO2A	-0.116531
SEH1L	0.128768
RNF213	-0.17703
MRPS11	-0.117994
RNF7	0.180201
ISOC1	0.200917
SARNP	0.0676505
WDR89	-0.0702628
ZNF28	0.0840933
BNIP1	-0.0565108
PNRC1	0.119841
PSAT1	0.141475
DUSP12	0.0567863
TSPAN17	-0.0674558
GGNBP2	0.0589235
CAPZA1	0.104423
RPE	0.0729792
WBP4	-0.108869
AKR7A2	0.0933228
SNRPD1	0.101381
LSM 6.00	-0.0988686
DDX17	0.107501
SLC38A1	0.131306
SLC22A15	-0.0704203
TUBG1	-0.163787
TUBD1	-0.14084
TOM1	-0.0837651
PPP4R3B	0.112355
USP14	0.0546733
SGMS1	-0.0584669
MRPL14	-0.108611
NIP7	-0.0909707
ECHS1	-0.154113
NFX1	0.128237
MSH2	0.160594
ZNF148	0.101753
MRPL16	-0.139528
BZW1	0.0860856
TMEM208	-0.118887
C12ORF66	-0.0549448
PPP1R7	-0.0721504
ATP5PF	0.121366
HEXA	-0.117518
SLC9A1	0.060084
USP22	0.163263
MFSD1	0.102354
BARD1	-0.123585
HINT1	0.119662
HMG20B	-0.134319
DIDO1	-0.0483827
PFN2	0.10092
FOXO3	0.111368
CDC42BPB	0.0737704
HLA-DRB1	-0.136196
CERS2	0.259217
PNISR	-0.0481037
EID1	0.116594
ACP2	0.0365594
TAF1D	0.157053
DHX32	0.0586351
COG6	0.143411
NRAS	0.178261
MAP3K20	0.134324
SF3B2	-0.1272
SWI5	0.0494457
SNHG9	-0.0689524
HERC4	0.114513
MIS18BP1	-0.149933
RFC2	-0.163828
MTX2	0.0520405
AIMP2	-0.116765
IGF1R	0.218329
DOCK6	0.0601543
SCO2	-0.122857
MDH1	-0.079859
DANCR	0.128377
MOB1A	0.172024
CIR1	0.0790459
APH1A	0.168934
CACUL1	0.0787837
RDH10	-0.0963493
PSTPIP2	-0.101346
TOMM7	0.103018
ATP5MC2	0.0929656
FAM214A	0.249532
MTHFD1L	0.157348
RB1	-0.0945863
PSMB9	-0.12775
CDC42SE1	0.162141
BCL6	0.0776844
MIR570HG	-0.0606404
JUN	-0.0902855
DDB2	0.140443
ZC3H13	0.0758315
CFAP36	-0.067751
TSPAN13	0.15538
ADAT1	-0.101198
C10ORF32	0.0806236
PDIA4	0.0915968
TIMP1	-0.119185
PAICS	0.134461
AHSA1	-0.113
CYB5A	0.124237
PCYOX1	0.0672393
PSPH	0.156705
RAD50	0.079629
RAP2B	0.107704
PMAIP1	-0.0576736
SRP68	0.0778436
GNL3	-0.0791467
SQOR	-0.0712294
ATP5MC1	-0.109006
HLA-E	-0.138986
ATF3	0.0800601
DDX27	0.0778698
EBP	-0.127662
RPP25	-0.0920286
USP32	0.154227
ARPC5L	-0.0829794
PEG10	0.124446
HSPB11	-0.0735177
S100A6	-0.187187
TRAPPC4	-0.0643656
SOD1	-0.132155
GFER	-0.0657483
ORMDL2	-0.077878
CCDC6	0.134231
IFT122	-0.108845
SDHA	0.139412
RLIM	-0.0949262
FTH1P2	0.0953839
RRP12	-0.0793937
DUSP5	0.0671877
PDCD10	0.0605125
METTL1	0.0557142
MTCH2	-0.100759
SNX24	0.0919201
SETD7	0.167896
TBC1D10B	0.0717797
RDH12	0.132776
ALDH7A1	-0.144667
TANK	0.11053
SEC24C	0.0635954
CNP	-0.078238
CMC2	-0.165438
RABAC1	-0.120723
KCNK6	0.107393
ISG20L2	-0.0833141
NDUFC2	-0.0790827
DTL	-0.133966
C1ORF21	0.0658337
PSME4	0.111788
GOLM1	-0.068892
DSN1	-0.135187
MRPL48	0.127307
SHOC2	0.101666
PMP22	0.114976
PAK1	-0.048866
ATP5F1C	0.12729
ABAT	0.0690332
ATP5PB	0.136519
MAP1B	-0.117042
CNOT1	0.15863
GTF3C2	0.133319
C10ORF118	-0.0875095
ORC6	-0.143184
HSP90AB1	0.295164
DDX24	-0.0647491
RPS19BP1	0.0757101
CEP78	-0.126845
METAP1	0.120134
EIF4G3	0.196666
VAT1	0.065093
YBX3	-0.0972089
TMEM38B	-0.0937102
DCK	-0.134509
BRI3	-0.148759
RGS10	0.151325
MYBL1	-0.128211
ETFA	0.145207
SRRM2	-0.0526803
CD44	-0.101421
USP16	-0.0673504
DCTPP1	-0.147629
ZFP36	0.212234
TATDN2	0.057517
ARHGAP5	-0.0947848
FAM222B	0.0290301
NOLC1	-0.118706
WAPL	0.0633738
COA6	-0.167848
NT5DC2	-0.0936105
TMSB10	-0.117923
PCYT1A	0.139359
ASF1B	-0.136208
PJA2	0.0738292
ZMAT2	-0.103521
GINM1	0.063519
ERRFI1	-0.0945081
FBH1	-0.0537969
NHP2	-0.125415
SUPT7L	0.0515392
MPG	0.0800871
ERBB3	0.141177
MTFR1	0.130755
NUDT15	-0.138942
BIRC6	0.0900022
PA2G4	-0.144512
ADCY1	-0.0448187
CALM3	-0.14109
LAMTOR5	0.0532356
CLCN7	-0.161215
C7ORF55-LUC7L2	0.106564
PPIC	0.11975
XRCC6	-0.160892
B4GALT1	-0.0871802
CLDN4	0.0549899
LTA4H	0.148522
EMC6	-0.132311
ADIRF	0.114414
RAD1	-0.118836
MESD	0.049449
ZNF468	0.0463056
GLO1	0.149844
DEPDC1	-0.132881
CENPU	-0.125991
CNOT10	-0.0696715
C6ORF141	0.210815
POLR2L	0.152265
TMSB4XP8	0.158642
USP54	0.0960703
CENPO	-0.123765
EAPP	0.0575064
SPSB3	-0.115849
TMEM132A	-0.133994
CCT7	-0.137552
SH3YL1	0.210435
ZNF367	-0.120983
MAPKAPK5	-0.0842396
SKAP2	-0.0667815
ASH2L	0.146806
SEM1	-0.0963565
YTHDF3	0.0788613
WDHD1	-0.128294
TNFSF10	-0.117212
RP11-391M1.4	0.0624523
TBC1D20	0.039361
RAMAC	-0.0689007
DDT	-0.0993017
H2AJ	-0.143131
AC026806.2	-0.0715499
ZNF561	0.126525
PAF1	-0.0639188
CTA-384D8.35	-0.115013
COPS4	0.107276
RNF5	-0.159597
BAZ1A	-0.0427976
KLHDC3	0.104618
RBBP4	0.0815815
JMJD6	0.0888096
MTFR2	-0.116537
ALDH9A1	0.0601079
MTIF3	0.0479569
MEA1	-0.0969999
PELO	-0.0741718
PPT1	-0.120389
WHAMM	-0.0914074
UBE2Q2	0.144117
FLII	-0.0444857
CAPN2	0.0690833
CCND3	0.0595527
TUSC2	0.0551275
ZNF271P	0.0356833
NONO	0.168154
TSSC4	0.0635494
STARD13	0.0831591
NDUFB4	0.0888108
ARL 1.00	-0.0738534
ARHGEF2	0.0913681
FAM120A	0.191462
HNRNPA0	0.126686
ATG12	0.0750613
CPSF2	0.115823
LRRFIP2	0.0575611
ERGIC1	0.145834
AZI2	-0.0735488
SERINC3	0.114269
SRSF7	-0.193923
TPT1P4	0.0822423
LAMP1	0.10325
TTC39A	-0.123187
PTRH2	-0.0945461
RDH11	0.213294
C18ORF25	-0.0610804
TMCO1	0.0724423
TMED9	-0.0915595
TMEM14A	-0.089471
C16ORF91	-0.0961469
NDUFB3	-0.106783
PARPBP	-0.128358
ZNF706	-0.0546403
RELA	-0.0614266
EIF4EBP1	-0.130641
KBTBD7	-0.0763511
MEF2A	-0.0701926
MED19	-0.0613604
ITGAE	-0.140919
RPN1	0.189169
TPT1P9	0.187633
TYW3	-0.0663713
RELB	-0.0962332
CHD4	-0.127082
CYB5B	0.141021
RABGAP1	0.140158
PGRMC1	0.152636
HIGD2A	0.0869741
RBBP5	-0.0952494
TFRC	0.0710575
MOCS2	0.159994
KNSTRN	-0.133655
CSRNP2	-0.0559527
GTPBP4	-0.0811374
INTS14	0.129123
DNTTIP1	-0.0936366
TMPRSS3	-0.153483
TOMM40	-0.10686
SLMAP	0.0719611
ZNF644	-0.0658998
VDAC2	-0.110847
ELOA	0.0541234
VHL	-0.111578
TCAIM	-0.0646128
METTL7A	-0.117815
MAFG	-0.192997
MRPL37	-0.120963
HCCS	0.0457131
C1ORF27	0.0821623
MAPK1IP1L	0.0837803
ENPP1	-0.0901628
SUCLG1	-0.0746191
SSU72	-0.0573794
C15ORF61	0.0670383
ESR1	0.282031
TBC1D16	0.0682225
FGD6	-0.0855089
KCTD3	0.158171
SENP1	0.0846051
FPGS	-0.104447
RP11-367G18.2	0.150598
NUFIP2	0.0608012
AIMP1	0.0728148
SDHAF1	-0.0689894
CRNDE	0.11891
PDXK	-0.12039
SEPHS2	0.249178
GALM	0.085649
IRX2	0.237984
ADIPOR2	0.125195
PNO1	0.0828266
ZNF703	0.137367
ARL5A	0.166807
C14ORF1	0.0993294
HELZ2	-0.17801
BLOC1S6	0.105121
HSP90B1	0.289643
IFT20	0.0790834
GNB2	-0.164042
FMR1	0.0738465
PHB2	0.149474
DCTN1	0.0941191
ARPC1B	-0.0946992
STS	0.10038
PDE8A	0.0776115
MAFF	-0.100632
UFD1	-0.156718
SPCS2	0.100393
NOP56	0.121564
TIMM17B	-0.133041
MRPS2	-0.183715
RNASEH2B	0.0850724
C19ORF60	-0.0813247
SUPT4H1	0.130693
CDC42	0.130231
[truncated: 21,924 more rows]

## Sheet: Cluster 8
	8
MT-RNR2	-1.48586		Gene Set	Size	Leading Edge Number	ES	NES	P Value	FDR
MT-ND4	-1.38623		REACTOME_SRP_DEPENDENT_COTRANSLATIONAL_PROTEIN_TARGETING_TO_MEMBRANE	111	98	0.82077	10.419	0	0
MT-CO2	-1.16549		REACTOME_EUKARYOTIC_TRANSLATION_ELONGATION	91	84	0.84994	9.6773	0	0
MT-CO1	-1.0303		REACTOME_EUKARYOTIC_TRANSLATION_INITIATION	118	91	0.71229	9.2844	0	0
MT-CYB	-1.06221		REACTOME_RESPONSE_OF_EIF2AK4_GCN2_TO_AMINO_ACID_DEFICIENCY	100	85	0.78174	9.1635	0	0
MT-ND1	-0.925916		REACTOME_TRANSLATION	272	165	0.46073	8.9182	0	0
MT-CO3	-0.931074		REACTOME_SELENOAMINO_ACID_METABOLISM	107	84	0.73688	8.8526	0	0
MT-ATP6	-0.795119		REACTOME_NONSENSE_MEDIATED_DECAY_NMD	114	85	0.68251	8.5719	0	0
FTH1	1.6694		REACTOME_CELLULAR_RESPONSE_TO_STARVATION	151	112	0.58735	8.3488	0	0
MT-ND3	-0.593523		REACTOME_REGULATION_OF_EXPRESSION_OF_SLITS_AND_ROBOS	165	102	0.5242	7.8768	0	0
MT-ND2	-0.547277		REACTOME_INFLUENZA_INFECTION	154	90	0.52151	7.6628	0	0
MT-RNR1	-0.444224		REACTOME_SIGNALING_BY_ROBO_RECEPTORS	207	113	0.45232	7.6224	0	0
MT-ND5	-0.421372		REACTOME_CELLULAR_RESPONSES_TO_STIMULI	687	274	0.24921	7.4291	0	0
MTATP6P1	-0.312127		REACTOME_RRNA_PROCESSING	198	124	0.41067	6.6492	0	0
TFF1	-0.899573		REACTOME_ACTIVATION_OF_THE_MRNA_UPON_BINDING_OF_THE_CAP_BINDING_COMPLEX_AND_EIFS_AND_SUBSEQUENT_BINDING_TO_43S	58	47	0.67404	6.1291	0	0
IFI6	-0.921261		REACTOME_METABOLISM_OF_AMINO_ACIDS_AND_DERIVATIVES	326	129	0.28848	6.0022	0	0
TPT1	1.45418		REACTOME_INFECTIOUS_DISEASE	816	290	0.18368	5.8633	0	0
NEAT1	-0.95207		REACTOME_MEMBRANE_TRAFFICKING	579	282	0.21111	5.8287	0	0
S100A9	-0.934187		REACTOME_NERVOUS_SYSTEM_DEVELOPMENT	509	158	0.21671	5.5569	0	0
CSTB	-0.839903		REACTOME_VESICLE_MEDIATED_TRANSPORT	608	288	0.19763	5.5456	0	0
TUBA1B	-1.07689		REACTOME_ASPARAGINE_N_LINKED_GLYCOSYLATION	281	148	0.27682	5.4426	0	0
ISG15	-0.731941		REACTOME_POST_TRANSLATIONAL_PROTEIN_MODIFICATION	1204	491	0.13537	5.2401	0	0
SQSTM1	-0.58979		REACTOME_SARS_COV_2_MODULATES_HOST_TRANSLATION_MACHINERY	49	31	0.58868	4.8451	0	0
B2M	-0.640952		REACTOME_INTRA_GOLGI_AND_RETROGRADE_GOLGI_TO_ER_TRAFFIC	189	94	0.26061	4.2233	0	0
IFI27	-0.750256		REACTOME_UNFOLDED_PROTEIN_RESPONSE_UPR	86	49	0.38017	4.0714	0	0
MALAT1	-0.618261		REACTOME_ER_TO_GOLGI_ANTEROGRADE_TRANSPORT	144	76	0.29061	4.0235	0	0
SOD2	-0.753972		REACTOME_SARS_COV_INFECTIONS	340	104	0.17706	3.7846	0	0
S100A7	-0.685805		REACTOME_ANTIGEN_PROCESSING_UBIQUITINATION_PROTEASOME_DEGRADATION	284	116	0.18342	3.6506	0	0
LCN2	-0.547734		REACTOME_REGULATION_OF_CHOLESTEROL_BIOSYNTHESIS_BY_SREBP_SREBF	55	36	0.41174	3.6023	0	0
FTL	-0.271229		REACTOME_NEUTROPHIL_DEGRANULATION	400	151	0.14394	3.3375	0	0
ACTG1	-0.660978		REACTOME_METABOLISM_OF_LIPIDS	635	279	0.1123	3.2483	0	0
SAT1	-0.520561		REACTOME_CHROMATIN_MODIFYING_ENZYMES	203	95	0.19738	3.2304	0	0
IFIT1	-0.547253		REACTOME_PROTEIN_LOCALIZATION	151	64	0.22107	3.1375	0	0
GLRX	-0.481267		REACTOME_RESPIRATORY_ELECTRON_TRANSPORT	93	43	0.27847	3.136	0	0
HIF1A	0.586211		REACTOME_DEFECTIVE_CFTR_CAUSES_CYSTIC_FIBROSIS	58	27	0.32178	2.9125	0	4.6059e-05
H2AZ1	-0.666921		REACTOME_INTRACELLULAR_SIGNALING_BY_SECOND_MESSENGERS	270	95	0.151	2.9097	0	4.5251e-05
CFB	-0.573122		REACTOME_MITOPHAGY	26	18	0.4758	2.8858	0	5.829e-05
RRM2	-0.700343		REACTOME_SIGNALING_BY_TGF_BETA_RECEPTOR_COMPLEX	88	47	0.24438	2.7443	0	0.00013027
SDCBP	-0.487274		REACTOME_RAB_GEFS_EXCHANGE_GTP_FOR_GDP_ON_RABS	84	53	0.24886	2.6929	0	0.00025665
BIRC3	-0.513665		REACTOME_REGULATION_OF_LIPID_METABOLISM_BY_PPARALPHA	110	60	0.21975	2.6863	0	0.00026167
STAT1	-0.373308		REACTOME_MTOR_SIGNALLING	41	22	0.35025	2.6356	0	0.00040601
IFITM3	-0.433183		REACTOME_TRANS_GOLGI_NETWORK_VESICLE_BUDDING	69	36	0.2642	2.604	0	0.00054178
IFIT3	-0.45588		REACTOME_CRISTAE_FORMATION	28	17	0.42446	2.6024	0	0.00053446
DSCAM-AS1	0.383272		REACTOME_CALNEXIN_CALRETICULIN_CYCLE	25	15	0.42874	2.5775	0	0.00071075
XBP1	0.0894537		REACTOME_SIGNALING_BY_RECEPTOR_TYROSINE_KINASES	451	183	0.10378	2.557	0	0.00078162
PCLAF	-0.538775		REACTOME_SCF_BETA_TRCP_MEDIATED_DEGRADATION_OF_EMI1	53	23	0.29003	2.5119	0	0.0011114
MT-ND4L	-0.158611		REACTOME_PROLONGED_ERK_ACTIVATION_EVENTS	13	11	0.5562	2.4438	0	0.0016713
SCD	0.807943		REACTOME_ATF6_ATF6_ALPHA_ACTIVATES_CHAPERONES	12	9	0.57421	2.4418	0	0.0016813
H3-3B	-0.28717		REACTOME_PROTEIN_UBIQUITINATION	64	29	0.25997	2.3933	0.0039841	0.0022109
S100P	-0.328527		REACTOME_ALPHA_LINOLENIC_OMEGA3_AND_LINOLEIC_OMEGA6_ACID_METABOLISM	13	11	0.55959	2.3919	0.0019531	0.0021972
KYNU	-0.394033		REACTOME_TRANSLATION_OF_SARSCOV2_STRUCTURAL_PROTEINS	55	30	0.26448	2.3235	0.0020704	0.0033117
RPS2	0.592861		REACTOME_HEME_SIGNALING	42	22	0.29409	2.2151	0.0020492	0.0066561
HMGB2	-0.523931		REACTOME_SULFUR_AMINO_ACID_METABOLISM	24	12	0.37145	2.1766	0	0.0082951
OAS1	-0.323024		REACTOME_SYNTHESIS_SECRETION_AND_INACTIVATION_OF_GLUCAGON_LIKE_PEPTIDE_1_GLP_1	9	6	0.58761	2.1496	0.0039526	0.0097598
NAMPT	-0.362209		REACTOME_INACTIVATION_OF_CSF3_G_CSF_SIGNALING	24	10	0.35935	2.1307	0.0042194	0.01077
TK1	-0.442802		REACTOME_REGULATION_OF_SIGNALING_BY_CBL	21	13	0.38442	2.1144	0.0020619	0.011516
HMGB1	-0.485155		REACTOME_SPRY_REGULATION_OF_FGF_SIGNALING	16	12	0.41318	2.0558	0.006383	0.015673
CCL20	-0.382877		REACTOME_CYTOSOLIC_SULFONATION_OF_SMALL_MOLECULES	17	13	0.40992	2.0556	0.0019048	0.015589
STMN1	-0.464242		REACTOME_DOWNREGULATION_OF_TGF_BETA_RECEPTOR_SIGNALING	26	14	0.32564	2.0141	0.002004	0.019609
SPTSSA	-0.347518		REACTOME_PARASITE_INFECTION	54	22	0.22548	1.9919	0.0037807	0.021975
PSAP	0.354453		REACTOME_SYNTHESIS_OF_SUBSTRATES_IN_N_GLYCAN_BIOSYTHESIS	54	34	0.22808	1.9855	0.0020534	0.022657
CTSD	-0.409702		REACTOME_NONCANONICAL_ACTIVATION_OF_NOTCH3	8	6	0.55798	1.9698	0.0084926	0.024566
RPS21	-0.236988		REACTOME_INTERLEUKIN_12_SIGNALING	39	15	0.26188	1.9664	0.0085106	0.024768
RP11-750B16.1	-0.124778		REACTOME_FORMATION_OF_RNA_POL_II_ELONGATION_COMPLEX	56	21	0.22511	1.9419	0.0060852	0.027325
GAPDH	-0.224046		REACTOME_NR1H2_NR1H3_REGULATE_GENE_EXPRESSION_LINKED_TO_LIPOGENESIS	8	7	0.56121	1.9344	0.003876	0.028008
S100A8	-0.385901		REACTOME_RHOG_GTPASE_CYCLE	70	32	0.19555	1.9257	0.0038911	0.029
BIRC5	-0.444276		REACTOME_NOTCH1_INTRACELLULAR_DOMAIN_REGULATES_TRANSCRIPTION	46	27	0.23774	1.8911	0.01217	0.0337
OAS3	-0.39924		REACTOME_PI_METABOLISM	80	45	0.17767	1.8862	0.00998	0.034368
SLC39A6	0.34504		REACTOME_PREVENTION_OF_PHAGOSOMAL_LYSOSOMAL_FUSION	9	5	0.4945	1.8849	0.016129	0.034465
PCBP1	-0.168633		REACTOME_UPTAKE_AND_FUNCTION_OF_DIPHTHERIA_TOXIN	6	4	0.61694	1.8585	0.0086207	0.038556
MAD2L1	-0.435811		REACTOME_TRANSFERRIN_ENDOCYTOSIS_AND_RECYCLING	29	13	0.28929	1.8532	0.020202	0.039201
UBE2T	-0.419944		REACTOME_ADP_SIGNALLING_THROUGH_P2Y_PURINOCEPTOR_1	16	13	0.37347	1.823	0.019802	0.043957
ATP6V1G1	0.344748		REACTOME_VXPX_CARGO_TARGETING_TO_CILIUM	17	11	0.36636	1.808	0.013359	0.046791
TYMS	-0.438995		REACTOME_TRNA_MODIFICATION_IN_THE_NUCLEUS_AND_CYTOSOL	42	21	-0.22932	-1.7514	0.022642	0.048964
TUBB	-0.470166		REACTOME_ACTIVATION_OF_C3_AND_C5	5	5	-0.62108	-1.7596	0.0098232	0.047047
MAP1LC3B	0.128461		REACTOME_VOLTAGE_GATED_POTASSIUM_CHANNELS	19	18	-0.33844	-1.765	0.015717	0.046115
ATP1B1	-0.309497		REACTOME_METABOLISM_OF_FOLATE_AND_PTERINES	17	8	-0.36665	-1.7745	0.023529	0.044208
IFI44L	-0.364959		REACTOME_DEFECTIVE_C1GALT1C1_CAUSES_TNPS	10	10	-0.45688	-1.781	0.018672	0.043116
CKS2	-0.398123		REACTOME_POST_TRANSLATIONAL_MODIFICATION_SYNTHESIS_OF_GPI_ANCHORED_PROTEINS	64	50	-0.18505	-1.783	0.016064	0.043057
LCP1	0.0953083		REACTOME_P75_NTR_RECEPTOR_MEDIATED_SIGNALLING	91	30	-0.15989	-1.7838	0.017787	0.042979
NUCKS1	-0.426618		REACTOME_ACTIVATED_NTRK2_SIGNALS_THROUGH_RAS	7	5	-0.54677	-1.8141	0.013592	0.037018
RPS4X	0.493162		REACTOME_DISEASES_OF_BASE_EXCISION_REPAIR	5	5	-0.65523	-1.8218	0.010593	0.03568
RFC3	-0.410996		REACTOME_RHO_GTPASES_ACTIVATE_PKNS	30	13	-0.28309	-1.8241	0.022358	0.03529
PARP9	-0.257959		REACTOME_INHIBITION_OF_REPLICATION_INITIATION_OF_DAMAGED_DNA_BY_RB1_E2F1	13	9	-0.42375	-1.8243	0.0079051	0.035353
LTB	-0.29438		REACTOME_FGFR2_MUTANT_RECEPTOR_ACTIVATION	22	12	-0.31974	-1.8273	0.016729	0.034881
AKR1C2	-0.202347		REACTOME_HDACS_DEACETYLATE_HISTONES	32	15	-0.2684	-1.8335	0.016563	0.033785
DHRS2	-0.369165		REACTOME_IKBA_VARIANT_LEADS_TO_EDA_ID	7	5	-0.55654	-1.8396	0.0078585	0.032854
UBE2C	-0.422853		REACTOME_DEFECTIVE_INTRINSIC_PATHWAY_FOR_APOPTOSIS	23	10	-0.32701	-1.8578	0.009901	0.029979
UBE2L6	-0.268537		REACTOME_ESTROGEN_BIOSYNTHESIS	6	6	-0.61514	-1.8623	0.010225	0.029395
MYBL2	-0.363023		REACTOME_RNA_POLYMERASE_III_TRANSCRIPTION_INITIATION_FROM_TYPE_1_PROMOTER	28	14	-0.2879	-1.8641	0.0097656	0.029187
RSAD2	-0.285236		REACTOME_ACTIVATION_OF_NIMA_KINASES_NEK9_NEK6_NEK7	7	4	-0.55999	-1.865	0.015534	0.029135
CDK1	-0.4034		REACTOME_SHC1_EVENTS_IN_ERBB2_SIGNALING	19	14	-0.35497	-1.8651	0.0059524	0.029192
NFKBIA	-0.182564		REACTOME_ABERRANT_REGULATION_OF_MITOTIC_G1_S_TRANSITION_IN_CANCER_DUE_TO_RB1_DEFECTS	17	12	-0.37755	-1.872	0.010225	0.028192
PARP14	-0.241963		REACTOME_FORMATION_OF_TUBULIN_FOLDING_INTERMEDIATES_BY_CCT_TRIC	23	9	-0.33768	-1.9102	0.00818	0.023305
IFIT2	-0.308684		REACTOME_SIGNALING_BY_NTRKS	121	53	-0.14619	-1.9242	0.0077369	0.021702
RPS12	0.65284		REACTOME_NEGATIVE_REGULATORS_OF_DDX58_IFIH1_SIGNALING	35	12	-0.2752	-1.933	0.0055762	0.020742
RPS6	0.605811		REACTOME_CLASS_I_PEROXISOMAL_MEMBRANE_PROTEIN_IMPORT	19	13	-0.3685	-1.9375	0.01378	0.020272
TMEM123	-0.257027		REACTOME_PROCESSING_OF_CAPPED_INTRONLESS_PRE_MRNA	26	11	-0.32248	-1.9869	0.0079051	0.015838
PREX1	-0.249222		REACTOME_PERK_REGULATES_GENE_EXPRESSION	32	15	-0.2988	-1.993	0.0059055	0.015448
HERPUD1	0.225121		REACTOME_SIGNALING_BY_FGFR2	61	27	-0.21726	-1.9941	0.0037383	0.015406
RPS8	0.439723		REACTOME_SUMO_IS_TRANSFERRED_FROM_E1_TO_E2_UBE2I_UBC9	7	5	-0.62892	-2.0121	0.0040984	0.013958
PKIB	0.394039		REACTOME_ARACHIDONIC_ACID_METABOLISM	41	26	-0.27023	-2.06	0.0039683	0.010556
SELENOP	0.212167		REACTOME_ANTIMICROBIAL_PEPTIDES	31	29	-0.30299	-2.0607	0.0042017	0.010524
SPTSSB	-0.395564		REACTOME_RHOJ_GTPASE_CYCLE	54	22	-0.23655	-2.0688	0.0039683	0.0099127
RPL36AL	0.177535		REACTOME_DAP12_INTERACTIONS	25	18	-0.34796	-2.0925	0	0.008538
HSPA8	0.11778		REACTOME_TOLL_LIKE_RECEPTOR_9_TLR9_CASCADE	101	46	-0.17396	-2.1038	0.0037106	0.0080236
RPL10	0.449484		REACTOME_MITOCHONDRIAL_TRNA_AMINOACYLATION	18	12	-0.41488	-2.1151	0.0038685	0.007635
C12ORF57	0.275307		REACTOME_METABOLISM_OF_NUCLEOTIDES	85	23	-0.20077	-2.1523	0.0039761	0.0060891
TOP2A	-0.410162		REACTOME_REGULATION_OF_RUNX3_EXPRESSION_AND_ACTIVITY	53	20	-0.2498	-2.1879	0.002	0.0048587
ANXA2	0.254713		REACTOME_TRAIL_SIGNALING	7	6	-0.68801	-2.1923	0	0.0047556
PTMA	-0.397143		REACTOME_COHESIN_LOADING_ONTO_CHROMATIN	10	7	-0.56551	-2.1962	0	0.0046785
GRN	-0.298596		REACTOME_HIV_TRANSCRIPTION_ELONGATION	42	21	-0.28992	-2.2154	0.0019685	0.0041585
BRK1	0.0910315		REACTOME_INHIBITION_OF_THE_PROTEOLYTIC_ACTIVITY_OF_APC_C_REQUIRED_FOR_THE_ONSET_OF_ANAPHASE_BY_MITOTIC_SPINDLE_CHECKPOINT_COMPONENTS	20	11	-0.41078	-2.2353	0.0020408	0.0037022
ARF4	0.231192		REACTOME_INTEGRATION_OF_PROVIRUS	9	7	-0.6268	-2.2857	0.0019455	0.002593
KIF2C	-0.364425		REACTOME_PYRUVATE_METABOLISM	27	19	-0.38376	-2.3512	0	0.001684
VMP1	-0.233998		REACTOME_SIGNALING_BY_THE_B_CELL_RECEPTOR_BCR	103	39	-0.20065	-2.352	0	0.0016865
DTYMK	-0.345141		REACTOME_TRANSPORT_OF_CONNEXONS_TO_THE_PLASMA_MEMBRANE	16	16	-0.48959	-2.3707	0	0.0014891
ATAD2	-0.365686		REACTOME_OXIDATIVE_STRESS_INDUCED_SENESCENCE	63	32	-0.25014	-2.371	0	0.0014962
TUBA1C	-0.39465		REACTOME_INTERLEUKIN_1_FAMILY_SIGNALING	136	51	-0.17854	-2.4475	0	0.00086518
RAB1A	0.234769		REACTOME_ACTIVATION_OF_BH3_ONLY_PROTEINS	29	15	-0.38669	-2.5065	0	0.00049547
MT2A	-0.416264		REACTOME_STING_MEDIATED_INDUCTION_OF_HOST_IMMUNE_RESPONSES	14	11	-0.54428	-2.523	0	0.00042914
FXYD3	0.114445		REACTOME_CDC6_ASSOCIATION_WITH_THE_ORC_ORIGIN_COMPLEX	8	7	-0.75927	-2.6414	0	0.00016722
SLC25A5	-0.379869		REACTOME_RNA_POLYMERASE_I_TRANSCRIPTION_INITIATION	44	24	-0.33374	-2.6755	0	0.00014477
BEST1	0.279951		REACTOME_FACTORS_INVOLVED_IN_MEGAKARYOCYTE_DEVELOPMENT_AND_PLATELET_PRODUCTION	125	68	-0.21269	-2.7803	0	9.838e-05
GLUL	-0.208569		REACTOME_MEIOSIS	54	30	-0.33593	-2.8425	0	9.4867e-05
TPD52	0.172775		REACTOME_TP53_REGULATES_TRANSCRIPTION_OF_CELL_CYCLE_GENES	49	25	-0.3598	-2.968	0	3.0977e-05
CALM2	-0.256886		REACTOME_RHO_GTPASE_CYCLE	424	181	-0.13351	-3.106	0	8.0738e-06
DTX3L	-0.191725		REACTOME_ESR_MEDIATED_SIGNALING	148	62	-0.2232	-3.1325	0	8.3706e-06
H2AX	-0.345297		REACTOME_KEAP1_NFE2L2_PATHWAY	97	43	-0.26977	-3.1486	0	8.4955e-06
CXCL10	-0.315157		REACTOME_POLO_LIKE_KINASE_MEDIATED_EVENTS	16	13	-0.65945	-3.1897	0	0
LGALS3	-0.221586		REACTOME_APOPTOSIS	163	56	-0.21252	-3.2048	0	0
CDKN3	-0.365359		REACTOME_NONHOMOLOGOUS_END_JOINING_NHEJ	33	22	-0.46349	-3.2136	0	0
CDK2AP2	-0.154774		REACTOME_PROGRAMMED_CELL_DEATH	190	62	-0.19542	-3.2256	0	0
GNAS	0.387325		REACTOME_CELLULAR_RESPONSE_TO_HEAT_STRESS	93	45	-0.28363	-3.23	0	0
SLC3A2	-0.0872899		REACTOME_SARS_COV_2_HOST_INTERACTIONS	179	60	-0.20961	-3.2821	0	0
MAPK6	0.12683		REACTOME_DNA_DOUBLE_STRAND_BREAK_RESPONSE	41	26	-0.43111	-3.2851	0	0
ISG20	0.211974		REACTOME_THE_CITRIC_ACID_TCA_CYCLE_AND_RESPIRATORY_ELECTRON_TRANSPORT	160	70	-0.23097	-3.2957	0	0
ALDOA	0.0933766		REACTOME_GAP_FILLING_DNA_REPAIR_SYNTHESIS_AND_LIGATION_IN_GG_NER	25	16	-0.54136	-3.3141	0	0
HNRNPA2B1	-0.320764		REACTOME_DISORDERS_OF_TRANSMEMBRANE_TRANSPORTERS	148	61	-0.23568	-3.3285	0	0
ENO1	-0.209375		REACTOME_THE_ROLE_OF_GTSE1_IN_G2_M_PROGRESSION_AFTER_G2_CHECKPOINT	72	33	-0.33139	-3.348	0	0
H2BC21	0.248267		REACTOME_ADAPTIVE_IMMUNE_SYSTEM	634	223	-0.11653	-3.3616	0	0
PRC1	-0.34896		REACTOME_APC_C_CDH1_MEDIATED_DEGRADATION_OF_CDC20_AND_OTHER_APC_C_CDH1_TARGETED_PROTEINS_IN_LATE_MITOSIS_EARLY_G1	71	34	-0.34057	-3.3691	0	0
RBBP7	0.26569		REACTOME_REGULATION_OF_HSF1_MEDIATED_HEAT_SHOCK_RESPONSE	75	39	-0.32695	-3.3693	0	0
CKS1B	-0.350837		REACTOME_CLASS_A_1_RHODOPSIN_LIKE_RECEPTORS	152	137	-0.23656	-3.3703	0	0
RPS3	0.367704		REACTOME_RESOLUTION_OF_ABASIC_SITES_AP_SITES	37	24	-0.46351	-3.371	0	0
RPS13	0.19585		REACTOME_DEUBIQUITINATION	234	100	-0.18877	-3.3784	0	0
NACA	0.319183		REACTOME_MRNA_SPLICING_MINOR_PATHWAY	49	27	-0.4107	-3.4313	0	0
DNAJB9	0.281832		REACTOME_CYCLIN_A_CDK2_ASSOCIATED_EVENTS_AT_S_PHASE_ENTRY	84	37	-0.31367	-3.4391	0	0
TMPO	-0.31816		REACTOME_GPCR_LIGAND_BINDING	216	194	-0.20631	-3.4548	0	0
RPL13A	0.433865		REACTOME_GLOBAL_GENOME_NUCLEOTIDE_EXCISION_REPAIR_GG_NER	84	39	-0.31929	-3.4925	0	0
HLA-A	-0.232589		REACTOME_CILIUM_ASSEMBLY	183	89	-0.22012	-3.5048	0	0
DDX21	0.0834966		REACTOME_TRANSLESION_SYNTHESIS_BY_Y_FAMILY_DNA_POLYMERASES_BYPASSES_LESIONS_ON_DNA_TEMPLATE	39	23	-0.46914	-3.5187	0	0
EIF1	0.271166		REACTOME_G0_AND_EARLY_G1	27	22	-0.57038	-3.5774	0	0
ZFAS1	0.459105		REACTOME_MITOCHONDRIAL_TRANSLATION	94	46	-0.32545	-3.6524	0	0
OAS2	-0.251747		REACTOME_INNATE_IMMUNE_SYSTEM	827	222	-0.11122	-3.6809	0	0
TNIP1	-0.228356		REACTOME_PCNA_DEPENDENT_LONG_PATCH_BASE_EXCISION_REPAIR	21	16	-0.66329	-3.7083	0	0
WARS1	0.15647		REACTOME_TELOMERE_C_STRAND_LAGGING_STRAND_SYNTHESIS	32	25	-0.55897	-3.7536	0	0
BRIP1	-0.349753		REACTOME_REGULATION_OF_TP53_ACTIVITY	155	76	-0.26379	-3.8538	0	0
DUT	-0.27118		REACTOME_RECRUITMENT_OF_MITOTIC_CENTROSOME_PROTEINS_AND_COMPLEXES	79	49	-0.40008	-4.1662	0	0
MYL12B	0.141331		REACTOME_HOMOLOGOUS_DNA_PAIRING_AND_STRAND_EXCHANGE	43	31	-0.55992	-4.348	0	0
ARCN1	0.119728		REACTOME_REGULATION_OF_GLUCOKINASE_BY_GLUCOKINASE_REGULATORY_PROTEIN	30	26	-0.67337	-4.4927	0	0
ANXA5	0.0886446		REACTOME_GLUCOSE_METABOLISM	80	50	-0.43126	-4.6213	0	0
LGALS3BP	-0.236871		REACTOME_HIV_INFECTION	219	115	-0.30001	-5.1543	0	0
PGK 1.00	0.180695		REACTOME_INTERFERON_SIGNALING	176	100	-0.36082	-5.6133	0	0
CEBPD	-0.136756		REACTOME_DNA_REPLICATION	125	74	-0.46704	-5.9412	0	0
TPI1	-0.204253		REACTOME_DNA_DOUBLE_STRAND_BREAK_REPAIR	129	80	-0.4485	-5.9934	0	0
PSMA6	0.18166		REACTOME_RESOLUTION_OF_SISTER_CHROMATID_COHESION	120	84	-0.50523	-6.5689	0	0
MORF4L2	0.0897288		REACTOME_PROCESSING_OF_CAPPED_INTRON_CONTAINING_PRE_MRNA	230	131	-0.38683	-6.9156	0	0
CCND1	0.242713		REACTOME_CELL_CYCLE_MITOTIC	484	285	-0.42393	-10.63	0	0
IL17C	-0.328709
NAP1L1	0.329997
RNF187	0.158283
UBC	0.149587
MTND1P23	-0.0821494
RPL12	0.407693
ZWILCH	-0.295606
RPL4	0.417691
CEBPB	-0.217516
SERF2	0.18792
RPSA	0.314498
PLSCR1	-0.221259
TMSB4X	-0.358562
RPS19	0.27555
LDHA	-0.139314
KCTD5	0.098726
CCNB1	-0.306558
CDCA5	-0.324847
FOXM1	-0.307557
EIF5	0.0903535
PPA1	0.111305
FTH1P11	0.206109
ERO1A	0.236997
C6ORF211	0.241896
SEC24D	0.198415
SSR4	0.276271
TRIP13	-0.309957
PKM	-0.131938
MTHFD2	0.212183
PBK	-0.311963
TOP 1.00	-0.133227
RPL32	0.394601
TPX2	-0.305152
FTH1P8	0.217163
ATP6V0E1	0.0784648
RPLP1	0.435717
RPL21	0.39753
MKI67	-0.302743
ENSA	-0.190765
IFI44	-0.273537
HLA-B	-0.197521
CEBPG	0.0928917
HNRNPA1	-0.240937
HSA-MIR-6723	-0.0747571
MTND4P12	-0.0672827
CEP55	-0.308746
GULP1	0.0829754
PKMYT1	-0.301647
HLA-C	-0.208279
SNHG29	0.4239
HMGB3	-0.282599
CTSA	-0.221113
BCAS2	-0.140639
HERC6	-0.200445
RNASEH2A	-0.277076
RPL6	0.345635
HNRNPC	0.0880822
LITAF	-0.20602
KLHDC7B	-0.21984
RAN	-0.299357
DAD1	0.121328
RPS23	0.351143
PCNA	-0.290511
ZC3H12A	-0.186757
DNAJA1	-0.158528
RPL37	0.499424
DSTN	0.239704
RPS15A	0.314456
RPS20	0.35315
PREB	0.138745
MYL12A	-0.175522
LAMB3	-0.244495
CDC25B	-0.389365
XAF1	-0.224875
SLC7A5	-0.17576
H2AC6	-0.141765
MAL2	0.10974
EEF1A1	0.481059
COPS9	-0.166195
CNBP	0.122217
PATL1	-0.127871
PTP4A2	0.171475
PSMD7	0.0757001
EEF1E1	-0.0830793
UBE2E1	0.108965
FOS	0.110214
SRP19	0.100763
RPL11	0.28041
LAPTM4A	0.172055
TROAP	-0.256887
SLPI	-0.122677
H1-0	-0.324917
ANP32B	-0.308949
RPL34	0.301946
CTSC	-0.141622
ATP5F1E	0.161667
CENPA	-0.276092
CDC20	-0.276141
SKA3	-0.276261
SKA2	-0.263628
TRIB3	-0.176553
DAZAP2	0.0646538
CMPK2	-0.216011
CCNA2	-0.288411
H1-10	-0.30071
MBNL2	0.173688
SRP72	0.141534
GHITM	0.191334
ITM2B	0.132234
KIF23	-0.278763
SMIM14	0.0870122
RPL13	0.335997
ANLN	-0.289255
RAB9A	-0.162736
CCL2	-0.141865
SP110	-0.160979
GOLPH3L	0.165437
SPG21	0.081914
ZWINT	-0.2672
TAP1	-0.16903
RPS24	0.318452
HNRNPAB	-0.309389
ARMCX3	0.16243
SEC11C	0.14126
TFG	0.162368
SERP1	0.274859
HSPA5	0.125869
PHLDA1	0.146956
TMEM106C	-0.274611
RPS27A	0.406111
UBE2D3	0.0820339
MUC5B	-0.240553
KRT19	0.133276
MRPL9	0.121708
ABRACL	0.10912
C3	-0.210009
CBX4	-0.09641
NQO1	-0.160801
TRAM1	0.179695
PPP2CA	0.08071
RPL26	0.327347
FANCI	-0.264191
HMGCS1	0.151105
OPTN	-0.116616
RPL23A	0.179242
DEK	-0.26441
SEC31A	0.17736
MIS18A	-0.240496
GABARAPL2	0.159339
TOMM20	0.15163
RPS28	0.184477
CD63	0.132783
RAB10	0.166633
RPL5	0.372433
NFKBIZ	-0.155211
MGP	0.0656715
CDH1	0.24185
CHCHD2	-0.0969543
NEURL1B	-0.238639
WTAP	-0.175695
H1-2	-0.168807
CLTA	-0.0942772
RAP2C	-0.0953255
LRRFIP1	0.0664069
RAD51C	-0.212656
ACP1	0.0658375
AURKA	-0.256554
RPL7A	0.243324
SNX3	0.118001
TXNL1	0.114642
MRPS6	0.0770936
RPS7	0.310399
NCOA4	-0.100841
PRSS23	-0.291554
CFL1	-0.232189
MACROH2A1	0.115445
BCAS3	0.209291
CDCA8	-0.252769
EDF1	0.0646282
PSMD14	0.100014
RACGAP1	-0.277225
GATA3	0.117354
SRSF2	-0.223398
DDX60	-0.16232
RAD23B	0.18764
CYCS	0.0757308
NCAPG2	-0.245159
P4HB	-0.213065
GOLPH3	0.105056
OSGIN1	-0.0925608
AP3S1	0.0975321
IDE	0.0791938
ECT2	-0.274348
SREBF1	-0.0681735
VAPA	0.0905511
PPCS	0.0913675
RPS16	0.282429
TAPBP	-0.187941
FEN1	-0.245576
RNF6	0.149553
SMC4	-0.256672
MCCC2	-0.0850724
CD47	0.183347
PIM3	-0.116363
NCAPD2	-0.248699
RPL7	0.316537
SEC23B	0.231187
ERH	0.101731
CCDC59	-0.0735198
SSR3	0.0958134
TMEM18	0.059832
SLC39A8	-0.0898467
SHCBP1	-0.228261
MRPL51	-0.177608
PPIB	0.209775
GOT1	0.116157
SELENOK	0.150743
RPL31	0.342981
LSM 4.00	-0.252993
RPL27A	0.281544
SEC22B	0.141014
PTGES3	-0.226085
PSME1	-0.152976
AZIN1	0.135121
MRPL49	0.078518
C3ORF14	-0.247134
KRT10	0.142858
RACK1	0.212523
IFIH1	-0.166726
SLC25A6	0.258993
SAA1	-0.225775
GADD45A	0.0650958
MCFD2	0.144654
CNDP2	0.0804337
GGH	-0.236027
RPL41	0.0987676
ELOB	0.100038
MCM4	-0.226966
H2BC12	-0.0885685
SNHG8	0.364477
OST4	0.125488
RPS3A	0.330714
UBE2B	0.138973
IER3IP1	0.0673393
TMBIM4	-0.0871835
EEF1B2	0.23875
CDV3	0.172853
PABPC1	0.431295
BST2	-0.152837
ARL6IP1	-0.256167
SLC7A1	0.121737
MUC1	-0.253632
ATP6V0B	-0.112837
RAB5A	0.171526
FASN	0.0776644
DYNLL1	-0.0819474
CHMP2B	0.136492
CCPG1	0.0829012
AHCYL1	0.0512287
HMOX1	0.138746
GPBP1L1	0.100353
CNIH4	-0.108003
YBX1	0.254207
IFITM2	-0.090695
GINS2	-0.215063
LYSMD2	-0.0926399
DPH3	0.0824574
RAB7A	0.0796893
ATF4	-0.108824
CDT1	-0.222919
VPS37A	0.0752995
TUBB4B	-0.246614
MCM3	-0.245568
EIF3J	0.0911073
SLC2A6	-0.122562
ADIPOR1	0.0704145
BOD1	0.0703391
FADS1	0.160267
RAD21	-0.206657
NEU1	-0.0894503
UBE2D2	0.147724
RPLP0	0.227694
DKC1	0.167203
RBM47	-0.0755611
FLNA	-0.179118
PRR11	-0.229105
RHOA	0.160862
RPL14	0.229925
METTL9	0.0976329
ATP6V1E1	0.0811037
BAMBI	-0.142597
OSMR	-0.208556
ZC3H15	0.0751242
RNA28S5	-0.0754491
TXNRD1	-0.114514
EIF2S2	0.0735345
ARPC2	0.0671822
IFIT5	-0.125853
HNRNPH3	-0.236629
EIF2AK2	-0.11917
DDR1	0.111851
FN1	-0.166043
SDC4	-0.0988185
XPOT	0.135869
RPS14	0.362841
COX17	-0.113658
AKR1C1	-0.122556
PSMA4	-0.127585
CBX1	-0.232337
UBQLN1	0.10456
ARF1	-0.0958743
JAK1	0.116057
RPL30	0.359692
PRNP	0.102448
NAA50	0.155054
BHLHE40	0.0678189
BNIP3	0.109493
ICAM1	-0.17472
ARPC5	0.155731
LBR	-0.15965
KRCC1	0.0931151
ATP5IF1	-0.102921
GGCT	0.190423
LGALS8	-0.121699
MGAT2	0.18375
SCCPDH	-0.109842
CHMP5	-0.0930181
IRF7	-0.15427
SRP54	0.103455
DRAM1	-0.113069
MCM7	-0.216988
DDIT3	0.145741
CSE1L	-0.207169
MATR3	0.0628387
GCLC	-0.108222
PLK1	-0.228788
SH3BGRL	0.147538
SELENBP1	0.166988
MIF	0.0902426
TAX1BP1	0.0923679
TBC1D9	0.149286
COTL1	-0.172718
HSBP1	-0.0727065
RPL24	0.297026
COPZ1	0.0757512
MAGED2	0.128401
PPDPF	-0.227875
CFLAR	-0.133457
PSMB2	-0.0629763
COX5A	0.0871261
COMTD1	-0.0892808
PIP4P1	0.0467401
KIF11	-0.221379
LRRC59	0.11482
MEAF6	0.100333
NMI	-0.122436
USP1	-0.170481
UFM1	0.18275
[truncated: 23,395 more rows]

[truncated: 3 more sheets: Cluster 9, Cluster 10, EDM]
