# Supplementary material for: Diffusion on PCA-UMAP Manifold: The Impact of Data Structure Preservation to Denoise High-Dimensional Single-Cell RNA Sequencing Data
Source: Biology (Basel). 2024 Jul 9;13(7):512. doi: 10.3390/biology13070512 (PMC11274112; doi:10.3390/biology13070512)
Supplement: Supplementary file 1 [file biology-13-00512-s001.zip › SM/Supple_ Table/S2 Table.xlsx]

## Sheet: MAGIC
Gene Set	Size	Leading Edge Number	ES	NES	P Value	FDR	Cluster
HALLMARK_E2F_TARGETS	197	158	0.70614	12.048	0	0	0
HALLMARK_G2M_CHECKPOINT	193	139	0.5814	9.2872	0	0	0
HALLMARK_MYC_TARGETS_V1	193	97	0.4191	6.6886	0	0	0
HALLMARK_MYC_TARGETS_V2	57	34	0.39179	3.5203	0	0	0
HALLMARK_MITOTIC_SPINDLE	197	108	0.33174	5.4285	0	0	0
HALLMARK_NOTCH_SIGNALING	30	17	0.32706	2.1381	0.0040323	0.0046658	0
HALLMARK_DNA_REPAIR	145	65	0.21987	3.0529	0	0	0
HALLMARK_APICAL_SURFACE	39	22	0.19635	1.489	0.083673	0.083843	0
HALLMARK_SPERMATOGENESIS	94	23	0.18448	2.1234	0.0040816	0.004493	0
HALLMARK_ESTROGEN_RESPONSE_LATE	193	70	0.16584	2.6737	0	0.00029624	0
HALLMARK_KRAS_SIGNALING_DN	134	111	0.11973	1.6196	0.037267	0.051428	0
HALLMARK_E2F_TARGETS	197	162	0.71545	11.644	0	0	1
HALLMARK_G2M_CHECKPOINT	193	142	0.60605	9.6068	0	0	1
HALLMARK_MYC_TARGETS_V1	193	117	0.48221	7.6664	0	0	1
HALLMARK_MITOTIC_SPINDLE	197	130	0.34069	5.4784	0	0	1
HALLMARK_MYC_TARGETS_V2	57	34	0.40595	3.5723	0	0	1
HALLMARK_DNA_REPAIR	145	69	0.23497	3.2909	0	0	1
HALLMARK_ESTROGEN_RESPONSE_EARLY	197	80	0.16384	2.7078	0	8.5962e-05	1
HALLMARK_ESTROGEN_RESPONSE_LATE	193	75	0.15431	2.5265	0	0.00022565	1
HALLMARK_NOTCH_SIGNALING	30	18	0.33302	2.1318	0.00998	0.003811	1
HALLMARK_SPERMATOGENESIS	94	23	0.18956	2.1178	0.005814	0.0036706	1
HALLMARK_UV_RESPONSE_UP	146	49	0.13893	1.9333	0.014374	0.0098465	1
HALLMARK_E2F_TARGETS	197	165	0.74311	12.116	0	0	2
HALLMARK_G2M_CHECKPOINT	193	149	0.62855	10.094	0	0	2
HALLMARK_MYC_TARGETS_V1	193	129	0.5276	8.4507	0	0	2
HALLMARK_MITOTIC_SPINDLE	197	148	0.37394	6.0587	0	0	2
HALLMARK_MTORC1_SIGNALING	194	87	0.28173	4.5903	0	0	2
HALLMARK_OXIDATIVE_PHOSPHORYLATION	199	115	0.27323	4.5478	0	0	2
HALLMARK_MYC_TARGETS_V2	57	44	0.43016	3.8508	0	0	2
HALLMARK_DNA_REPAIR	145	86	0.27092	3.7832	0	0	2
HALLMARK_UNFOLDED_PROTEIN_RESPONSE	107	48	0.27121	3.2531	0	0	2
HALLMARK_ESTROGEN_RESPONSE_EARLY	197	112	0.18835	3.0827	0	0	2
HALLMARK_ESTROGEN_RESPONSE_LATE	193	75	0.16041	2.5964	0	0.00015222	2
HALLMARK_ADIPOGENESIS	188	83	0.16195	2.5772	0	0.00013953	2
HALLMARK_NOTCH_SIGNALING	30	23	0.35566	2.3706	0	0.0011592	2
HALLMARK_UV_RESPONSE_UP	146	53	0.17201	2.359	0	0.0010764	2
HALLMARK_PI3K_AKT_MTOR_SIGNALING	95	31	0.18215	2.084	0.0019342	0.0042976	2
HALLMARK_SPERMATOGENESIS	94	22	0.18337	2.0598	0.0018939	0.0047615	2
HALLMARK_FATTY_ACID_METABOLISM	141	71	0.13619	1.8706	0.0058939	0.013247	2
HALLMARK_E2F_TARGETS	197	171	0.73661	11.826	0	0	3
HALLMARK_G2M_CHECKPOINT	193	154	0.61988	10.028	0	0	3
HALLMARK_MYC_TARGETS_V1	193	137	0.54075	8.5179	0	0	3
HALLMARK_MITOTIC_SPINDLE	197	149	0.36966	5.908	0	0	3
HALLMARK_MTORC1_SIGNALING	194	89	0.28605	4.618	0	0	3
HALLMARK_OXIDATIVE_PHOSPHORYLATION	199	117	0.27985	4.5374	0	0	3
HALLMARK_DNA_REPAIR	145	80	0.26836	3.826	0	0	3
HALLMARK_MYC_TARGETS_V2	57	44	0.42768	3.7556	0	0	3
HALLMARK_UNFOLDED_PROTEIN_RESPONSE	107	46	0.27188	3.3037	0	0	3
HALLMARK_ESTROGEN_RESPONSE_EARLY	197	110	0.18186	3.0181	0	0	3
HALLMARK_ADIPOGENESIS	188	95	0.17233	2.757	0	0	3
HALLMARK_ESTROGEN_RESPONSE_LATE	193	68	0.16778	2.7114	0	7.3389e-05	3
HALLMARK_UV_RESPONSE_UP	146	56	0.17158	2.432	0	0.00047421	3
HALLMARK_NOTCH_SIGNALING	30	22	0.35099	2.3296	0	0.0012581	3
HALLMARK_PI3K_AKT_MTOR_SIGNALING	95	32	0.19251	2.2025	0	0.0020549	3
HALLMARK_SPERMATOGENESIS	94	23	0.18459	2.0924	0.0020534	0.0038529	3
HALLMARK_FATTY_ACID_METABOLISM	141	62	0.13765	1.8973	0.01938	0.012329	3
HALLMARK_TNFA_SIGNALING_VIA_NFKB	180	117	0.43707	6.8265	0	0	4
HALLMARK_INTERFERON_ALPHA_RESPONSE	96	75	0.59091	6.668	0	0	4
HALLMARK_INTERFERON_GAMMA_RESPONSE	182	101	0.40913	6.2242	0	0	4
HALLMARK_INFLAMMATORY_RESPONSE	154	87	0.30433	4.3749	0	0	4
HALLMARK_PROTEIN_SECRETION	95	51	0.34449	3.9079	0	0	4
HALLMARK_HYPOXIA	184	59	0.21036	3.2467	0	0	4
HALLMARK_APOPTOSIS	144	58	0.23468	3.2359	0	0	4
HALLMARK_GLYCOLYSIS	185	75	0.20456	3.1422	0	0	4
HALLMARK_HEME_METABOLISM	170	70	0.2072	3.1113	0	0	4
HALLMARK_COMPLEMENT	162	53	0.19543	2.8736	0	0	4
HALLMARK_ANDROGEN_RESPONSE	94	42	0.25077	2.8094	0	0	4
HALLMARK_IL6_JAK_STAT3_SIGNALING	69	34	0.28206	2.7367	0	0	4
HALLMARK_P53_PATHWAY	189	75	0.16973	2.7048	0	0	4
HALLMARK_REACTIVE_OXYGEN_SPECIES_PATHWAY	47	20	0.32712	2.6641	0	0	4
HALLMARK_ALLOGRAFT_REJECTION	145	91	0.1574	2.1923	0	0.0020125	4
HALLMARK_KRAS_SIGNALING_UP	160	100	0.14814	2.1705	0.001992	0.0023583	4
HALLMARK_CHOLESTEROL_HOMEOSTASIS	69	25	0.21814	2.1214	0.0018832	0.0037416	4
HALLMARK_UV_RESPONSE_DN	129	44	0.14998	1.9793	0.0078895	0.0093436	4
HALLMARK_KRAS_SIGNALING_DN	134	116	0.14411	1.9601	0.005988	0.0099299	4
HALLMARK_IL2_STAT5_SIGNALING	172	47	0.12717	1.9462	0.0039683	0.0098646	4
HALLMARK_TGF_BETA_SIGNALING	52	24	0.21013	1.773	0.020921	0.024078	4
HALLMARK_PEROXISOME	98	28	0.14794	1.6834	0.025974	0.036165	4
HALLMARK_ANGIOGENESIS	28	21	0.26341	1.6589	0.024291	0.039655	4

## Sheet: SC PHENIX
Gene Set	Size	Leading Edge Number	ES	NES	P Value	FDR	Cluster
HALLMARK_KRAS_SIGNALING_DN	134	114	0.18738	2.5053	0	0.0018152	0
HALLMARK_KRAS_SIGNALING_DN	134	109	0.2513	3.3734	0	0	1
HALLMARK_TNFA_SIGNALING_VIA_NFKB	180	57	0.1968	3.028	0	0	1
HALLMARK_EPITHELIAL_MESENCHYMAL_TRANSITION	161	109	0.1634	2.4142	0	0.0013	1
HALLMARK_HYPOXIA	184	45	0.1506	2.3479	0	0.0024	1
HALLMARK_KRAS_SIGNALING_UP	160	136	0.151	2.2469	0.0021	0.0042	1
HALLMARK_INFLAMMATORY_RESPONSE	154	43	0.1516	2.1793	0	0.0044	1
HALLMARK_COAGULATION	101	62	0.1483	1.7481	0.0238	0.0475	1
HALLMARK_KRAS_SIGNALING_DN	134	113	0.22822	3.0532	0	0	2
HALLMARK_TNFA_SIGNALING_VIA_NFKB	180	81	0.32766	5.1105	0	0	3
HALLMARK_HYPOXIA	184	71	0.24102	3.7935	0	0	3
HALLMARK_KRAS_SIGNALING_DN	134	105	0.24849	3.3301	0	0	3
HALLMARK_INTERFERON_GAMMA_RESPONSE	182	46	0.20931	3.2748	0	0	3
HALLMARK_ESTROGEN_RESPONSE_EARLY	197	60	0.19582	3.1403	0	0	3
HALLMARK_GLYCOLYSIS	185	53	0.1917	3.0302	0	0	3
HALLMARK_APOPTOSIS	144	43	0.21366	3.0126	0	0	3
HALLMARK_P53_PATHWAY	189	57	0.1775	2.8248	0	0	3
HALLMARK_INFLAMMATORY_RESPONSE	154	55	0.19046	2.7207	0	0.00012111	3
HALLMARK_ESTROGEN_RESPONSE_LATE	193	61	0.16864	2.6999	0	0.000109	3
HALLMARK_EPITHELIAL_MESENCHYMAL_TRANSITION	161	124	0.17695	2.5925	0	9.9093e-05	3
HALLMARK_COMPLEMENT	162	59	0.17098	2.4658	0	0.00072669	3
HALLMARK_ALLOGRAFT_REJECTION	145	90	0.17548	2.4099	0	0.00075463	3
HALLMARK_CHOLESTEROL_HOMEOSTASIS	69	22	0.23403	2.309	0	0.0011679	3
HALLMARK_IL2_STAT5_SIGNALING	172	37	0.14535	2.2357	0	0.0018894	3
HALLMARK_KRAS_SIGNALING_UP	160	126	0.15399	2.2193	0.0040486	0.0020438	3
HALLMARK_APICAL_JUNCTION	161	50	0.1463	2.1675	0.001996	0.0027571	3
HALLMARK_IL6_JAK_STAT3_SIGNALING	69	22	0.19768	1.9303	0.005988	0.010416	3
HALLMARK_COAGULATION	101	68	0.15896	1.8216	0.014737	0.019276	3
HALLMARK_ANGIOGENESIS	28	20	0.26494	1.6611	0.031496	0.043656	3
HALLMARK_E2F_TARGETS	197	171	0.76328	12.453	0	0	4
HALLMARK_MYC_TARGETS_V1	193	155	0.65435	10.549	0	0	4
HALLMARK_G2M_CHECKPOINT	193	153	0.633	10.2	0	0	4
HALLMARK_OXIDATIVE_PHOSPHORYLATION	199	132	0.40679	6.6936	0	0	4
HALLMARK_MITOTIC_SPINDLE	197	127	0.37609	6.1032	0	0	4
HALLMARK_MTORC1_SIGNALING	194	105	0.34505	5.6455	0	0	4
HALLMARK_MYC_TARGETS_V2	57	46	0.50561	4.4626	0	0	4
HALLMARK_DNA_REPAIR	145	83	0.31623	4.4434	0	0	4
HALLMARK_UNFOLDED_PROTEIN_RESPONSE	107	57	0.34792	4.2268	0	0	4
HALLMARK_ADIPOGENESIS	188	91	0.21577	3.3659	0	0	4
HALLMARK_PI3K_AKT_MTOR_SIGNALING	95	59	0.28333	3.2514	0	0	4
HALLMARK_ESTROGEN_RESPONSE_EARLY	197	99	0.18519	3.048	0	0	4
HALLMARK_FATTY_ACID_METABOLISM	141	75	0.20476	2.7479	0	0	4
HALLMARK_ESTROGEN_RESPONSE_LATE	193	91	0.16562	2.6955	0	0	4
HALLMARK_UV_RESPONSE_UP	146	49	0.16553	2.2963	0	0.00052882	4
HALLMARK_SPERMATOGENESIS	94	23	0.18933	2.1427	0.00998	0.0023437	4
HALLMARK_NOTCH_SIGNALING	30	15	0.24695	1.6283	0.035573	0.038856	4
HALLMARK_INTERFERON_ALPHA_RESPONSE	96	75	0.68377	7.7767	0	0	5
HALLMARK_INTERFERON_GAMMA_RESPONSE	182	114	0.49107	7.6846	0	0	5
HALLMARK_TNFA_SIGNALING_VIA_NFKB	180	119	0.47199	7.3212	0	0	5
HALLMARK_INFLAMMATORY_RESPONSE	154	97	0.3172	4.4809	0	0	5
HALLMARK_HYPOXIA	184	76	0.2445	3.8473	0	0	5
HALLMARK_PROTEIN_SECRETION	95	47	0.32267	3.8011	0	0	5
HALLMARK_HEME_METABOLISM	170	83	0.23893	3.6488	0	0	5
HALLMARK_P53_PATHWAY	189	60	0.20778	3.4439	0	0	5
HALLMARK_COMPLEMENT	162	87	0.22926	3.4279	0	0	5
HALLMARK_REACTIVE_OXYGEN_SPECIES_PATHWAY	47	27	0.4231	3.4143	0	0	5
HALLMARK_APOPTOSIS	144	58	0.23775	3.2535	0	0	5
HALLMARK_ANDROGEN_RESPONSE	94	49	0.26862	3.018	0	0	5
HALLMARK_GLYCOLYSIS	185	77	0.19173	3.0166	0	0	5
HALLMARK_IL6_JAK_STAT3_SIGNALING	69	38	0.3008	2.9282	0	0	5
HALLMARK_ESTROGEN_RESPONSE_EARLY	197	61	0.16887	2.8215	0	0	5
HALLMARK_KRAS_SIGNALING_DN	134	120	0.1794	2.4534	0	0.00021849	5
HALLMARK_IL2_STAT5_SIGNALING	172	74	0.16471	2.4081	0	0.00027418	5
HALLMARK_TGF_BETA_SIGNALING	52	22	0.27391	2.3028	0	0.00090632	5
HALLMARK_UV_RESPONSE_DN	129	46	0.16814	2.2455	0	0.0014106	5
HALLMARK_ALLOGRAFT_REJECTION	145	110	0.15718	2.1957	0	0.0016896	5
HALLMARK_KRAS_SIGNALING_UP	160	137	0.14328	2.1279	0.003992	0.002497	5
HALLMARK_ANGIOGENESIS	28	22	0.3214	2.0252	0.0058252	0.00482	5
HALLMARK_WNT_BETA_CATENIN_SIGNALING	39	20	0.24426	1.7641	0.02045	0.022799	5
HALLMARK_MYC_TARGETS_V1	193	129	0.5115	8.2501	0	0	6
HALLMARK_OXIDATIVE_PHOSPHORYLATION	199	150	0.50044	7.9792	0	0	6
HALLMARK_INTERFERON_ALPHA_RESPONSE	96	60	0.49464	5.767	0	0	6
HALLMARK_ESTROGEN_RESPONSE_EARLY	197	127	0.31424	5.1911	0	0	6
HALLMARK_ADIPOGENESIS	188	106	0.30619	4.9595	0	0	6
HALLMARK_ESTROGEN_RESPONSE_LATE	193	103	0.27881	4.4848	0	0	6
HALLMARK_INTERFERON_GAMMA_RESPONSE	182	64	0.2765	4.3108	0	0	6
HALLMARK_MYC_TARGETS_V2	57	35	0.3855	3.3903	0	0	6
HALLMARK_GLYCOLYSIS	185	93	0.21525	3.3593	0	0	6
HALLMARK_DNA_REPAIR	145	72	0.22026	3.0636	0	0	6
HALLMARK_PROTEIN_SECRETION	95	54	0.25826	2.9787	0	0	6
HALLMARK_FATTY_ACID_METABOLISM	141	53	0.20515	2.8043	0	0	6
HALLMARK_HEME_METABOLISM	170	79	0.16625	2.525	0	0.00017205	6
HALLMARK_ANDROGEN_RESPONSE	94	39	0.21747	2.4255	0	0.00039939	6
HALLMARK_PI3K_AKT_MTOR_SIGNALING	95	40	0.20946	2.4115	0	0.00052187	6
HALLMARK_UV_RESPONSE_DN	129	72	0.17268	2.2856	0	0.0016775	6
HALLMARK_TGF_BETA_SIGNALING	52	25	0.24123	2.0457	0.0039526	0.0069729	6
HALLMARK_PEROXISOME	98	25	0.15807	1.8358	0.015779	0.02044	6
HALLMARK_APICAL_JUNCTION	161	84	0.12344	1.8186	0.011583	0.02113	6
HALLMARK_XENOBIOTIC_METABOLISM	171	60	0.1138	1.7201	0.0084388	0.034667	6
HALLMARK_ESTROGEN_RESPONSE_EARLY	197	111	0.29661	4.8128	0	0	7
HALLMARK_MTORC1_SIGNALING	194	82	0.29518	4.7596	0	0	7
HALLMARK_UNFOLDED_PROTEIN_RESPONSE	107	63	0.37849	4.5697	0	0	7
HALLMARK_OXIDATIVE_PHOSPHORYLATION	199	92	0.24985	4.1553	0	0	7
HALLMARK_PROTEIN_SECRETION	95	52	0.35571	4.0307	0	0	7
HALLMARK_ANDROGEN_RESPONSE	94	44	0.29262	3.2345	0	0	7
HALLMARK_ESTROGEN_RESPONSE_LATE	193	64	0.1922	3.1195	0	0	7
HALLMARK_UV_RESPONSE_DN	129	74	0.22339	2.9269	0	0	7
HALLMARK_TGF_BETA_SIGNALING	52	30	0.32338	2.7498	0	0	7
HALLMARK_CHOLESTEROL_HOMEOSTASIS	69	33	0.26958	2.6115	0	0.00014458	7
HALLMARK_FATTY_ACID_METABOLISM	141	63	0.16826	2.3052	0	0.0013143	7
HALLMARK_HEME_METABOLISM	170	63	0.14763	2.2809	0.0039841	0.0014458	7
HALLMARK_MTORC1_SIGNALING	194	87	0.32711	5.2007	0	0	8
HALLMARK_OXIDATIVE_PHOSPHORYLATION	199	104	0.30852	5.0905	0	0	8
HALLMARK_PROTEIN_SECRETION	95	66	0.44131	4.9138	0	0	8
HALLMARK_UNFOLDED_PROTEIN_RESPONSE	107	61	0.3779	4.5883	0	0	8
HALLMARK_ESTROGEN_RESPONSE_EARLY	197	94	0.25501	4.1026	0	0	8
HALLMARK_ANDROGEN_RESPONSE	94	36	0.26078	2.9463	0	0	8
HALLMARK_ESTROGEN_RESPONSE_LATE	193	91	0.182	2.9293	0	0	8
HALLMARK_FATTY_ACID_METABOLISM	141	66	0.19371	2.7139	0	8.9293e-05	8
HALLMARK_GLYCOLYSIS	185	63	0.17135	2.6825	0	7.9371e-05	8
HALLMARK_CHOLESTEROL_HOMEOSTASIS	69	26	0.2631	2.5815	0	7.1434e-05	8
HALLMARK_TGF_BETA_SIGNALING	52	26	0.26997	2.311	0	0.00084422	8
HALLMARK_HEME_METABOLISM	170	78	0.15149	2.3009	0	0.001012	8
HALLMARK_UV_RESPONSE_DN	129	71	0.17327	2.2888	0	0.001044	8
HALLMARK_PEROXISOME	98	43	0.18248	2.1268	0.001992	0.0023981	8
HALLMARK_GLYCOLYSIS	185	77	0.24493	3.9501	0	0	9
HALLMARK_PROTEIN_SECRETION	95	48	0.34019	3.8327	0	0	9
HALLMARK_HYPOXIA	184	65	0.2137	3.4007	0	0	9
HALLMARK_UNFOLDED_PROTEIN_RESPONSE	107	43	0.28351	3.3637	0	0	9
HALLMARK_TNFA_SIGNALING_VIA_NFKB	180	54	0.20111	3.0773	0	0	9
HALLMARK_REACTIVE_OXYGEN_SPECIES_PATHWAY	47	22	0.30508	2.5016	0	0.00082902	9
HALLMARK_ANDROGEN_RESPONSE	94	33	0.21633	2.439	0	0.00099483	9
HALLMARK_P53_PATHWAY	189	73	0.15485	2.4298	0	0.00087047	9
HALLMARK_COMPLEMENT	162	41	0.15291	2.296	0.0019194	0.0024318	9
HALLMARK_APOPTOSIS	144	42	0.16355	2.2276	0.0018868	0.0033824	9
HALLMARK_CHOLESTEROL_HOMEOSTASIS	69	29	0.22581	2.2203	0	0.0031654	9
HALLMARK_INFLAMMATORY_RESPONSE	154	70	0.1515	2.1882	0.0018587	0.003399	9
HALLMARK_PEROXISOME	98	43	0.18167	2.1379	0.0019531	0.004515	9
HALLMARK_HEME_METABOLISM	170	44	0.13893	2.0846	0	0.0054005	9
HALLMARK_KRAS_SIGNALING_DN	134	100	0.14852	1.998	0.010121	0.0087545	9
HALLMARK_EPITHELIAL_MESENCHYMAL_TRANSITION	161	119	0.11527	1.6861	0.03619	0.045327	9
HALLMARK_PROTEIN_SECRETION	95	63	0.47237	5.2788	0	0	10
HALLMARK_UNFOLDED_PROTEIN_RESPONSE	107	64	0.42097	5.115	0	0	10
HALLMARK_MTORC1_SIGNALING	194	77	0.28585	4.6348	0	0	10
HALLMARK_GLYCOLYSIS	185	76	0.22843	3.6304	0	0	10
HALLMARK_TNFA_SIGNALING_VIA_NFKB	180	67	0.19489	3.0041	0	0	10
HALLMARK_HYPOXIA	184	63	0.18755	2.9325	0	0	10
HALLMARK_ANDROGEN_RESPONSE	94	42	0.2287	2.5335	0	0.00052635	10
HALLMARK_INTERFERON_GAMMA_RESPONSE	182	49	0.16069	2.5098	0	0.00057569	10
HALLMARK_REACTIVE_OXYGEN_SPECIES_PATHWAY	47	27	0.29726	2.4658	0	0.00081876	10
HALLMARK_CHOLESTEROL_HOMEOSTASIS	69	24	0.23411	2.3273	0.001845	0.0015659	10
HALLMARK_COMPLEMENT	162	54	0.15833	2.3161	0	0.0015073	10
HALLMARK_HEME_METABOLISM	170	49	0.15227	2.3077	0	0.0014584	10
HALLMARK_APOPTOSIS	144	48	0.16472	2.2955	0	0.0016296	10
HALLMARK_FATTY_ACID_METABOLISM	141	48	0.15556	2.1427	0.0040568	0.0035528	10
HALLMARK_INFLAMMATORY_RESPONSE	154	49	0.14494	2.099	0.0038314	0.0044213	10
HALLMARK_XENOBIOTIC_METABOLISM	171	38	0.1213	1.8044	0.02381	0.021934	10
HALLMARK_PEROXISOME	98	32	0.15328	1.7643	0.035491	0.025249	10
